# Supplementary material for: Comparative Proteomics of Activated THP-1 Cells Infected with Mycobacterium tuberculosis Identifies Putative Clearance Biomarkers for Tuberculosis Treatment
Source: PLoS One. 2015 Jul 27;10(7):e0134168. doi: 10.1371/journal.pone.0134168 (PMC4516286; doi:10.1371/journal.pone.0134168)
Supplement: S2 Table — This table contains the list of proteins corresponding to Fig 2B. (XLS) [file pone.0134168.s004.xls]

## Sheet: NEWSUPPLEMENTART T2.txt
S2 Table. Peptides identified according to the conditions and classification. This table contains the list of proteins corresponding to Fig. 2B.
Peptide	Gene symbol	Location	Average detection intensity across three replicates				Fold change Day5 infected-uninfected	P-value Day5 infected-uninfected	Fold change Day 1 infected-uninfected	P-value Day1 infected-uninfected
			Infected Day 1	Uninfected Day 1	Infected Day 5	Uninfected Day 5
Early infection markers-qualitative (n = 15): Detectable in infected Day 1 cells only
AGRDCAR	APCDD1L	extra	6.43377	0	0	0	N/A	N/A	N/A	N/A
LRETMPLPLXNQDDSSLL	-	intra	6.06696	0	0	0	N/A	N/A	N/A	N/A
AAQKAAFGKADDDDVVVK	TLN2	intra	6.04567	0	0	0	N/A	N/A	N/A	N/A
QKISSADQIIAALAVSK	TAS2R20	intra	5.81419	0	0	0	N/A	N/A	N/A	N/A
MYDNR	MYO9A	intra	5.63549	0	0	0	N/A	N/A	N/A	N/A
LSSDTALLGR	ABCB10	intra	3.89745	0	0	0	N/A	N/A	N/A	N/A
VLAACLTEK	HSD17B6	intra	2.96988	0	0	0	N/A	N/A	N/A	N/A
EQAEVGGMGALFF	SEC61A2	intra	2.65253	0	0	0	N/A	N/A	N/A	N/A
TASQVHLMK	DMXL1	extra	2.37731	0	0	0	N/A	N/A	N/A	N/A
SKQAQMKVEKMR	CXorf58	intra	2.29235	0	0	0	N/A	N/A	N/A	N/A
DGLMQIIPMK	-	intra	2.10252	0	0	0	N/A	N/A	N/A	N/A
ETQIIMR	TMEM156	intra	2.02268	0	0	0	N/A	N/A	N/A	N/A
SGFRLETLAGLRSR	MIR22HG	extra	1.93736	0	0	0	N/A	N/A	N/A	N/A
KLVLSRDSKSPK	HIST1H1T	extra	1.31133	0	0	0	N/A	N/A	N/A	N/A
RHTVVLEGPDGIGK	NLRP9	extra	0.98238	0	0	0	N/A	N/A	N/A	N/A
Early infection markers-quantitative (n = 67): Significantly more highly expressed at infected Day 1 vs uninfected Day 1 cells, but not significantly more highly expressed at infected Day 5 vs uninfected Day 5 cells
MTLISPLMLK	KDM4A	intra	11.36	7.63929	9.15275	9.83413	-0.68138	0.809082	3.72069	0.0486174
ASEDGPLNSR	IL25	intra	11.2478	9.17838	10.6777	10.4564	0.221336	0.735242	2.06945	0.0167711
KTRSGEEK	-	intra	10.9548	3.97947	8.8464	6.08822	2.75818	0.42811	6.97531	0.000250888
AGPSPPLR	ASPG	intra	10.5372	7.14931	8.73232	8.18573	0.546591	0.586561	3.38791	0.0173245
VQLSSPR	MAN2C1	extra	10.0486	6.11545	9.95921	8.55178	1.40743	0.134733	3.9332	0.0499893
EGXGHLWVR	-	intra	9.86444	8.13025	10.0776	9.61097	0.466608	0.503195	1.73418	0.0198566
LGPMALAFK	ALOX12B	intra	9.83863	2.24419	3.24734	9.47121	-6.22387	0.0791578	7.59444	0.0125561
STNPELPPR	FBRS	intra	9.61897	1.76696	2.78554	3.54202	-0.756479	0.837209	7.85201	0.000321471
VAGTLEEQKR	-	intra	9.2423	6.88985	8.17487	7.72187	0.452992	0.548317	2.35245	0.0247707
MASPQGGQIAIAMR	PCGF1	intra	9.10756	2.47542	2.92669	5.53018	-2.60349	0.488489	6.63213	0.025566
EEKALSNPESGGFK	LINC01183	intra	9.10132	5.8432	7.17838	7.82315	-0.644772	0.702031	3.25812	0.00309518
LGPRGGR	TMEM191C	intra	9.05864	3.59951	8.26892	8.33386	-0.0649373	0.925554	5.45913	0.0249789
RGALVGAPRSAR	EMILIN2	intra	8.92151	5.55346	9.5137	7.97308	1.54062	0.312045	3.36804	0.0274256
KAEGKAETGK	LINC00865	intra	8.86753	7.14748	7.68101	6.11382	1.56719	0.60641	1.72005	0.022795
RTPTWATRPXSK	-	intra	8.69548	0	8.66132	5.74806	2.91326	0.317516	8.69548	6.28045e-05
MATPLLMQALPMG	-	intra	8.68085	2.42768	5.45844	2.48988	2.96856	0.397905	6.25316	0.0313343
GTMVT	-	intra	8.67536	6.36096	7.5781	6.70402	0.874079	0.460482	2.3144	0.00992329
TVAMSNLQRALPR	FRS3	intra	8.62945	2.31192	2.80232	2.20312	0.599198	0.853066	6.31753	0.0254855
RKVSSAEGAAK	HMGN1	intra	8.61746	4.52712	4.4075	5.16263	-0.755124	0.563856	4.09034	0.0020027
KINPXMK	-	intra	8.57172	2.48919	5.8921	8.89285	-3.00075	0.297453	6.08253	0.0340187
GGDVIVIGLEK	LRRK1	intra	8.55719	3.38277	7.31419	8.76787	-1.45368	0.115249	5.17442	0.0265598
KKVMGN	-	intra	8.38968	1.29146	4.31717	2.17903	2.13814	0.283119	7.09822	0.00102471
GIPSALR	TBC1D10C	intra	8.27584	2.43875	2.78022	7.94488	-5.16466	0.0873874	5.83709	0.0445874
LPEKVAKHVXLVR	-	intra	8.19279	4.02543	5.62649	6.28923	-0.662743	0.692066	4.16737	0.00411994
KDVITISISK	CHD6	intra	8.17009	3.47957	3.41252	5.25048	-1.83796	0.467625	4.69052	0.0464552
TSGPT	-	intra	8.08247	2.41967	2.505	4.76649	-2.26149	0.481638	5.6628	0.0393783
MGKGGNQGEGAAER	FADS2	intra	7.95154	6.35551	6.74216	6.24747	0.494693	0.666764	1.59603	0.0245085
KKSVGIIKTK	-	intra	7.91187	2.96173	6.68627	5.89209	0.794185	0.67952	4.95014	0.0261042
EQAIVSMSTTTWPESTR	MUC16	intra	7.86296	5.48589	4.27476	4.29204	-0.0172867	0.995001	2.37707	0.0433036
STVSLLTPTR	-	intra	7.85181	3.47621	4.2941	2.77924	1.51486	0.59715	4.3756	0.018367
EDFAIVIK	-	intra	7.80522	1.39115	5.16728	7.05022	-1.88294	0.478339	6.41407	0.00358943
VADFGLARDMYDK	MET	intra	7.756	1.9596	5.41339	5.60787	-0.194473	0.956038	5.7964	0.018477
LXLSQVAMR	-	intra	7.6785	3.15499	3.5091	1.75081	1.75829	0.480236	4.5235	0.0224846
ISKINNTHALVSLLQSLNK	CDH13	intra	7.6672	3.18407	6.12512	2.30811	3.81701	0.158601	4.48313	0.0445739
TPPSSK	AP3B2	intra	7.65839	3.97393	5.03764	5.96625	-0.928608	0.556767	3.68446	0.029306
GLVQPGVDQR	QRICH2	intra	7.62516	1.95805	6.59617	2.1078	4.48837	0.0587146	5.66711	0.0274643
CGKLK	MAGI1	intra	7.62285	2.01554	5.06909	6.82856	-1.75946	0.469325	5.60731	0.0246235
MDPAR	LYPD3	extra	7.61178	2.28223	5.24274	5.88724	-0.644501	0.859774	5.32955	0.0411199
VTTRTGTGSGP	SUMF2	intra	7.57332	2.10642	1.51527	2.38137	-0.866102	0.576428	5.4669	0.0470534
AVVVKSVQR	PREX1	extra	7.53863	3.19052	3.75993	3.41621	0.343723	0.725273	4.34811	0.00171423
NGFVVLK	EIF5A	intra	7.38028	3.943	5.53795	4.92285	0.615103	0.58753	3.43728	0.0090855
EKGQPTDGSASLASLLNNPAVK	MYO1D	intra	7.36393	0	2.25678	4.10354	-1.84676	0.514567	7.36393	0.000549651
DLLMMSEFVLPR	UBR3	intra	7.27877	1.77046	7.64712	4.87068	2.77644	0.315234	5.50831	0.0296477
KLHRSSANPSFKR	ZSWIM3	intra	7.22084	1.98009	5.12821	5.04693	0.081274	0.980286	5.24076	0.0323592
GFGFVDFNSEEDAK	NCL	intra	7.15603	0	4.73465	2.37701	2.35764	0.451448	7.15603	3.9305e-05
QGSGGEVEMR	LOC102724229	extra	7.1193	1.57223	3.9129	1.99822	1.91467	0.23906	5.54706	0.000215885
GQVASMLYFT	-	extra	7.04371	4.99949	6.19376	3.19407	2.99968	0.092068	2.04422	0.0429553
AAMGR	CFAP99	intra	6.99734	1.93452	4.90151	6.01155	-1.11004	0.642861	5.06282	0.0404254
AAVFTK	-	extra	6.97082	5.42953	3.90011	5.79678	-1.89667	0.32795	1.54128	0.0460265
APTPIR	FGD1	extra	6.93868	0	0	2.15709	-2.15709	0.303931	6.93868	1.55235e-05
NLSIAH	-	extra	6.73866	2.08866	4.63933	4.1135	0.525831	0.852869	4.65	0.0477356
LNVGMENKVVQLQR	MYO5B	intra	6.67068	2.44123	5.62287	5.66188	-0.0390117	0.978296	4.22945	0.0274525
RTMPFLGQDWRSPGWSWIK	FBXO25	intra	6.66701	0	4.28137	4.75943	-0.478054	0.869621	6.66701	4.4929e-05
KDRPLALR	PPP2R5C	extra	6.63766	1.62937	2.08047	0	2.08047	0.30484	5.00829	0.0182899
HLAHK	BPTF	extra	6.47025	2.82576	4.27742	3.00778	1.26965	0.401367	3.64449	0.00695731
KFYAPSLRGR	-	extra	6.36476	4.56049	6.29198	4.91143	1.38055	0.339753	1.80426	0.0483802
LPHCSSAR	-	intra	6.02319	2.94968	5.77524	5.31756	0.457682	0.521196	3.07351	0.0186235
RSGAWPRALFCSLGASVK	-	extra	6.02008	1.8495	4.23158	5.61538	-1.38381	0.494705	4.17058	0.0476571
MAWQMMQLLLLALVTAAGSAQPR	-	extra	5.80593	1.59332	3.59893	3.93441	-0.335476	0.894494	4.21261	0.0290021
RKVSSAEGAAK	HMGN1	extra	5.74436	5.87519	5.35269	4.93291	-0.755124	0.563856	4.09034	0.0020027
NYVSWYQQLPGAAPK	-	extra	5.53142	0.638458	0	0	0	1	4.89296	0.00559174
KGYRLAIIAR	-	intra	5.40877	1.12817	5.88216	3.05162	2.83055	0.230386	4.28059	0.0444817
VEQPQDVVTGNPTVVRLVVRFYR	IQGAP3	intra	5.17309	0.975755	2.45074	2.60758	-0.156838	0.929042	4.19734	0.0476481
RFPVGDHDSRLFCR	STKLD1	extra	5.07881	2.63819	2.12751	1.78611	0.341402	0.860686	2.44061	0.0472165
KTVDKGK	CACNA2D3	extra	4.99881	1.07903	4.49308	5.94023	-1.44715	0.0939922	3.91978	0.011488
KXGGLLK	-	extra	4.64033	0.81699	1.79733	2.50777	-0.71044	0.501957	3.82334	0.00207402
ATVNIAFHHLGISR	-	extra	4.03051	2.03527	3.28363	1.20897	2.07466	0.248129	1.99524	0.0418184
Sustained infection markers-qualitative (n = 27): Detectable in infected Day 1 and Day 5 cells but not in uninfected cells
FALAVMRAFR	-	intra	5.35859	0	3.98633	0	N/A	N/A	N/A	N/A
KEAVLPR	C9orf139	intra	4.02798	0	4.60623	0	N/A	N/A	N/A	N/A
GRLLMSVDTSSNQFSLK	-	intra	8.0496	0	2.1602	0	N/A	N/A	N/A	N/A
WGGGY	OGG1	intra	5.57369	0	2.9807	0	N/A	N/A	N/A	N/A
AARVLKINLIGHRK	ANKS1B	intra	5.0924	0	2.87817	0	N/A	N/A	N/A	N/A
DAAFK	COG3	intra	5.30813	0	2.70379	0	N/A	N/A	N/A	N/A
GEVVDVMVIGRL	GPHN	intra	1.98207	0	5.84766	0	N/A	N/A	N/A	N/A
KLLLAPANT	-	intra	5.67809	0	1.97511	0	N/A	N/A	N/A	N/A
SVAGGSWCGGQLRAR	UCHL5	intra	4.34938	0	2.22534	0	N/A	N/A	N/A	N/A
AALTQYSAK	SRCIN1	intra	3.23407	0	2.45056	0	N/A	N/A	N/A	N/A
QEPSIFRPLTFMGSQTKR	CIDEA	intra	2.7453	0	5.28978	0	N/A	N/A	N/A	N/A
LLPYALHK	MKLN1	intra	2.98354	0	2.64722	0	N/A	N/A	N/A	N/A
VLSSLTKKEHXK	-	extra	2.68473	0	2.67223	0	N/A	N/A	N/A	N/A
DTDSXK	-	intra	2.32405	0	2.32404	0	N/A	N/A	N/A	N/A
TGTRK	RAPGEF2	extra	3.61568	0	1.48657	0	N/A	N/A	N/A	N/A
MTDDVK	BNC2	intra	2.00179	0	2.50703	0	N/A	N/A	N/A	N/A
MLSGERKEGGSPR	RASIP1	extra	2.66742	0	1.79874	0	N/A	N/A	N/A	N/A
DPALLGLEVAGLR	EXOC3L1	extra	1.79434	0	2.28415	0	N/A	N/A	N/A	N/A
SETQNSTSQK	AKAP14	intra	1.67743	0	2.17509	0	N/A	N/A	N/A	N/A
GAGVR	LOC102724263	extra	0.680451	0	4.8346	0	N/A	N/A	N/A	N/A
NLARAIIR	NUP85	extra	1.72412	0	1.77802	0	N/A	N/A	N/A	N/A
IMKAR	CUL2	extra	1.07055	0	2.81565	0	N/A	N/A	N/A	N/A
GSLVPR	CXorf22	extra	0.902185	0	2.61754	0	N/A	N/A	N/A	N/A
KYKGTVAIKVVDR	TSSK6	extra	0.715589	0	1.581	0	N/A	N/A	N/A	N/A
TKNKPLSPIK	RFC1	extra	2.0017	0	0.172649	0	N/A	N/A	N/A	N/A
AINVPPR	HLA-DOA	extra	0.101874	0	3.25951	0	N/A	N/A	N/A	N/A
DNLQNSMFLQANNLR	-	extra	0.12533	0	2.21146	0	N/A	N/A	N/A	N/A
Sustained infection markers-quantitative (n = 7): Significantly more highly expressed at infected Day 1 vs uninfected Day 1 cells and significantly more highly expressed at infected Day 5 vs uninfected Day 5 cells
AVACNIKVSFDSTK	AKAP17A	intra	8.41902	2.18356	8.05227	2.13349	5.91877	0.0264434	6.23546	0.0244347
XNPVDE	-	extra	7.64926	2.30426	6.58458	1.40348	5.1811	0.0147856	5.345	0.000284815
KLSAT	CARF	intra	5.42972	0.478629	7.93586	0.138194	7.79766	7.7784e-06	4.95109	0.0314285
ATGKPIEASIR	ANXA6	intra	6.62828	3.28663	6.26097	2.64205	3.61892	0.00431733	3.34165	0.0196636
HFDVALGR	MLH3	extra	7.27976	2.19623	5.18129	1.34845	3.83284	0.0234035	5.08353	0.000104261
LSTFALIITPGDPR	EXTL3	extra	6.61292	1.94057	3.7971	0	3.7971	0.0111064	4.67234	0.03723
FGFTALMVAAQKGYTRLVK	FANK1	extra	3.46996	0.638586	4.67878	0	4.67878	0.0039897	2.83137	0.0119298
Clearance markers-qualitative (n = 10): Detectable in infected Day 5 cells (i.e. after clearance) only
TGVPSTASVGKSK	SSFA2	intra	0	0	5.11254	0	N/A	N/A	N/A	N/A
REAKLLK	NCOR2	intra	0	0	4.27973	0	N/A	N/A	N/A	N/A
NPGGK	MCM2	extra	0	0	3.52326	0	N/A	N/A	N/A	N/A
AGSGK	RANBP1	extra	0	0	2.68406	0	N/A	N/A	N/A	N/A
QGQGSHYSQPNR	RPTN	extra	0	0	2.65287	0	N/A	N/A	N/A	N/A
GSYMESSVAEISTIAK	ELFN1	extra	0	0	2.63793	0	N/A	N/A	N/A	N/A
RTMEIYSK	RFC2	extra	0	0	2.5387	0	N/A	N/A	N/A	N/A
MSSAHPLR	-	extra	0	0	2.40809	0	N/A	N/A	N/A	N/A
TLEQEDSSSK	SETX	extra	0	0	1.69439	0	N/A	N/A	N/A	N/A
DLSRPRWSLWR	CEACAM18	intra	0	0	1.25282	0	N/A	N/A	N/A	N/A
Clearance markers-quantitative (n = 111): Significantly more highly expressed at infected Day 5 vs uninfected Day 5, but not significantly more highly expressed at infected Day 1 vs uninfected Day1 cells
VLVIVMTTR	PTPN9	intra	8.31837	5.54803	9.48573	7.68502	1.80071	0.0372453	2.77034	0.311164
LLSRVLPVTSLR	LOC102724716	intra	9.22868	3.34889	9.48331	2.89022	6.59309	0.0437846	5.8798	0.0944893
LAMELAKLK	MNS1	intra	8.83313	7.45713	9.23929	3.45065	5.78864	0.000465331	1.37599	0.385914
GARGLPEAAGKPK	ZNF341	intra	9.16956	8.5917	9.18421	6.99928	2.18493	0.0259755	0.577855	0.485047
ASXNQGVPVLVLANK	-	intra	9.32827	6.04673	9.06362	0	9.06362	4.96365e-06	3.28154	0.266996
EISKXGPGTR	-	intra	6.88404	6.93069	9.04765	3.64374	5.40391	0.0167972	-0.0466473	0.970785
MAAVSPTTR	ZNF2	intra	6.81426	6.81285	8.92959	3.19951	5.73008	0.0225439	0.00140433	0.999072
RIVIFVDDLNMPR	DNAH6	intra	5.45038	5.9101	8.79905	2.69719	6.10186	0.0450113	-0.459722	0.899587
HLSAILEALK	ASPM	intra	10.4394	6.39705	8.78092	2.31552	6.4654	0.0272798	4.04232	0.200622
EVPAVPETLK	RPL7	intra	7.31651	4.34335	8.72585	4.96128	3.76457	0.0410935	2.97316	0.198574
EEKQT	ETS1	intra	4.653	4.81893	8.64579	0	8.64579	0.000528085	-0.165924	0.956408
MAAVEALGAK	ACSL3	intra	8.16399	5.95332	8.54358	4.57377	3.96981	0.0457793	2.21067	0.245968
KAAFSR	VILL	intra	3.16959	2.20515	8.3654	2.81011	5.55529	0.00146684	0.964433	0.524028
KEGEQAKAIFEKVK	LRRC8B	intra	7.98474	5.77874	8.33264	2.41136	5.92127	0.0364666	2.206	0.464583
EALGGXDSRLFGFVR	UTY	extra	6.9542	7.16836	8.30518	6.94468	1.3605	0.0319488	-0.214165	0.685165
SSPMAAVLGGGVPTSK	TBC1D22B	intra	5.42259	3.21155	8.26219	4.88402	3.37817	0.0129652	2.21104	0.32051
KDKEEAEAIKHAK	CLASRP	intra	5.67758	2.3086	8.11848	2.31021	5.80827	0.0386589	3.36898	0.338375
HFLLXTLPMR	-	intra	6.86313	5.28599	8.11842	4.81537	3.30305	0.0203896	1.57714	0.0983766
DMMXEGGPPGAEPQ	-	intra	8.62048	8.31823	8.09894	2.28394	5.815	0.0332046	0.302249	0.738727
VFMDVCLK	PRAMEF22	intra	6.89105	6.88716	8.04845	5.8317	2.21675	0.046545	0.00388233	0.996864
TKLGDYANLK	SPTA1	intra	5.86932	6.71157	8.04244	5.84406	2.19838	0.0489869	-0.84225	0.316803
FSMPK	AHNAK	extra	5.61387	3.25352	8.02782	4.38736	3.64046	0.0136036	2.36035	0.194274
SDLENSVMQKKIK	BEND5	extra	7.9875	6.43132	8.01095	5.73652	2.27443	0.0318241	1.55618	0.12757
YFPGSLR	-	intra	7.00293	6.6181	7.96985	6.45217	1.51768	0.0246472	0.384832	0.778889
NAVIVAKSPDAAK	PRPSAP1	intra	4.19052	2.51893	7.96421	2.29988	5.66433	0.0253861	1.67159	0.447772
LLGSSDSRASASR	-	intra	7.26469	7.5273	7.9318	6.57411	1.35769	0.0409472	-0.262606	0.821069
LAHALLHTQTK	RAB3GAP2	intra	6.84789	8.02105	7.91631	6.21801	1.6983	0.0310478	-1.17316	0.171511
KNPGVVAYQEAGKR	AMER2	intra	4.77838	1.90647	7.84774	0	7.84774	1.2205e-05	2.87191	0.323533
EKGYCAALYEGLR	GGNBP2	extra	6.25264	5.31224	7.84622	5.42543	2.42078	0.0298172	0.940399	0.278468
LFLKPLPVMKMK	SIRT5	intra	4.98762	2.48777	7.80004	2.11962	5.68042	0.0382358	2.49985	0.446571
SARVTLGLCPPR	ENPP7	intra	7.8529	7.83664	7.77434	0	7.77434	5.7047e-06	0.0162547	0.978242
SSSDK	ZNF26	intra	5.88467	1.18765	7.70661	0.500971	7.20564	0.028866	4.69701	0.134398
ARLEQMTEK	RTF1	intra	7.29413	7.2623	7.69391	6.1198	1.57411	0.0233216	0.0318253	0.960711
MSSVGGSSDVS	BMP5	intra	6.34284	5.45663	7.68888	5.12928	2.5596	0.0418686	0.886213	0.276402
KASVVFNLLR	IFNL4	intra	6.24738	6.15909	7.66452	5.13624	2.52828	0.0433022	0.0882873	0.936725
SRSASQLSQT	RIMS2	intra	6.06518	7.06257	7.64519	5.31946	2.32573	0.0225568	-0.997386	0.299404
MSSLHLKRYYGR	IFNB1	intra	7.68408	7.45435	7.63449	2.1646	5.46989	0.0328556	0.229728	0.729939
VSDFGLARVLEDDPEAAYTTRGGK	-	intra	4.75336	5.50892	7.57916	5.1537	2.42546	0.0102552	-0.755555	0.734957
GKAIRIEKVIYTGK	TET3	extra	4.69805	4.76452	7.49757	3.96642	3.53115	0.0361919	-0.0664667	0.922453
LHEHKMK	TRIM26	intra	2.46619	2.50343	7.4673	1.80749	5.65981	0.0181611	-0.0372377	0.990578
IVGNHSAPCGGTTSLLFPVK	FCRL6	intra	2.79157	7.76376	7.42167	2.06286	5.35881	0.0296561	-4.97218	0.0923591
MEHLGDSK	ZSCAN31	intra	4.15545	5.46759	7.40917	2.95469	4.45448	0.0225721	-1.31214	0.560569
MRHSK	CLK1	intra	6.23467	5.39714	7.37276	4.72058	2.65218	0.00749824	0.837526	0.50884
QTSVSGPAPPK	SYN1	intra	5.42204	6.47763	7.2771	0.865298	6.4118	0.000672226	-1.05558	0.682413
HMAREADGAGK	-	extra	4.29296	4.24157	7.21605	3.07969	4.13636	0.0348576	0.0513887	0.972025
EGKAQFVARNGR	SF3A1	intra	7.53954	6.38514	7.18612	5.82174	1.36438	0.0371326	1.1544	0.0914544
EGPSSLFIHMKSILK	TMEM72	intra	4.85859	4.58822	7.16451	3.72204	3.44247	0.0294216	0.270367	0.923502
DRGVSLSAGR	-	intra	2.74871	4.10209	7.15374	0	7.15374	0.0171504	-1.35338	0.675529
LGMSLTEKALGFQR	NHEG1	intra	5.8466	6.55467	7.12692	5.23351	1.89341	0.0480523	-0.708074	0.425138
KVSLTLYHK	WFDC6	intra	4.19804	4.35079	7.10308	3.20183	3.90125	0.00268664	-0.152751	0.926176
MVRGHCEK	-	intra	4.60394	2.9334	7.09681	2.25911	4.83771	0.0449702	1.67054	0.533976
IRMRQEELMR	WWTR1	intra	7.32339	4.34751	6.89879	2.09975	4.79904	0.0480503	2.97588	0.184791
LSDLLAPISEQIK	CAP1	intra	3.23379	3.73952	6.87692	3.67857	3.19834	0.0249339	-0.505724	0.758272
DLMKEKAQLEK	CCDC88A	intra	2.28407	2.59301	6.80432	2.9587	3.84562	0.00989784	-0.308943	0.624291
TLSSHQPRPLDSTKMEVK	CCDC120	intra	4.97546	5.12975	6.76795	4.33366	2.43429	0.004443	-0.154287	0.872086
ACEAA	-	intra	7.24344	5.74167	6.74489	3.59787	3.14702	0.0332152	1.50177	0.55744
AAPLGGGRLGALK	-	intra	4.52645	3.68171	6.72115	3.68872	3.03244	0.0373264	0.844737	0.676531
LSRLDILAMPRK	CEP170B	intra	7.32651	6.38185	6.6978	5.17811	1.51969	0.0489787	0.944653	0.241554
AGFYR	MAPK11	intra	7.03102	4.66266	6.63871	0	6.63871	1.46384e-05	2.36835	0.297895
GHTRVHVK	FNIP2	intra	2.31355	2.09444	6.6203	1.27731	5.34299	0.0110789	0.219108	0.937863
KAMPGAEYK	RRP12	intra	1.76944	2.90925	6.60566	1.59122	5.01444	0.0190909	-1.1398	0.596065
AAPSVTLFPPRVRSFX	-	intra	5.16084	5.13476	6.5695	4.10557	2.46393	0.0144769	0.026071	0.970977
NAVGVSLPR	TTN	intra	5.78765	7.5977	6.54825	3.68314	2.86511	0.0348191	-1.81005	0.353589
MAAAAGGAASR	GSC2	intra	4.97775	4.43494	6.53468	2.92301	3.61168	0.0259249	0.542816	0.813196
ERGAPPLPPIPR	WIPF1	extra	5.68305	1.89827	6.52905	2.00265	4.5264	0.0485793	3.78478	0.0711181
MGLLTILKK	ARL2	intra	8.1598	5.91155	6.51623	3.37357	3.14265	0.0282163	2.24825	0.348066
SFGTGTHVK	SSU72	intra	4.39061	4.06182	6.48242	2.24133	4.24109	0.0119752	0.328794	0.851861
GGGLLKYSNLLVR	FAM46C	intra	6.74727	6.01255	6.46709	1.74982	4.71727	0.027962	0.734721	0.255352
GIWAVMAKVNK	-	intra	6.559	5.89347	6.35673	4.94343	1.4133	0.0470411	0.665529	0.494417
LLVVDPEQDTR	-	intra	6.19649	6.15528	6.32366	4.88617	1.43749	0.04223	0.0412137	0.952866
STANMLAVLCSMK	VTA1	intra	5.76423	7.15186	6.26189	3.99385	2.26805	0.0321261	-1.38763	0.233451
DAGGQNQPSR	-	intra	3.67326	4.63836	6.24477	2.00335	4.24142	0.0118541	-0.965104	0.464557
VKEVFGTGAMR	GIMAP1-GIMAP5	intra	6.42668	6.80096	6.23728	1.94867	4.28861	0.0109114	-0.374286	0.733881
EKGSRVFCVEEEDSESSPQK	RRP1B	intra	2.31785	1.7888	6.07436	1.64322	4.43114	0.0277757	0.529045	0.841586
GGGGGGGGGGGGRER	LOC102724594	intra	5.02723	5.11102	6.00289	2.14355	3.85934	0.017166	-0.0837903	0.911812
GGGPRT	ANO9	intra	2.44385	4.7997	5.9722	1.23502	4.73718	0.0151029	-2.35585	0.18123
GNAKNLVYLQMDSLR	-	intra	4.99082	4.90366	5.96574	3.58116	2.38458	0.0267903	0.087161	0.940893
MRSQNPEK	SAMD9	intra	6.15775	4.62371	5.8878	1.34473	4.54306	0.0387566	1.53404	0.0626329
TGELPGSR	KIAA1045	extra	6.1886	5.71471	5.88742	0	5.88742	2.52487e-05	0.473893	0.541021
GSHMETGSKGQTAGELYQR	-	intra	3.21001	1.32047	5.84093	0.577661	5.26327	0.0198086	1.88954	0.112517
QAGRPKGSK	RBBP5	intra	5.85328	5.46137	5.81452	2.39233	3.42219	0.041845	0.391908	0.811348
KAAFKR	SPATA16	extra	4.52188	4.08548	5.80884	2.91095	2.89789	0.0320296	0.436396	0.615251
VSGAPDKR	GNAS	intra	4.02002	5.25123	5.77737	1.93789	3.83948	0.00147248	-1.23121	0.205298
GLLQYINQRKK	MEST	intra	4.44842	5.07964	5.57299	3.99545	1.57755	0.0215475	-0.631213	0.513693
SPTLEFCKGLMR	-	intra	2.08678	4.58603	5.51418	0.348672	5.1655	0.0213098	-2.49925	0.224389
AGPAGSAPGAMPFR	-	intra	4.02539	4.08179	5.43226	1.19317	4.2391	0.0182921	-0.0563943	0.979491
GPQARARGGGPGEPR	XYLT1	intra	5.05222	3.62395	5.40953	2.33084	3.07869	0.0412067	1.42827	0.451253
AASLXGKK	-	extra	3.09705	3.38272	5.38394	1.48052	3.90342	0.0372104	-0.285667	0.861973
HGESSK	FAM74A4	intra	4.39105	2.26198	5.33207	3.22279	2.10928	0.0352221	2.12906	0.118064
ILDIANMLGLSNTVMR	GOSR2	intra	5.1055	4.50504	5.32612	3.94311	1.383	0.0435902	0.600469	0.420992
QEPSIFRPLTFMGSQTKR	CIDEA	intra	2.7453	0	5.28978	0	5.28978	5.1749e-05	2.7453	0.0904348
FRXNIYKMDKSAS	-	intra	4.25125	3.15114	5.23537	1.41331	3.82206	0.0283329	1.10011	0.505965
APEDLR	-	intra	5.45301	4.74031	5.20119	3.313	1.88819	0.0456654	0.712701	0.490404
GVEGSAGAGK	FBXW4	extra	2.79819	1.96737	5.16565	0.773553	4.39209	0.00393152	0.830817	0.647168
AKEDKGK	RYR2	extra	4.43426	2.34821	5.14932	1.83826	3.31106	0.0448988	2.08605	0.127253
GQFASSGLSMK	COG1	intra	4.35036	5.84354	5.12548	1.8025	3.32298	0.0135414	-1.49318	0.460192
SKXPHD	-	intra	4.40925	4.37966	5.00342	3.57789	1.42553	0.0256153	0.0295963	0.964909
MSTEGGGR	PTS	extra	1.69992	3.05947	4.93521	0.618739	4.31647	0.00489872	-1.35955	0.254663
VRRPVAMVMPAR	PLEC	intra	2.37191	2.78799	4.91388	1.59569	3.31819	0.0173902	-0.416078	0.792997
AEIGVIEGDK	AVIL	extra	3.53747	2.85522	4.56382	1.52799	3.03583	0.0204308	0.682245	0.441809
NGNNKYLDQIGNTTSSQRRSK	LMO7	extra	2.42147	3.80942	4.50017	1.05335	3.44682	0.0230094	-1.38795	0.310111
DLNIVVVSVAGAFR	ATL2	intra	1.28428	1.44189	4.45797	0.0594389	4.39853	0.0248126	-0.157612	0.835142
RPSSSLPR	MMGT1	extra	4.62136	1.60262	4.41216	0.604514	3.80764	0.0030983	3.01873	0.056166
EQMMREKEELMLRLL	EZR	intra	2.80972	1.76341	4.39158	0.62995	3.76163	0.0198563	1.04631	0.335205
AGMTSLPGGPQSRGRREAR	ADAM33	intra	3.50743	3.16709	4.14936	2.18161	1.96775	0.0120183	0.340338	0.749124
NGSTSSLKIMEDIIR	PARP14	intra	1.77472	3.76291	3.61131	0.396396	3.21491	0.0110206	-1.98819	0.270867
VGTREITGMN	-	intra	1.79385	1.46012	2.79691	0.837259	1.95965	0.0187341	0.333722	0.690009
AKIPSSSHSPIPSSMSNMR	CNTRL	intra	0.790819	1.07969	2.4286	0.141709	2.28689	0.00496976	-0.288875	0.73739
NAVGVSLPR	TTN	extra	3.17203	3.43076	2.4142	1.85934	2.86511	0.0348191	-1.81005	0.353589
MAISAVAG	PSME4	intra	0	0.11467	2.38588	0	2.38588	0.00681307	-0.11467	0.824381
ISGSSSGTTVTLTISR	-	intra	2.25533	1.01569	2.19354	0.101912	2.09163	0.00960678	1.23964	0.259947
Suppresed infection markers (n= 46): Suppressed in Day 1 infected cells but present in uninfected cells and restored in infected Day 5 (i.e. after clearance)
SCSSQSSR	GRAMD1B	intra	0	2.44103	2.0015	1.97127	N/A	N/A	N/A	N/A
IFCLCCR	-	intra	0	3.21386	3.37078	1.77919	N/A	N/A	N/A	N/A
DCISMEVEHRDYR	LOC102725013	intra	0	3.02432	3.03565	5.37625	N/A	N/A	N/A	N/A
HPADRPKFGGDX	-	intra	0	5.84613	4.55206	1.80901	N/A	N/A	N/A	N/A
AIGKR	PI4KB	intra	0	6.142	2.60343	2.49814	N/A	N/A	N/A	N/A
LKYMHVK	DDX17	intra	0	2.08728	5.9619	4.54541	N/A	N/A	N/A	N/A
GDTAPPQAPAGGLGGASGAGLLGGGSVTPR	MAML2	intra	0	4.36104	0.630041	1.19005	N/A	N/A	N/A	N/A
ANGKVITNK	MFAP1	intra	0	3.68169	0.868691	1.32534	N/A	N/A	N/A	N/A
TEAATSIEAKQSMPPSFK	-	intra	0	1.29929	2.93514	3.48096	N/A	N/A	N/A	N/A
EGTIIRLSDVTR	RBM33	intra	0	2.46266	2.46966	2.20706	N/A	N/A	N/A	N/A
APASPSTPDF	-	intra	0	7.24601	0.110864	0.480426	N/A	N/A	N/A	N/A
AVSPVLMHSYPACGKGYS	ZNF608	intra	0	2.20577	3.75863	1.46236	N/A	N/A	N/A	N/A
QETQSFGXGTR	-	intra	0	4.81518	2.93934	2.02534	N/A	N/A	N/A	N/A
AGGGXGTGSQSPPRVK	LOC728715	intra	0	2.22109	7.22138	3.92838	N/A	N/A	N/A	N/A
KATQAXQEX	-	intra	0	2.00391	3.3744	0.76452	N/A	N/A	N/A	N/A
LGSRTPPAHFK	-	intra	0	2.2022	2.26105	1.96721	N/A	N/A	N/A	N/A
TESSSESYKARVARR	TAAR6	intra	0	1.06526	5.41093	2.23167	N/A	N/A	N/A	N/A
SFXIIST	-	intra	0	2.38325	1.44145	0.00874903	N/A	N/A	N/A	N/A
LKSEGFMKVLK	KIDINS220	intra	0	2.37507	1.89353	1.81828	N/A	N/A	N/A	N/A
TRTTVR	-	intra	0	1.26346	1.94562	0.404819	N/A	N/A	N/A	N/A
EERELLEAQSIPLR	AK7	intra	0	2.01281	2.32828	4.13023	N/A	N/A	N/A	N/A
SMGHSNR	-	intra	0	4.83852	6.30445	4.08693	N/A	N/A	N/A	N/A
RPGADLPR	RYR3	intra	0	6.59792	1.66587	4.33376	N/A	N/A	N/A	N/A
NETIA	-	intra	0	1.8081	2.2451	4.61324	N/A	N/A	N/A	N/A
EKGMAALPR	GAD2	intra	0	1.80851	4.45662	4.72064	N/A	N/A	N/A	N/A
HKVIHTGEKSYK	ZNF208	intra	0	2.87464	2.1946	8.10782	N/A	N/A	N/A	N/A
NPIHK	LRRN1	intra	0	0.0212077	3.48012	1.63813	N/A	N/A	N/A	N/A
MTVEAEKKHK	ANKIB1	intra	0	4.87045	2.35173	2.39364	N/A	N/A	N/A	N/A
GGPAK	NOP14	intra	0	5.72216	3.18617	5.57345	N/A	N/A	N/A	N/A
MSSEK	CBS	intra	0	4.19884	4.77178	6.43859	N/A	N/A	N/A	N/A
VKDLLAESR	SEMA3D	intra	0	4.67549	2.71329	4.97454	N/A	N/A	N/A	N/A
GAHARRWNSPGDSR	HIBCH	intra	0	5.93714	3.4369	8.33912	N/A	N/A	N/A	N/A
NGSPGGTGMR	STARD13	intra	0	5.76664	8.10748	5.44838	N/A	N/A	N/A	N/A
VPGGK	-	intra	0	0.0671941	0.713716	0.0347252	N/A	N/A	N/A	N/A
GLPALRHVFDK	TIPIN	intra	0	2.48087	2.95979	2.72043	N/A	N/A	N/A	N/A
QVDLLAYIAK	UEVLD	intra	0	2.32768	6.42339	6.39785	N/A	N/A	N/A	N/A
FSGSGSR	-	extra	0	2.66837	3.76876	3.77708	N/A	N/A	N/A	N/A
HYQQNEDKMR	C10orf67	extra	0	9.01651	6.37647	3.02975	N/A	N/A	N/A	N/A
DHIGK	BRCA2	extra	0	1.17077	3.77711	1.29844	N/A	N/A	N/A	N/A
TVSKEK	TAF3	extra	0	1.96022	4.01107	3.58992	N/A	N/A	N/A	N/A
MALSVASQK	-	extra	0	1.90542	7.04169	2.41116	N/A	N/A	N/A	N/A
SASQGALTSPSVSFSNHR	ARHGAP21	extra	0	4.38437	3.56743	2.37146	N/A	N/A	N/A	N/A
QPQGH	-	extra	0	5.23987	4.65491	4.75274	N/A	N/A	N/A	N/A
SAYGMPMYK	HDGFL1	extra	0	1.73972	1.84438	1.94233	N/A	N/A	N/A	N/A
KGRNSSCAAK	-	extra	0	4.82837	2.39159	2.60514	N/A	N/A	N/A	N/A
REGLGVERK	JPH4	extra	0	3.69518	2.47832	2.35694	N/A	N/A	N/A	N/A
