# Supplementary material for: Comparative Proteomics of Activated THP-1 Cells Infected with Mycobacterium tuberculosis Identifies Putative Clearance Biomarkers for Tuberculosis Treatment
Source: PLoS One. 2015 Jul 27;10(7):e0134168. doi: 10.1371/journal.pone.0134168 (PMC4516286; doi:10.1371/journal.pone.0134168)
Supplement: S3 Table — (XLS) [file pone.0134168.s005.xls]

## Sheet: Intracellular_all_raw_150109
S3 Table. Raw data of intracellular (cell lysates) proteomes from all independent experiments, time points and conditions.
Proteinbesthit	IDdetailbesthit	Peptide	IDScore	MH+(Da)	Massstdev(Da)	ICR1D1	ICR1D5	ITR1D1	ITR1D5	ICR2D1	ICR2D5	ITR2D1	ITR2D5	ICR3D1	ICR3D5	ITR3D1	ITR3D5		Note: I = Intacellular, T = Test (infected), C = Control (uninfected), R = Replicate No. (1, 2 or 3), D = Day (day 1 or 5)
gi|340366108	sexdeterminingregionY[Homosapiens]	QLGYQWKMLTEAXK	16.31	1744.88	0.00246149	0	0	10.8374	10.4572	8.51317	11.2328	6.47489	6.35775	0	0	0	11.1566
gi|40977246	unnamedproteinproduct[Homosapiens]	QLSHFSLLSNKARLCPK	5.95	1995.41	0.189275	0	11.6427	0	0	0	0	0	0	3.26293	-0.0064094	0	0
gi|218110385	unnamedproteinproduct[Homosapiens]	FALAVMRAFR	7.65	2059.92	0	0	0	10.4935	0	0	0	0	5.70646	0	0	5.58223	6.25255
gi|5081715	antibodylightchainvariableregion[Homosapiens]	LLIYKASSLASGAPSR	9.93	1630.02	0.648305	0	0	10.3708	10.038	9.56997	9.12347	0	8.86447	8.07268	8.54914	9.66205	9.18004
gi|119631665	hCG1794743[Homosapiens]	MQDLQVPR	5.56	1160.53	1.41282	9.19898	0	0	0	0	0	0	0	0	0	0	0
gi|476224	anionexchanger3cardiacisoform,partial[Homosapiens]	GQLGPMAGPPT	2.96	944.538	0	0	8.27431	0	0	0	0	0	0	0	0	0	0
gi|530397186	PREDICTED:FACTcomplexsubunitSSRP1isoformX1[Homosapiens]	AGEIWKGMSKEK	10.62	888.477	0	0	10.103	0	0	0	0	0	0	0	0	0	0
gi|37782436	LP3317[Homosapiens]	SEMGGDRSR	7.3	841.423	1.21e-13	0	0	10.2494	0	0	0	0	0	9.97768	10.2185	10.3265	8.62877
gi|556695430	transmembraneprotein217isoform3[Homosapiens]	SQGNIISYK	12.41	2052	0.0570465	0	7.57576	9.94078	0	0	0	0	0	0	0	0	0
gi|93102379	low-densitylipoproteinreceptor-relatedprotein1Bprecursor[Homosapiens]	LYWISSGNGTINR	7.85	1938.86	2.49e-13	10.8065	8.65597	6.50658	4.29125	0	0	0	0	0	0	0	0
gi|221041896	unnamedproteinproduct[Homosapiens]	SCSSQSSR	7.14	896.69	0.207951	7.32308	5.9138	0	6.0045	0	0	0	0	0	0	0	0
gi|119607835	hCG1651427,isoformCRA_a[Homosapiens]	IFCLCCR	0.53	997.852	0.469368	9.64157	5.33757	0	10.1123	0	0	0	0	0	0	0	0
gi|221042662	unnamedproteinproduct[Homosapiens]	SDTTLSQGISPR	17.11	1261.69	0.00330844	0	0	10.2472	0	8.20956	8.19799	0	8.90665	7.51333	8.58859	9.08439	9.50988
gi|17389875	C19orf55protein[Homosapiens]	GGSRGMDR	11.4	849.724	0.230312	8.0999	0	0.959904	0	7.46087	0	0	0	0	0	0	0
gi|530417750	PREDICTED:acyl-coenzymeAthioesterase8isoformX1[Homosapiens]	QMFWVRARGYIGEGDMK	4.39	2233.34	0.410358	8.92093	10.1812	8.61361	0	8.06041	0	0	0	0	0	0	0
gi|530381843	PREDICTED:glutathioneS-transferaseA1isoformX1[Homosapiens]	SAEDLDKLR	17.74	1053.92	0.471974	0	0	10.2	5.69372	5.22553	5.05614	4.44001	9.58524	2.09213	1.4758	1.43761	0.590377
gi|530402808	PREDICTED:nucleoporinp58/p45isoformX1[Homosapiens]	LKIETAQELK	10.06	1175.64	0	8.23246	8.92571	0	0	0	6.605	0	0	0	0	0	0
gi|578841136	PREDICTED:RNA-bindingprotein6-likeisoformX22[Homosapiens]	DCISMEVEHRDYR	10.09	1313.75	0	9.07297	7.93283	0	9.10694	0	8.19591	0	0	0	0	0	0
gi|194097375	ankyrinrepeatdomain-containingprotein33isoform2[Homosapiens]	GAWAVPR	13.24	1028.49	0	9.56638	8.49708	0	0	0	8.35705	0	0	0	0	0	0
gi|14036020	unnamedproteinproduct[Homosapiens]	KKVRPRLIAXLAR	9.17	1547.39	0.729438	9.75355	9.47777	10.9536	9.44365	10.6445	10.3745	0	0	0	0	0	0
gi|40033114	unnamedproteinproduct[Homosapiens]	GMLTDK	11.25	1416.31	0.481451	2.25521	9.73566	8.52355	5.29081	6.30605	2.60997	0.474411	0	0	0	0	0
gi|194381490	unnamedproteinproduct[Homosapiens]	QLALERLRKAVR	17.06	1456.26	0.151945	7.22722	3.26837	3.85146	1.32536	1.51277	1.72892	1.46697	0	0	0	0	0
gi|4504307	histoneH4[Homosapiens]	DNIQGITKPAIR	19.8	1326.38	0.75892	7.74907	0	5.65933	0	0	0	4.62601	0	0	0	0	0
gi|578807269	PREDICTED:calcium-transportingATPasetype2Cmember1isoformX7[Homosapiens]	GQTLTLTQQQR	6.39	1272.99	0.458173	7.13595	2.08553	4.93046	5.64889	6.33563	0	5.2973	0	0	0	0	0
gi|27818829	immunoglobulinlambdalightchainvariableandconstantregion[Homosapiens]	QPKAAPSVTSVPT	3.23	1902.6	0.674683	8.8632	7.72952	7.61217	0	7.92305	0	6.40219	0	0	0	0	0
gi|32306848	uridinephosphorylase2[Homosapiens]	NIEMGIYSVCSMCGLCGLK	9.27	2224.83	0.399117	7.09436	7.11668	8.82524	7.94641	7.49334	6.79188	6.48005	0	0	0	0	0
gi|112697877	immunoglobulinheavychainvariableregion[Homosapiens]	QAPGKGLEWVSVISGSGGTTHYADSVKGR	4.23	2944.35	4.91e-13	0	7.34969	8.26184	0	0	0	7.0925	0	0	0	0	0
gi|18105056	vacuolarproteinsorting-associatedprotein33A[Homosapiens]	QGDGGK	3.05	561.468	0.225283	0	8.27571	9.85193	9.46178	0	7.0481	7.29358	0	0	0	0	0
gi|530415804	PREDICTED:probableC-mannosyltransferaseDPY19L3isoformX1[Homosapiens]	LQKILNLK	12.03	969.117	0.438648	1.96972	0	2.66916	8.75158	7.51886	0.455224	7.55741	0	0	0	0	0
gi|119586141	hCG2013212[Homosapiens]	NAFSSLPR	8.58	905.486	0	8.84357	0	0	8.80528	0	7.66847	7.67508	0	0	0	0	0
gi|119576884	chitinase3-like2,isoformCRA_a[Homosapiens]	AVETSVDKRPR	10.14	1255.57	0	9.22905	0	0	0	0	0	7.74198	0	0	0	0	0
gi|1790880	microtubule-associatedprotein1a[Homosapiens]	SSHXSKVPEAR	11.69	1291.68	0.00466239	0	0	10.1223	9.31579	9.08275	0	0	0	8.00507	0	0	0
gi|578825173	PREDICTED:adenomatouspolyposiscoliprotein2-like[Homosapiens]	AGAAWSGGGRGARGAER	4.72	1787.39	0.447911	6.8562	3.79547	8.83371	0	0	0	8.12479	0	0	0	0	0
gi|119594143	purinergicreceptorP2X,ligand-gatedionchannel,3,isoformCRA_b[Homosapiens]	WHSSDDLHK	12.1	1123.62	0	8.48415	0	8.51381	8.22336	7.86063	0	8.55164	0	0	0	0	0
gi|119624788	hCG1644268[Homosapiens]	GGPFRCSPR	6.51	1087.55	2.38e-13	0	0	10.0556	0	0	8.95236	9.17046	0	8.00995	7.3576	0	8.15687
gi|218468889	unnamedproteinproduct[Homosapiens]	ALXGTAETPPP	5.51	1121.57	0	10.2022	10.5534	0	9.13755	0	8.66909	8.76518	0	0	0	0	0
gi|530368224	PREDICTED:polycombgroupRINGfingerprotein1isoformX1[Homosapiens]	MASPQGGQIAIAMR	13.04	1630.77	0.0111348	0	0	10.0077	0	0	9.19919	9.06597	8.78007	7.42627	7.39134	8.24896	0
gi|578833889	PREDICTED:CLK4-associatingserine/argininerichproteinisoformX1[Homosapiens]	KDKEEAEAIKHAK	16.65	1496.68	0.950338	0	0	9.98455	9.02995	0	0	0	8.81522	6.92581	6.93064	7.04819	6.51028
gi|532691752	copper-transportingATPase1isoform2[Homosapiens]	VKQLQEEGKR	7.18	2052	0.00667252	7.6378	6.8496	7.63195	6.86085	6.4466	0	10.9301	0	0	0	0	0
gi|7019419	nucleolarGTP-bindingprotein2[Homosapiens]	LPMSLLHDR	11.53	1040.14	0.367452	10.1618	3.45443	9.3122	8.44751	2.72928	2.58792	1.1739	2.15009	0	0	0	0
gi|47678541	HMOX1[Homosapiens]	SQAPLLR	24.52	785.802	0.471882	11.2141	0	11.5053	0	2.5438	10.7586	0.315594	4.40496	0	0	0	0
gi|578817772	PREDICTED:probableATP-dependentRNAhelicaseDDX31isoformX5[Homosapiens]	GINILISTPGRLVDHIK	8.83	1847.25	0.574751	5.89251	7.41213	5.20343	7.08914	6.28585	4.57536	0	4.49921	0	0	0	0
gi|530399087	PREDICTED:serine/threonine-proteinkinase38-likeisoformX2[Homosapiens]	TGLQIQR	11.91	823.218	0.271916	4.87172	8.56484	4.29277	4.40591	8.4873	4.34449	3.96485	4.96623	0	0	0	0
gi|47678665	RTDR1[Homosapiens]	AMNIGCMENLKALLKDSNSMVR	7.34	2510.81	0.593971	0	6.98716	9.96956	8.48142	6.86726	6.6871	5.86034	5.14203	0	0	0	0
gi|444732957	alternativeproteinNAP1L2[Homosapiens]	VAILMRTQR	18.82	1152.73	0	0	7.81164	7.59542	6.78447	0	6.13878	6.72398	5.16497	0	0	0	0
gi|27469791	HypotheticalMGC50722[Homosapiens]	QQIQAGLELAQAR	7.88	1788.32	0.676518	7.81662	5.84139	8.43197	10.4247	0	0	6.17795	5.38836	0	0	0	0
gi|578837316	PREDICTED:ras-relatedC3botulinumtoxinsubstrate2isoformX1[Homosapiens]	KLAPITYPQGLALAK	10.45	1414.73	0.0093908	0	0	9.98286	9.47999	9.44537	8.85914	8.8285	9.22684	7.95806	9.19323	9.20663	10.094
gi|3747071	immunoglobulinlambdalightchainvariableregion[Homosapiens]	HPADRPKFGGDX	7.95	1778.56	0.391	10.4935	5.42703	0	7.90023	7.04493	0	0	5.75596	0	0	0	0
gi|578804834	PREDICTED:titinisoformX6[Homosapiens]	AVPEAPTPVPK	5.96	1106.01	0.308298	5.65251	0	0	0	0	0	0	6.1983	0	0	0	0
gi|119588077	hCG2032829[Homosapiens]	GRGPQAAPALSRSQK	11.39	1057.58	0	8.53151	7.42839	7.22965	0	0	0	5.74828	6.20704	0	0	0	0
gi|93277113	mitochondrialribosome-associatedGTPase1[Homosapiens]	SSLINSLRR	14.73	1055.76	0.585411	9.90306	0	10.243	7.67358	8.07489	9.6547	9.66279	6.58131	0	0	0	0
gi|194375578	unnamedproteinproduct[Homosapiens]	MGEMGR	0.54	534.052	0.296554	7.1728	0	0	3.7037	2.6763	5.18481	5.1723	6.96272	0	0	0	0
gi|270052417	immunoglobulinheavychainvariableregion[Homosapiens]	GRLLMSVDTSSNQFSLK	7.57	1878.93	0.984158	0	0	9.96717	0	0	0	7.53529	0	0	0	6.64634	6.48061
gi|384743423	mucin3A,partial[Homosapiens]	TTSHITPGLT	1.9	640.887	0.468331	8.05311	0	0	0	0	0	7.25912	7.73529	0	0	0	0
gi|311771625	phosphatidylinositol4-kinasebetaisoform3[Homosapiens]	AIGKR	11.37	573.786	0.28492	8.75996	0	0	0	9.66605	7.49442	0	7.81028	0	0	0	0
gi|115528455	Familywithsequencesimilarity27,memberE3[Homosapiens]	GLTTGLMTQAER	16.87	1293.87	0.69163	0	0	9.93147	8.86582	8.62928	6.20983	6.37316	6.12051	5.16685	4.55552	5.01108	5.87395
gi|268375296	immunoglobulinEheavychainvariableregion[Homosapiens]	GLTFNGYAMHWVR	9.36	1569.77	3.81e-06	0	8.57459	8.67613	0	0	8.25024	0	8.04717	0	0	0	0
gi|3954942	Myosin-IXA[Homosapiens]	MYDNR	12.59	713.819	0.278705	0	0	9.92705	0	0	0	0	0	0	0	6.97941	0
gi|530395991	PREDICTED:sodium-andchloride-dependentglycinetransporter2isoformX1[Homosapiens]	NMIDPLGTSSLGLK	13.25	1459.72	2.43e-13	0	0	9.89251	0	0	0	0	8.79513	0	7.40534	7.53578	0
gi|563320934	ChainC,ImmuneReceptor	LXSSVPGVR	8.8	717.455	1.23e-13	9.72271	9.80197	0	9.22754	8.88754	0	9.0473	9.19534	0	0	0	0
gi|110825974	Adisintegrinandmetalloproteinasewiththrombospondinmotifs2isoform1preproprotein[Homosapiens]	LGSIMAPLVQAAFHR	10.63	1627.76	0	0	0	9.86181	0	9.0997	8.68965	8.89914	8.38347	7.21123	7.17947	7.51764	6.74938
gi|340366110	sexdeterminingregionY[Homosapiens]	AKXLPK	3.53	487.524	0.210155	3.2849	3.32328	3.85985	3.6492	2.25235	8.67168	8.01798	1.83067	1.04233	0	0	0
gi|254111	HLAclassII-associatedinvariantchainIi[human,PeptidePartial,25aa]	MATPLLMQALPMG	11.62	1420.67	0.00287552	0	0	9.78404	9.2343	0	0	8.79249	0	7.28305	7.46963	7.46601	7.14102
gi|578808067	PREDICTED:macrophageerythroblastattacherisoformX8[Homosapiens]	GARLAR	0.05	642.53	0.218276	5.32597	0	3.70774	0	0	0	0	7.18427	3.5584	0	0	0
gi|530378042	PREDICTED:tyrosine-proteinphosphatasenon-receptortype13isoformX1[Homosapiens]	HISENSFGPSGGLR	15.04	1452.13	0.277858	1.35871	1.94833	8.67167	1.0296	5.03094	0	0	0	4.1299	0	0	0
gi|40039544	unnamedproteinproduct[Homosapiens]	HKLEIYI	6.1	917.434	0	0	3.88648	0	0	0	0	0	0	4.44849	0	0	0
gi|119607915	tubulintyrosineligase-likefamily,member11,isoformCRA_e[Homosapiens]	IEHEHEGCLKMSPASLMKK	11.93	2225.1	0.0193118	9.43274	0	5.94455	8.09526	0	8.70548	0	8.74504	4.85347	0	0	0
gi|29351611	DENND2Aprotein,partial[Homosapiens]	DILDPPMK	12.45	1043.88	0.280157	9.59404	1.77235	0	0	10.0543	0	1.5704	9.45557	4.87106	0	0	0
gi|56675567	unnamedproteinproduct[Homosapiens]	DLEGAGDX	0.17	806.436	0	6.99384	0	8.66036	0	6.74781	5.82292	0	6.33851	4.9777	0	0	0
gi|119622269	eukaryotictranslationinitiationfactor5B,isoformCRA_a[Homosapiens]	VLTLMWLLL	12.03	1100.05	0.170189	9.16931	0	0	1.76166	0	0	0	0	5.89963	0	0	0
gi|119606096	hCG1983849[Homosapiens]	SAKCRGEGPTPPR	12.09	1412.17	0.457524	0	0	9.7622	9.04137	6.92547	6.58821	6.80976	6.99418	5.71173	6.57687	7.87764	6.24874
gi|16876451	mas-relatedG-proteincoupledreceptormemberX2[Homosapiens]	QWRLQQPILK	15.68	1310.51	0.69586	4.90584	9.15118	4.09046	10.4905	4.49843	5.39464	8.19066	0	6.02247	0	0	0
gi|530390008	PREDICTED:plasminogenreceptor(KT)isoformX3[Homosapiens]	GEAEDILETEKSKLQLPR	5.23	775.389	0.00866538	6.4098	0	7.58304	7.12215	0	0	0	6.23231	6.13807	0	0	0
gi|119612926	phospholipaseA2,groupIVB(cytosolic),isoformCRA_a[Homosapiens]	MPAERR	16.49	1001.23	0.273811	9.34736	3.85868	3.04208	2.26403	1.7954	3.3128	0	1.34232	6.16168	0	0	0
gi|119580651	DEAD(Asp-Glu-Ala-Asp)boxpolypeptide17,isoformCRA_g[Homosapiens]	LKYMHVK	12.48	1937.92	0	0	5.64547	0	8.25408	0	7.99075	0	9.63162	6.26183	0	0	0
gi|119601594	chromosome14openreadingframe111,isoformCRA_b[Homosapiens]	IPGVPIM	20.8	1099.51	0.791064	8.03732	0	7.48563	10.343	0	0	7.01754	6.85004	6.33205	0	0	0
gi|40255109	grpEproteinhomolog2,mitochondrialprecursor[Homosapiens]	MAVRSLWAGR	13.27	1054.94	0.48172	1.22881	2.39552	8.76446	8.14117	8.29191	7.62519	8.06396	0	6.42855	0	0	0
gi|119584178	hCG1656107[Homosapiens]	MAVIPTTPTHTYTHTPR	6.82	1939.97	0.00924343	9.50067	0	8.72163	8.30602	0	7.50795	0	0	6.52348	0	0	0
gi|7657023	dickkopf-relatedprotein2precursor[Homosapiens]	SAGMYQGLAFGGSK	6.41	1137.05	0.242186	0	5.60039	6.57392	7.98022	0	0	6.48805	0	6.62154	0	0	0
gi|289547684	zincfingerprotein668isoforma[Homosapiens]	MEVEAAEAR	3.23	1066.91	0.218521	5.52008	0	0	0.601287	0	0	0.678199	0	6.71671	0	0	0
gi|530409951	PREDICTED:dyneinheavychain2,axonemalisoformX1[Homosapiens]	ALESLNKKDIGEIK	12.3	1558.74	0.0345948	8.35176	0	8.52476	8.34067	7.85945	0	0	0	6.78301	0	0	0
gi|554793793	GChainG,Epha4EctodomainComplexWithEphrinA5	IIGDG	0.86	969.511	0	10.168	7.81014	0	0	0	0	0	0	6.84469	0	0	0
gi|578839839	PREDICTED:leucine-richrepeat-containingprotein56isoformX8[Homosapiens]	AAELSHPSPVPT	6.07	1676.1	0.608223	10.8761	6.40603	9.14542	8.5601	8.01314	6.81134	6.06961	0	6.93853	0	0	0
gi|578826302	PREDICTED:thyroidreceptor-interactingprotein11isoformX4[Homosapiens]	QIDQLSKDEVGK	4.01	1359.7	0.021217	0	0	9.74349	0	0	0	0	7.30513	0	6.94338	0	0
gi|40046374	unnamedproteinproduct[Homosapiens]	EPXTEASPSSE	11.33	922.983	0.608971	8.62046	0	8.59111	0.326874	0	7.20605	7.6234	0	7.23642	0	0	0
gi|126116581	retinalhomeoboxproteinRx[Homosapiens]	NSSIAALR	20.79	1237.59	0.0138774	0	8.20479	0	7.7738	0	0	8.32037	7.05633	7.43848	0	0	0
gi|27371172	Similartoproteintyrosinephosphatase,non-receptortype18(brain-derived),partial[Homosapiens]	GAMSR	3.35	668.31	0	9.43262	0	9.8808	0	0	0	8.73611	0	7.55182	0	0	0
gi|33286444	mastermind-likeprotein2[Homosapiens]	GDTAPPQAPAGGLGGASGAGLLGGGSVTPR	10.77	2545.3	0	5.01554	3.57016	0	1.89012	0	0	0	0	8.06757	0	0	0
gi|50726968	microfibrillar-associatedprotein1[Homosapiens]	ANGKVITNK	8.14	1117.07	0.179099	4.80128	1.34498	0	1.48245	6.2438	2.42746	0	1.12362	0	0.203596	0	0
gi|56675572	unnamedproteinproduct[Homosapiens]	MXDFDRFKVMKAK	7.98	1741.46	0.444179	0	0	9.70002	0	7.28857	0	0	0	3.54838	6.61601	8.3492	5.11518
gi|578834952	PREDICTED:alpha-actinin-4isoformX3[Homosapiens]	LASDLLEWIR	21.53	1215.4	0.228391	2.19711	2.01638	5.52584	1.90124	0.73669	1.58858	5.22744	1.58648	0.0817689	0.672481	0	0
gi|38502053	OPKVNimAfamily[Homosapiens]	GNASSFCPFKNK	5.11	1356.06	0.199359	2.2446	0	5.21007	0	0	0	0.453683	0	0	1.37639	0	0
gi|332634890	solutecarrierfamily35memberF4[Homosapiens]	GRGRANGTVSIPLA	3.94	1877.32	0.834486	0	8.14966	7.52928	5.25774	5.59288	0	5.57406	0	0	3.23097	0	0
gi|40978278	unnamedproteinproduct[Homosapiens]	GNILQVSVLK	5.98	987.556	0.0249451	5.96727	6.33707	6.47004	5.13877	4.65327	0	0	6.41501	5.88651	3.82548	0	0
gi|578798289	PREDICTED:erythroidmembrane-associatedproteinisoformX2[Homosapiens]	GNEYEALTSPQTSFRLK	3.81	717.441	0	0	9.1167	0	0	0	0	0	0	0	4.05941	0	0
gi|530388129	PREDICTED:fibroblastgrowthfactor17isoformX2[Homosapiens]	TRRPQPLT	1.6	969.644	0.284501	9.6102	6.15711	9.57018	7.28552	6.14605	3.8252	6.50966	7.85758	4.19877	4.50598	0	0
gi|578803680	PREDICTED:E3ubiquitin-proteinligaseUBR3isoformX7[Homosapiens]	DLLMMSEFVLPR	7.75	1468.1	0.736424	0	0	9.68665	9.02317	0	9.01859	6.64799	8.63772	5.3114	5.59345	5.50168	5.28047
gi|119574026	hCG40298,isoformCRA_f[Homosapiens]	CSEIILR	35.39	889.734	0.459201	6.8466	6.01645	4.41222	9.94614	6.149	3.14183	2.87435	1.41281	0.119566	5.5515	0	0
gi|5730059	fibroblastgrowthfactorreceptorsubstrate3[Homosapiens]	TVAMSNLQRALPR	9.38	1471.71	0.00155174	0	0	9.67136	0	0	0	8.75102	8.40697	6.93576	6.60937	7.46598	0
gi|296011025	ras-relatedproteinRab-41[Homosapiens]	TEYQSLCK	6.49	1028.53	0.0138913	6.92825	6.31577	10.0587	7.12157	6.20165	9.58477	0	7.55955	7.27715	6.11349	0	0
gi|119601910	hCG2038599[Homosapiens]	TEAATSIEAKQSMPPSFK	6.47	1938.41	0.441632	3.89788	4.08152	0	0	0	0	0	8.80542	0	6.36135	0	0
gi|37183078	TOM1[Homosapiens]	ILWALTPASK	12.09	1095.35	0.381943	5.15496	8.07023	5.42292	9.40661	8.26553	0	7.69505	3.56982	7.21584	6.4961	0	0
gi|7661728	ragulatorcomplexproteinLAMTOR2isoform1[Homosapiens]	VANLLLCMYAKETVGFGMLKAK	13.85	2484.19	0.576099	7.34523	7.64492	6.58148	6.72585	0	6.71552	0	5.68692	0	6.60939	0	0
gi|530387248	PREDICTED:RNA-bindingprotein33isoformX5[Homosapiens]	EGTIIRLSDVTR	9.79	943.626	0	7.38799	0	0	0	0	0	0	7.40898	0	6.62117	0	0
gi|41152097	A-kinaseanchorprotein17Aisoform1[Homosapiens]	AVACNIKVSFDSTK	11.69	1539.54	0.659516	0	0	9.64657	8.51851	0	0	8.78537	8.86514	6.55068	6.40048	6.82514	6.77315
gi|219689110	plasminogenactivatorinhibitor2[Homosapiens]	LNIGYIEDLK	8.8	1132.57	0	7.58868	5.52543	7.33474	7.06486	6.38414	6.53526	7.46516	8.64812	7.31505	6.98956	0	0
gi|192807327	GTP-bindingproteinRAD[Homosapiens]	TLNGGGSGAGGSR	6.26	1324.63	0.697997	8.88219	0	8.83182	8.27372	0	0	0	0	6.70899	7.0161	0	0
gi|75765918	ChainA,RegulationOfSmurf2UbiquitinLigaseActivityByAnchoringTheE2ToTheHectDomain	XRPKDLWKR	9.75	1195.58	0.0211951	6.84442	7.29807	8.74027	7.56596	0	8.09437	6.47444	0	5.17462	7.32362	0	0
gi|530365359	PREDICTED:voltage-dependentL-typecalciumchannelsubunitalpha-1SisoformX1[Homosapiens]	MEPSSPQDEGLRKK	9.11	1618.37	0.335993	0	0	9.62287	0	0	0	6.61313	6.87	7.56184	8.06867	8.31478	5.66974
gi|557357745	C-typelectindomainfamily4memberK[Homosapiens]	VDNISTLDSEIK	11.47	1333.62	0.00435165	0	0	9.60988	0	0	0	8.4964	7.99798	7.3612	7.16981	0	6.88657
gi|222079996	TBC1domainfamily,member10C[Homosapiens]	ARGPPIEGPSR	7.15	1041.58	0	0	8.78227	0	9.03395	0	8.78043	8.58684	0	8.4885	8.37557	0	0
gi|17225294	AF324008_1alpha-3-galactosylaminyltransferase[Homosapiens]	VSLPT	1.59	576.295	0.00365554	9.65367	9.89071	0	9.18847	8.85178	0	8.57147	7.96232	0	8.87683	0	0
gi|511261349	solutecarrierfamily4sodiumboratetransportermember11,partial[Homosapiens]	CTMKALQKRHVCISR	9.3	1889.36	0.311437	8.00766	2.73862	2.26181	7.85507	1.24667	6.71032	0.18674	1.32702	0	6.10405	0.0322558	0
gi|28866957	PDZandLIMdomainprotein2isoform1[Homosapiens]	LSLEALEGMVEGAKR	5.69	1600.74	0.00542195	0	0	9.59866	0	8.79465	8.62145	8.77251	8.40637	6.86678	0	7.59081	0
gi|530393964	PREDICTED:WDrepeat-containingprotein11isoformX2[Homosapiens]	GSILR	12.45	632.344	0	0	0	9.5552	8.72733	8.2751	8.83401	9.66445	8.32496	8.80617	0	0	9.07154
gi|21748638	FLJ00397protein[Homosapiens]	SGRYSGFPK	1.34	387.177	5.96e-14	7.2926	6.29999	6.13109	6.77805	6.49559	5.83211	5.54016	6.49448	6.76115	2.66862	2.79948	0
gi|354686664	immunoglobulinheavychainvariableregion[Homosapiens]	WGPLAT	6.68	645.697	0.278195	7.34079	6.15172	5.57349	0.539547	0.305132	0	0	0	4.32285	0	3.51885	0
gi|284468411	parkinvariantSV5DEL[Homosapiens]	AAEQAR	8.79	644.356	2.37e-13	6.65329	6.70759	6.20383	0	5.95625	5.18087	5.78811	4.83277	4.69608	4.039	4.23445	0
gi|49533621	cysteine-richDPFmotifdomain-containingprotein1[Homosapiens]	TPSQPGSR	12.66	827.194	0.279876	3.79059	3.36345	7.26832	3.28319	3.20966	2.56693	2.18334	4.48356	0.366419	0	4.61329	0
gi|119593706	signalpeptide,CUBdomain,EGF-like1,isoformCRA_f[Homosapiens]	AGGRRPLAGPGR	5.24	1611.83	0.0102245	5.97184	7.31696	7.33511	6.66169	6.87771	0	0	0	0	0	4.69965	0
gi|261036331	arylhydrocarbonreceptorinteractingprotein[Homosapiens]	GNPMELIIGK	4.37	767.455	0.0123684	7.67796	6.41155	6.15422	6.98735	6.96794	5.15066	4.98344	5.27984	5.17389	6.88786	4.77762	0
gi|353254276	anti-tetanustoxoidimmunoglobulinheavychainvariableregion[Homosapiens]	DNAKSSLYLQMNGLR	10.96	1781.52	0.572062	7.23606	0	2.62227	3.70746	4.29612	2.08266	0	0	6.9415	0	4.87171	0
gi|14270487	protocadheringamma-A9isoform2precursor[Homosapiens]	DLALEPR	23.38	912.817	0.301921	8.49102	0	0	0	0	0	0	0	7.18312	0	5.00293	0
gi|119570043	hCG2040253[Homosapiens]	GAEGNAASEEAPGYR	12.49	1583.95	0.871446	0	0	9.54794	9.62549	9.01013	8.99501	8.46939	8.65402	6.92278	7.29621	8.34583	7.93524
gi|18676620	FLJ00209protein[Homosapiens]	LAISMATWLR	9.37	1396.03	0.217173	9.6524	8.38869	5.4328	5.44912	5.07716	5.33884	5.70437	4.42587	4.59789	5.43699	5.08231	0
gi|194375642	unnamedproteinproduct[Homosapiens]	ALAGTQGEETPGEPR	15.84	1511.9	0.624719	7.57112	7.27038	9.28702	4.38336	6.56901	0	5.98943	5.36935	4.45287	5.73741	5.11845	0
gi|482672685	immunoglobulinheavychainvariableregion,partial[Homosapiens]	SRLTISVDTR	8.81	1146.08	0.460886	0.732394	0	0.7908	1.44611	1.21451	0.511922	1.72138	5.49836	7.32319	4.54907	5.12071	0
gi|58014085	reversetranscriptase-likeprotein[Homosapiens]	EEIKSSLFADDMIVCLK	0.72	2012.95	1.36679	0	8.65414	0	0	0	0	0	0	0	0	5.35243	0
gi|119622524	mannosidase,alpha,class2A,member2,isoformCRA_b[Homosapiens]	TLQAEHCLWAEALLHLR	7.89	2060.56	0.161578	6.4868	6.59642	7.05572	6.0406	6.15484	5.26964	9.57614	7.18771	4.92254	4.8492	5.39197	0
gi|578827491	PREDICTED:talin-2isoformX15[Homosapiens]	AAQKAAFGKADDDDVVVK	17.39	1905.92	2.54e-13	0	0	9.54741	0	0	0	8.58959	0	0	0	0	0
gi|530393314	PREDICTED:proteinRRP5homologisoformX1[Homosapiens]	AVAER	7.15	767.9	0.232558	0	8.83657	0	0	7.69639	0	0	7.40332	5.70597	4.88632	5.45388	0
gi|519673632	immunoglobulinAheavychainvariableregion,partial[Homosapiens]	GLVWLTRNDGAGR	4.53	991.545	2.38e-13	0	6.62963	0	5.80769	5.00229	0	0	5.81512	6.38214	3.82304	5.87143	0
gi|119610863	hCG1986053,isoformCRA_b[Homosapiens]	SLDSMSESDK	4.74	1115.5	2.38e-13	7.12222	8.20211	8.22614	7.97624	6.77663	0	7.00371	5.94806	6.02851	6.15775	5.99051	0
gi|119604309	zincfingerCCCH-type,antiviral1,isoformCRA_b,partial[Homosapiens]	ASAER	0.94	465.263	1.2e-13	3.73954	4.24655	0	3.48368	4.74228	5.85702	5.45029	6.12396	5.24198	3.18042	6.02107	0
gi|119571450	hCG1749932,partial[Homosapiens]	ASQST	9.02	493.893	0.266103	2.5778	7.01597	6.72649	7.34346	0	6.29901	0	0	0	0	6.18194	0
gi|119606250	chromosome16openreadingframe9,isoformCRA_a[Homosapiens]	HKAHTGRQR	8.92	1311.65	0.0124533	0	6.07326	0	0	0	4.77076	0	0	6.19745	6.22768	6.23792	0
gi|530412975	PREDICTED:glutamine-richprotein2isoformX1[Homosapiens]	GLVQPGVDQR	19.72	990.026	0.554655	0	0	9.52905	7.12945	0	0	6.9657	6.70567	5.87416	6.3234	6.38073	5.95339
gi|4028244	T-cellreceptorbetachain[Homosapiens]	DAXPGARGPEK	6.82	1109	0.451199	8.98284	1.37511	8.53083	7.64983	1.02567	8.2342	7.60019	0	5.07364	5.69963	6.29361	0
gi|105990541	retinal-specificATP-bindingcassettetransporter[Homosapiens]	ASLPKDR	6.34	1027.5	0.00224906	9.99888	9.54472	9.30964	9.11206	9.23415	9.42848	0	9.01439	6.88375	0	6.29624	0
gi|40977078	unnamedproteinproduct[Homosapiens]	LRETMPLPLXNQDDSSLL	9	1993.93	0	0	0	9.4688	0	0	0	8.73207	0	0	0	0	0
gi|34365465	hypotheticalprotein[Homosapiens]	MRKGTSSGIR	8.86	1011.04	0.352947	0	7.07924	7.35875	6.98088	6.06379	0	0	6.08199	0	0	6.50736	0
gi|20336529	candidatetastereceptorTAS2R49[Homosapiens]	QKISSADQIIAALAVSK	9.83	1439.76	0.0317627	0	0	9.33338	0	0	0	0	0	0	0	8.10918	0
gi|126131102	fibrocystinisoform1precursor[Homosapiens]	WVTPCSLINR	9.67	1244.68	2.43e-13	7.82606	7.55989	8.20429	7.11459	0	0	0	7.38663	0	0	6.61503	0
gi|578821397	PREDICTED:carabinisoformX8[Homosapiens]	GIPSALR	11.09	1567.75	0.00120554	0	9.09503	9.89088	0	0	7.82256	8.24719	8.34067	7.31626	6.91705	6.68946	0
gi|17981704	cyclin-dependentkinaseinhibitor3isoform1[Homosapiens]	TLIHCYGGLGR	10.95	1102.05	0.601164	6.94701	0	9.64645	6.56196	0	0	10.0077	0	6.59689	0	6.71317	0
gi|119600628	myosinID,isoformCRA_b[Homosapiens]	EKGQPTDGSASLASLLNNPAVK	0.67	2197.26	0.346432	0	0	9.24329	0	0	6.09553	5.47588	6.77034	0	6.21511	7.37263	0
gi|119613985	hCG1991907[Homosapiens]	APWDPNLSLAK	9.15	1209.61	2.38e-13	8.32953	8.4061	9.35545	8.39145	7.92775	7.37758	7.93442	8.11431	6.3226	0	6.86103	0
gi|304647595	proteinZNF783[Homosapiens]	AGEPRPPGASGETPR	13.25	1273.58	0.00107267	0	0	9.232	0	0	0	8.09331	8.18666	6.89476	6.91472	0	6.38327
gi|159162503	ChainA,NmrStructureOfHumanBetacellulin-2	CERVDLFX	1.09	616.655	0.254874	3.81259	2.41235	3.14921	1.89802	0	1.03592	0	0	0.366215	7.00584	6.89032	0
gi|27597073	bifunctionalepoxidehydrolase2isoforma[Homosapiens]	DLGMVTILVQDTDTALK	18.3	1393.09	0.44001	8.73785	5.92901	9.08718	4.27863	7.89101	6.61255	7.47921	7.21796	6.57361	4.20122	7.09335	0
gi|530387123	PREDICTED:zyxinisoformX2[Homosapiens]	CHTARAQT	7.72	1011.54	0	0	7.68083	7.82023	0	6.68302	6.85379	0	0	0	5.72333	7.11551	0
gi|482672227	immunoglobulinheavychainvariableregion,partial[Homosapiens]	LPPGRGLEWVGYGHFTGR	3.06	713.756	0.628364	7.24315	0	10.67	0	0	7.71426	8.94442	9.1644	5.92349	0	7.23745	0
gi|41472431	unknown[Homosapiens]	EEGADSPLLMQRT	10.25	1251.61	0.651856	0	0	8.92116	8.55808	8.53049	7.29877	7.55389	8.17258	6.46675	6.3965	6.34003	6.3032
gi|4506625	60SribosomalproteinL27a[Homosapiens]	HRKHPGGR	9.48	899.852	0.441947	5.49386	0	0	8.71673	0	0	6.25274	0	0	0	7.46162	0
gi|195976782	RNApolymerase-associatedproteinRTF1homolog[Homosapiens]	APPNYAMKKTQLLK	12.43	1618.82	0.0435166	0	0	8.82226	8.65897	7.54777	7.32942	0	0	0	0	7.69478	0
gi|119592142	hCG1644589[Homosapiens]	AADAPVPGQPSAELSR	7.18	1315.97	0.658073	5.37462	7.57737	7.48135	8.09392	4.99897	0	0	0	5.95505	0	7.5252	0
gi|8670532	N-glycosylase/DNAlyaseisoform1c[Homosapiens]	WGGGY	5.21	581.265	0.00891125	0	0	8.76573	8.94211	0	0	7.95535	0	0	0	0	0
gi|530367571	PREDICTED:sulfotransferase6B1isoformX1[Homosapiens]	MGGSR	5.1	502.2	0.0443062	8.17037	7.99154	8.29432	8.15003	7.87203	7.01021	6.95673	7.48442	7.01586	6.70369	7.55948	0
gi|578835782	PREDICTED:zincfingerSWIMdomain-containingprotein3isoformX1[Homosapiens]	KLHRSSANPSFKR	13.65	1596.28	1.0499	0	0	8.65906	0	0	7.95363	6.35817	8.45867	5.94026	7.18717	6.6453	6.92595
gi|578832429	PREDICTED:rotatinisoformX3[Homosapiens]	TGSRQVIIR	5.14	1753.47	0.540139	9.1606	0	0	8.88055	5.34558	9.38471	5.4312	5.11362	3.59123	0	7.62615	0
gi|578828959	PREDICTED:ankyrinrepeatdomain-containingprotein11isoformX4[Homosapiens]	MKQMEKLR	8.75	1078.51	0.923076	8.8285	8.70211	8.7894	7.53114	0	0	0	0	7.80121	7.20184	7.71421	0
gi|119585736	hCG1997940,isoformCRA_b[Homosapiens]	KGTANAQMPGNVTWMR	17	1794.91	0.0167667	0	7.91544	7.77682	8.41439	7.6277	7.38591	0	0	0	7.1593	7.71756	0
gi|1245341	Tcellreceptorbetachainprecursor,partial[Homosapiens]	SCPGAEMGTR	11.02	1191.54	0	8.43854	0	0	0	0	0	0	7.78327	0	0	7.92691	0
gi|40042654	unnamedproteinproduct[Homosapiens]	MXLAAR	22.81	712.999	0.443767	0	1.02474	0	10.0115	0	0	0	0	7.16368	6.065	8.19885	0
gi|119616018	hCG1979897,isoformCRA_a[Homosapiens]	TAVIVGSITDDVR	11.01	1304.63	0.673978	0	0	8.51782	9.9883	7.57093	9.26061	9.80497	8.55101	8.79242	0	8.30124	10.153
gi|578818410	PREDICTED:SKI/DACHdomain-containingprotein1isoformX3[Homosapiens]	VASNVASAVK	18.97	1157.58	0.0156033	9.03013	0	0	9.21149	9.47187	9.24941	9.44625	0	8.41245	8.693	8.62034	0
gi|119596489	hCG38050,isoformCRA_f[Homosapiens]	ERATASMAQVLR	10.39	1648.6	0.264738	8.20315	7.84862	8.9789	9.58511	7.77419	7.44125	7.28762	7.60886	6.95868	0	8.94346	0
gi|119624108	WDrepeatdomain46,isoformCRA_c[Homosapiens]	IGSSVLRDQK	10.56	1035.12	0.721372	6.45323	0	10.4204	9.71192	9.30523	9.16392	0	0	0	8.57823	8.99842	0
gi|40046420	unnamedproteinproduct[Homosapiens]	KAPSSLIXDCMEK	9.65	1468.72	0.00835554	0	9.72786	9.98839	9.45678	0	0	0	9.06116	0	0	9.10251	0
gi|15214751	EEF1A1protein,partial[Homosapiens]	ALPGDNVGFNVK	28.24	1087.56	0.0152464	10.624	10.4828	11.1119	10.5883	0	9.53255	9.88233	8.26454	8.97574	7.08815	9.47534	0
gi|119628386	sulfatasemodifyingfactor2,isoformCRA_g[Homosapiens]	VTTRTGTGSGP	7.76	869.147	0.208729	4.03083	4.50206	3.2113	3.36918	2.28843	2.57867	9.95954	1.17664	0	0.0633879	9.54911	0
gi|10281742	similartoHomosapiensribosomalproteinL10encodedbyGenBankAccessionNumberL25899[Homosapiens]	FHHTIGGSRRAAWR	5.78	1565.73	0	9.32478	0	0	0	0	0	0	0	0	0	9.82783	0
gi|119576072	hCG1985224[Homosapiens]	APASPSTPDF	5.22	953.226	0.300568	7.98125	0	0	0	7.09911	0	0	0	6.65767	1.44128	0	0.332593
gi|444738875	alternativeproteinPPP1R13B[Homosapiens]	TSGPT	0.14	566.302	0.0157671	0	0	8.38406	0	7.259	7.28146	7.63558	7.515	0	7.018	8.22777	0
gi|578825042	PREDICTED:conservedoligomericGolgicomplexsubunit3isoformX9[Homosapiens]	DAAFK	2.53	553.081	0.220322	0	0	8.34219	0	0	0	0	8.11138	0	0	7.58221	0
gi|87851	IgheavychainV-IIIregion(JP4)-human(fragment)	EPAVYYCAR	10.23	1127.23	0.269639	10.1125	3.26778	3.89249	2.42485	6.51247	8.57226	2.83893	0	6.66273	0	0	1.38403
gi|1487978	DRB1[Homosapiens]	GHSGLQPTGXLS	3.84	1180.95	0.195045	3.04011	0	0	0	0	0	0	3.18674	0	0	0	1.53908
gi|62089050	fibrillin2(congenitalcontracturalarachnodactyly)variant[Homosapiens]	LMPGTYTLEITSIPLYK	1.92	1937.66	0.202736	3.0788	2.42258	3.67842	0.973296	4.45378	1.21335	0.928271	2.6059	5.78329	1.67334	2.08277	2.30131
gi|119569246	zincfingerprotein608,isoformCRA_b[Homosapiens]	AVSPVLMHSYPACGKGYS	2.64	1939.41	0.359201	4.77543	4.38707	0	8.01785	0	0	0	0	1.84187	0	0	3.25804
gi|40040940	unnamedproteinproduct[Homosapiens]	MRLGSSKLK	11.04	609.175	0.000891227	6.96446	4.87614	7.22122	4.04415	3.74852	6.80397	3.51506	3.64904	2.62703	2.72337	2.27681	3.53378
gi|578818374	PREDICTED:ankyrinrepeatdomain-containingprotein26isoformX10[Homosapiens]	AGGMK	2.79	464.257	0.000865699	3.53825	5.58374	4.58579	6.59138	4.46643	0	0	0	3.76252	4.28783	0	3.54984
gi|68533249	proteinBEX1[Homosapiens]	QPILQYRWDMMHR	2.53	1938.63	0.247177	0	5.27753	5.76433	5.91935	5.41606	5.52965	8.25569	5.99791	4.64878	5.89019	5.61704	3.73165
gi|578816221	PREDICTED:proteinphosphatase1regulatorysubunit16AisoformX3[Homosapiens]	MSTQERLK	7.52	1216.02	0.415278	9.03691	10.9919	9.54313	9.38087	11.1059	4.71696	2.71393	10.4623	1.35967	8.4929	10.2528	3.87404
gi|221045140	unnamedproteinproduct[Homosapiens]	ISKINNTHALVSLLQSLNK	8.16	2092.35	0.325331	0	6.92433	9.27048	8.6623	5.89173	0	5.9394	5.70558	3.66048	0	7.79171	4.00748
gi|530381931	PREDICTED:heatshockproteinHSP90-betaisoformX1[Homosapiens]	ALLFIPR	19.09	828.509	1.2e-13	0	0	8.01143	0	6.38786	6.32051	6.46411	0	0	6.63247	6.03789	5.58691
gi|578830933	PREDICTED:nexttoBRCA1gene1proteinisoformX1[Homosapiens]	FMWGNLTLASTEKK	12.34	907.113	0.556899	0	10.3607	3.34877	9.70686	4.70833	4.2193	3.86687	0	2.97355	3.58547	3.73896	4.35438
gi|193784990	unnamedproteinproduct[Homosapiens]	MRSQNPEK	8.23	1004.94	0.626421	5.43267	0	5.7507	8.53012	4.12626	0	5.88583	4.72787	4.31221	4.0342	6.83671	4.4054
gi|578837360	PREDICTED:smoothelinisoformX10[Homosapiens]	AAIRR	8.62	584.844	0.320331	5.69353	3.75817	7.91897	0	7.22149	3.83852	3.45863	6.84754	2.85146	5.59531	3.71006	4.43529
gi|374074322	ChainB,StructureOfTheSpryDomainOfHumanAsh2l	SGDLYR	16.43	710.996	0.0067143	4.6018	5.6535	6.38663	4.75267	4.57323	6.08445	4.17916	3.11542	1.3775	3.67988	0.936124	4.75058
gi|530378220	PREDICTED:alpha-proteinkinase1isoformX4[Homosapiens]	TRARTSAAEASLRASILAR	9.8	609.186	0.00337755	3.81974	5.4451	7.19489	0	0	6.59837	0	4.56045	0	2.57624	0	4.90903
gi|4028238	T-cellreceptorbetachain[Homosapiens]	QETQSFGXGTR	1.22	1168.64	0.000656693	7.38944	0	0	0	7.05609	6.07603	0	3.88752	0	0	0	4.9305
gi|578812963	PREDICTED:ezrinisoformX1[Homosapiens]	APDFVFYAPR	41.83	1937.88	0.248262	7.13899	7.25357	9.79644	6.87991	7.08185	6.48846	8.47849	6.96901	5.55716	6.00774	6.1232	5.00803
gi|55956788	nucleolin[Homosapiens]	GFGFVDFNSEEDAK	10.61	1561.22	0.895349	0	0	8.00879	7.10829	0	7.13103	6.94091	7.09566	0	0	6.5184	0
gi|530423370	PREDICTED:propionyl-CoAcarboxylasealphachain,mitochondrialisoformX1[Homosapiens]	EIGYPVMIKASAGGGGK	13.49	1651.92	0.0416496	5.56004	5.52166	6.02938	5.87624	3.80069	4.95172	5.50105	7.28829	4.26266	1.36876	0	5.17484
gi|578807453	PREDICTED:myosinlightchainkinase,smoothmuscleisoformX4[Homosapiens]	EGATAK	2.97	576.326	1.2e-13	0	6.76472	7.61268	6.62866	5.97346	6.05564	6.58446	6.12119	0	0	0	5.20744
gi|578830122	PREDICTED:nuclearreceptorcorepressor1isoformX14[Homosapiens]	VSPENLVDK	1.98	1001.2	0.331287	2.3857	2.62486	5.06741	3.10789	6.12572	3.03801	4.35758	4.98038	0	0	5.38408	5.35101
gi|578818940	PREDICTED:cytochromecoxidaseassemblyproteinCOX15homologisoformX3[Homosapiens]	RPLRPGQYSTISEVALQSGR	7.72	2213.08	0.690345	5.85316	4.37985	4.36899	3.47427	6.30999	3.39487	0	8.67005	0	0	0	5.35419
gi|221040750	unnamedproteinproduct[Homosapiens]	GALPP	1.48	453.519	0.211794	0	6.40089	8.46416	0.964215	0.118398	0	0	0	0	0	0	5.35691
gi|578816100	PREDICTED:zincfingerprotein250isoformX7[Homosapiens]	AFSQSSVLSKHR	20.57	1345.8	0	5.87777	5.90603	5.93519	5.47448	4.84063	5.80055	5.15672	6.63983	4.66651	4.51718	4.89818	5.3631
gi|159162537	ChainA,ComplexOfTheKh3AndKh4DomainsOfFbpWithASingle_stranded29merDnaOligonucleotideFromTheFuseElementOfTheC-MycOncogene	LFTIRGTPQQIDYARQLIEEKI	4.62	2632.32	0.0131015	6.03524	6.07844	7.19268	5.14199	4.13139	5.25636	0	7.33631	5.02184	1.95584	4.57642	5.5576
gi|578842365	PREDICTED:proteinPRRC2AisoformX2[Homosapiens]	RRERPPR	14.92	967.799	0.457926	0	0	7.94963	6.88797	0	7.14493	6.96908	0	0	0.255931	0	0
gi|578804150	PREDICTED:growthfactorreceptor-boundprotein14isoformX2[Homosapiens]	DLKMLCAEEEQSR	14.28	1624.24	0.74214	0	6.41063	7.01186	6.8656	7.77994	0	6.12989	6.94281	2.13361	5.51854	4.95493	5.60798
gi|578803310	PREDICTED:sortingnexin-17isoformX1[Homosapiens]	ESMVKLSSK	5.64	1009.64	0.294904	4.61389	4.67467	6.20302	7.49209	4.49349	0	0	0	4.98582	0	5.99613	5.63034
gi|578811499	PREDICTED:proteinFAM83BisoformX1[Homosapiens]	ENLSKNKAPAFYR	3.92	1779.84	0	5.87089	5.08616	5.70699	7.021	7.27727	4.94053	4.80645	5.13854	0	5.36292	3.37191	5.67631
gi|119603083	hCG1781583[Homosapiens]	VDEIPGNPVTR	4.06	1103.53	0	7.77174	0	7.89916	0	0	0	0	0	0	0	0	5.69845
gi|578823412	PREDICTED:R3Hdomain-containingprotein2isoformX21[Homosapiens]	TAPSR	1.65	532.291	0.000291482	4.71136	4.52668	0	6.86984	5.35737	4.3914	0	0	0	0	5.70391	5.76962
gi|7661878	kinesin-likeproteinKIF14[Homosapiens]	VENSQVTVAVR	18.96	1202.65	2.36e-13	0	7.37436	7.20367	7.58365	6.56251	5.83837	5.81352	5.57334	0	4.92021	5.54456	5.77013
gi|578823097	PREDICTED:LOWQUALITYPROTEIN:putativeuncharacterizedproteinFLJ45355[Homosapiens]	AGGGXGTGSQSPPRVK	17.54	1455.88	2.41e-13	0	6.13847	0	9.47064	6.66327	0	0	6.40998	0	5.64665	0	5.7835
gi|119597900	protogeninhomolog(Gallusgallus),isoformCRA_b[Homosapiens]	AHLALSRIGST	7.02	1127.06	0.257013	0.679474	7.22545	0	0.852055	0	0	5.85326	0	0	5.39898	0	5.80651
gi|40046444	unnamedproteinproduct[Homosapiens]	XETGDK	8.56	1904.6	0.566365	7.69481	7.21899	8.66095	8.65986	0	6.42391	8.14569	0	6.57272	8.23192	5.26192	5.83526
gi|148277620	keratin,typeIcytoskeletal39[Homosapiens]	RSVNTLEVELQAQHRMR	4.93	2080.15	0.464468	6.66401	6.31746	8.11323	6.54332	6.18507	5.44317	7.44666	0	4.17173	0	4.75434	5.87267
gi|578817693	PREDICTED:tyrosine-proteinphosphatasenon-receptortype3isoformX4[Homosapiens]	ALGGR	7.63	471.621	0.400155	6.78875	6.65677	7.59949	6.11128	6.03477	5.61083	5.34522	5.78547	6.97135	4.56065	5.66512	5.95162
gi|83754682	AChainA,CrystalStructureOfHumanMitogen-ActivatedProteinKinaseKinaseKinase3Isoform2PhoxDomainAt1.25AResolution	SSSXK	11.63	371.216	0.00734808	0	0	7.94905	8.62368	5.99106	4.90367	0	8.00576	7.18322	6.51317	9.81194	0
gi|578829235	PREDICTED:chromodomain-helicase-DNA-bindingprotein9isoformX13[Homosapiens]	SGIAK	7.48	493.966	0.202183	0	6.38633	0	8.17021	0	5.57457	0	0	0	0	0	6.17262
gi|33319450	Igheavychainvariableregion,VH3family[Homosapiens]	QVQLVESGGGVVQPGTALR	8.08	1897.09	0.0140497	3.59368	4.47645	5.95575	5.5307	5.63446	4.82222	5.07932	6.80706	6.2717	0	5.1221	6.24012
gi|39753961	rasGTPase-activating-likeproteinIQGAP3[Homosapiens]	VEQPQDVVTGNPTVVRLVVRFYR	4.27	2672.29	4.73e-13	0	0	7.85359	0	0	4.76542	5.34526	4.32063	2.92726	3.05731	2.32043	3.03158
gi|226246554	coiled-coildomain-containingprotein168[Homosapiens]	TAGKK	1.59	504.748	0.315199	0	7.67949	0	0	7.98652	3.07032	4.07894	5.51152	4.15281	4.64491	4.96927	6.25836
gi|5730122	zincfingerandBTBdomain-containingprotein6[Homosapiens]	ASMYFSETQHSLINSTVESR	11.93	2301.26	0.346432	5.75187	3.76673	3.55301	0	5.15294	4.31327	5.1519	7.49871	3.62004	5.96083	0	6.27715
gi|93007590	anti-Rh(D)antibodyimmunoglobulinheavychainvariableregion[Homosapiens]	GLVPFDIWGQGTTVTVS	5.47	1777.75	0.522585	7.20688	7.3949	7.87193	5.4051	6.47502	5.67571	5.21282	0	4.53344	0	5.43372	6.28789
gi|440575921	alternativeproteinMLL[Homosapiens]	NAGSS	5.85	437.082	0.321069	0	6.63028	6.52384	6.0784	7.85036	9.35638	4.77804	6.02575	5.84018	6.6446	6.60959	6.31977
gi|21756022	unnamedproteinproduct[Homosapiens]	QEHFKVAREHRQK	7.65	1693.79	0.0131801	0	0	7.79975	8.25774	7.99528	8.15361	7.60307	7.52373	6.7726	7.70007	7.07873	0
gi|40043878	unnamedproteinproduct[Homosapiens]	GGXKRISGLIYEETR	50.72	1767.15	0.957808	6.83758	6.94743	7.25193	8.11287	7.5791	5.57859	5.26361	7.19594	5.07371	4.82799	7.63211	6.34168
gi|578833911	PREDICTED:tubulin-foldingcofactorBisoformX1[Homosapiens]	AAGQSPR	2.1	685.599	0.333036	0	6.35181	0	0	0	6.0357	5.27647	5.75898	6.06968	5.14123	0	6.38593
gi|390136092	ChainA,SolutionStructureOfFusTLSRRMDOMAIN	GGGNGRGGLEHHHHHH	10.56	1696.94	2.35e-13	7.22668	6.95622	7.78511	0	6.87889	5.88955	6.22978	6.7443	6.08165	5.69218	6.6373	6.39509
gi|358439836	ChainP,StructureOfHumanMicrocephalin(Mcph1)TandemBrctDomainsInComplexWithAGamma-H2axPhosphopeptide	KATQAXQEX	0.93	351.033	0.21921	3.57641	0	0	0	0	2.29356	0	3.70018	2.43533	0	0	6.42302
gi|340707280	ChainA,NmrStructureOfHfn14	EQAPGTAPCSR	11.46	1172.52	2.36e-13	0	7.40083	7.51805	7.28603	6.70077	6.40016	0	6.41234	5.85853	5.84991	6.42681	6.43622
gi|47678559	MAPK11[Homosapiens]	AGFYR	5.88	571.403	0	7.25879	0	7.78262	6.82673	6.72921	0	6.49569	6.64767	0	0	6.81475	6.44174
gi|40983058	unnamedproteinproduct[Homosapiens]	DCVLLFAMSXVSQKQK	11.91	1851.87	7.08e-13	8.45472	6.72527	7.33995	7.0899	6.27513	0	6.1974	6.91467	5.69411	5.68332	0	6.45141
gi|218505835	membrane-associatedguanylatekinase,WWandPDZdomain-containingprotein3isoform1[Homosapiens]	NLLKVENGVTRR	5.41	1395.21	0.733464	9.25522	8.57964	8.58919	7.23871	7.03877	8.26801	2.9195	0	6.95013	0	7.30921	6.45465
gi|530381931	PREDICTED:heatshockproteinHSP90-betaisoformX1[Homosapiens]	RAPFDLFENK	8.88	1015.14	0.633857	7.89571	7.31608	9.78395	7.66915	0	6.67878	6.76159	0	5.81552	0	5.75828	6.50106
gi|40047084	unnamedproteinproduct[Homosapiens]	MQSNRHVVXILK	12.58	2121.63	0.472803	0	0	7.61315	0	10.0815	0	0	9.80709	0	0	0	0
gi|578804879	PREDICTED:melanophilinisoformX6[Homosapiens]	AAGLTVKPSGKPR	4.89	1938.98	1.03428	7.12751	6.53747	8.20653	7.13431	7.24635	0	5.8449	0	0	0	0	6.52935
gi|578817288	PREDICTED:cip1-interactingzincfingerproteinisoformX8[Homosapiens]	QARTSSSTTPNR	18.43	1306.12	0.520291	7.22067	6.21608	7.64147	6.90494	6.71805	7.14875	6.49066	6.87831	6.0012	5.40796	9.84468	6.61589
gi|239787106	zincfingerprotein610isoformb[Homosapiens]	SHTAEKPYK	6.22	848.924	0.438902	0	7.49783	7.21328	6.78869	7.23114	3.67306	0	7.8785	5.41167	5.38002	5.93374	6.62918
gi|578840992	PREDICTED:myotubularin-relatedprotein10isoformX3[Homosapiens]	WVPEAQISLGGSITAFHK	10.88	661.502	0.00058108	0	0	7.53379	0	0	7.32643	7.31623	0	0	6.68145	0	7.748
gi|578828466	PREDICTED:ataxin-2-likeproteinisoformX25[Homosapiens]	GINGGPSR	20.22	756.374	0.00167276	8.03333	0	8.33838	7.5746	7.15636	7.19836	7.50381	0	6.59246	0	0	6.74574
gi|119569266	sortingnexing24,isoformCRA_b[Homosapiens]	NGRKHFVEK	11.09	1114.2	0.726885	6.99088	6.33285	7.30414	0	6.33005	6.91782	6.92683	6.78404	6.52893	6.00856	6.91615	6.76241
gi|270132693	WWdomain-containingtranscriptionregulatorprotein1[Homosapiens]	IRMRQEELMR	11.59	1011.54	0.0141424	6.74832	0	8.27224	6.21138	6.29422	6.29926	7.39764	7.70127	0	0	6.3003	6.78373
gi|578800173	PREDICTED:leucine-richrepeatsandimmunoglobulin-likedomainsprotein2isoformX3[Homosapiens]	TRNIQDGSEGT	3.55	1286.68	0.52698	8.42931	8.18006	8.53774	0	7.65831	7.53229	6.91043	6.16904	6.02494	6.09402	7.18128	6.79408
gi|62088584	CUBandSushimultipledomains1variant[Homosapiens]	LTGSVLPHTIK	7.68	1164.57	0.551575	5.8261	11.7528	0	5.92574	5.25871	0	5.78134	6.56476	6.64552	5.79336	6.35008	6.82606
gi|578821732	PREDICTED:neuroblastdifferentiation-associatedproteinAHNAKisoformX10[Homosapiens]	GPKVDIK	12.12	582.435	0.254495	2.8542	3.77966	8.2243	1.95483	0.954956	7.67235	7.38342	2.79592	5.71012	6.70227	1.544	6.84648
gi|157830170	ChainA,ControlOfK+ChannelGatingByProteinPhosphorylation:StrSwitchesOfTheInactivationGate,Nmr,22Structures	MISSVCVXSYRGRKSGNKPPSK	7.9	2425.97	1.14184	0	0	7.46813	0	0	6.57574	7.32969	8.69453	0	0	0	0
gi|71052091	SLC39A12protein[Homosapiens]	QMSPGIIQR	21.79	829.846	0.78609	7.07443	6.56909	6.96888	6.42828	6.92736	8.12941	7.64938	6.55041	6.20235	5.47815	9.38775	6.88727
gi|443427953	ChainA,PtbDomainOfAida1	AAYLGSMLIK	7.31	947.527	1.27e-13	0	0	7.41834	0	7.69573	6.23383	0	0	0	0	0	6.73145
gi|555290083	cytoplasmicdynein1lightintermediatechain2isoform2[Homosapiens]	YIVHK	1.06	658.382	0.00623908	8.80851	8.37225	8.75846	0	7.90935	7.06356	7.22215	4.74033	0	0	0	6.9347
gi|119593707	signalpeptide,CUBdomain,EGF-like1,isoformCRA_g[Homosapiens]	KSAGHSSR	9.08	828.556	0.253903	0	0	7.39358	11.2075	5.20146	5.96884	6.34027	0	5.64287	5.48057	8.64929	4.91716
gi|530368248	PREDICTED:nuclearreceptorcoactivator1isoformX4[Homosapiens]	AAGRTGWEDLVR	12.58	991.76	0.585222	5.35354	9.10852	5.22928	8.39952	4.77929	0	4.55757	4.66099	5.13493	0	6.85318	6.97359
gi|166795297	cytoplasmicdynein1lightintermediatechain1[Homosapiens]	LYGFPYKIPAVVVEK	8.75	1723.85	0.00962588	5.30072	5.28701	4.23479	4.98532	4.65733	7.01004	5.38898	6.30967	6.02706	6.14414	4.59823	6.97905
gi|29648305	zincfingerCCHCdomain-containingprotein3[Homosapiens]	GEEADGGREKMGWAQVVK	4.04	1962.01	0.270863	7.74569	7.72833	9.13223	6.78987	6.51944	6.74275	6.44334	0	5.62398	6.20195	5.54572	7.00573
gi|48928044	F-boxonlyprotein8[Homosapiens]	RDVLDDLVTLHNFR	7.19	1712.18	0.53719	5.1972	5.59214	7.3798	7.4589	0	0	6.81274	5.35199	0	5.9657	0	7.00843
gi|578829949	PREDICTED:ankyrinrepeatandFYVEdomain-containingprotein1isoformX2[Homosapiens]	AEEEVAKLEKHLMLLR	12.52	1923.29	1.01754	8.51037	7.87651	9.34661	8.29135	0	8.13353	7.7925	0	6.21975	6.77818	0	7.11722
gi|578798316	PREDICTED:oxysterol-bindingprotein-relatedprotein9isoformX9[Homosapiens]	DRMVQVVKWYLSAFHAGR	8.24	2179.21	0.262992	7.20844	7.93318	8.45916	7.21316	6.67455	7.49555	7.50375	8.22707	6.18733	0	6.41169	7.1178
gi|578816747	PREDICTED:proteinFAM214BisoformX13[Homosapiens]	GYSVPK	9.67	472.273	0.0211224	0	7.74751	10.7153	7.81941	6.65922	5.89609	0	6.53081	6.61151	0	6.63338	7.1406
gi|4454793	organiccationtransporter3[Homosapiens]	LVMLLPETKGIALPETVDDVEK	10.7	2411.63	0.751397	0	0	7.30544	7.21596	5.53684	6.32648	6.4512	7.23288	6.23498	6.14222	0	7.45152
gi|530432877	PREDICTED:keratin,typeIcytoskeletal23isoformX3[Homosapiens]	ELILMK	1.57	761.417	0.00930217	0	7.38618	9.1609	7.83535	0	0	0	7.53988	6.56679	6.21791	0	7.15214
gi|119577898	N-ethylmaleimide-sensitivefactorattachmentprotein,alpha,isoformCRA_e[Homosapiens]	ADPQGH	2.6	607.317	0.00589963	0	8.58854	0	7.95082	0	7.56299	7.79066	0	6.28045	0	7.16535	7.15247
gi|578803172	PREDICTED:structuralmaintenanceofchromosomesprotein6isoformX3[Homosapiens]	SLNEYKALKKDDEQLCK	7.41	2083.15	0.26341	8.51179	5.2387	9.89923	8.11513	6.77607	7.20329	5.34053	6.89342	0	0	0	7.16025
gi|547234776	RRP12-likeproteinisoform3[Homosapiens]	KAMPGAEYK	9.6	628.714	0.269991	5.0647	0	0	7.17508	0	4.77366	0	5.40748	3.66304	0	5.30832	7.23441
gi|578824026	PREDICTED:membrane-associatedphosphatidylinositoltransferprotein2isoformX9[Homosapiens]	HERTQSQADGEQRGQR	6.06	1881.64	0.471996	8.19016	8.57174	8.26307	9.3786	0	0	7.32126	8.11227	6.26145	0	0	7.25145
gi|260643163	unnamedproteinproduct[Homosapiens]	DTAASTAYMELRSLR	7.06	1699.69	0.239428	5.25944	5.01156	5.84508	4.87657	3.75986	4.72176	6.06696	8.71618	3.63125	3.03089	3.31341	7.26323
gi|37782446	LP7097[Homosapiens]	MEGEQGEDGKTAAGPGRSTSGCR	3.7	2354.22	0.0316968	0	0	7.076	6.94708	5.53993	5.97085	7.08965	8.13688	0	5.49427	0	7.61298
gi|8923887	zincfingerprotein395[Homosapiens]	ASVLSR	7.28	848.904	0.202347	0	7.53394	9.23644	9.08806	6.57998	8.46017	7.34709	8.22173	6.00027	6.87031	6.92379	7.28151
gi|119623633	hypotheticalproteinFLJ35429[Homosapiens]	EMSLVLLFLIR	17.01	1710.52	0.591233	5.61859	0	4.78228	4.302	5.64898	2.08067	5.12491	5.91325	6.1771	5.18906	5.06701	7.28737
gi|578829814	PREDICTED:clusteredmitochondriaproteinhomologisoformX1[Homosapiens]	QRGINMRYLGK	12.16	1338.97	1.31121	8.20238	0	8.34736	8.66181	0	0	0	0	0	6.79859	7.43784	7.2901
gi|578827514	PREDICTED:probableE3ubiquitin-proteinligaseHERC1isoformX10[Homosapiens]	IDVLCGIGIKK	2.83	1643.88	0.426798	0	0	7.02652	0	0	5.68273	6.16984	0	6.73127	5.76542	6.90888	7.4689
gi|205277354	CUBandsushidomain-containingprotein3isoform3[Homosapiens]	FDVGDK	7.99	1423.92	0.343281	8.41737	8.57284	8.38931	5.5688	5.62694	5.0219	5.58678	0	0	4.4941	6.62973	7.38994
gi|578821229	PREDICTED:peptidyl-prolylcis-transisomeraseFKBP2isoformX2[Homosapiens]	MRLSWFR	8.19	1010.92	0.818339	0	6.96027	7.70492	6.97747	6.70379	6.81401	7.29803	6.5977	5.81949	5.50971	6.90001	7.40597
gi|6912540	cytosolicFe-SclusterassemblyfactorNUBP2isoform1[Homosapiens]	EAAAEPGNLAGVR	3.29	1254.13	0.636299	8.3497	8.43199	9.52619	7.30171	8.72692	7.93734	7.35345	7.28263	5.96753	6.18255	7.4645	7.43636
gi|530363060	PREDICTED:uncharacterizedproteinKIAA1522isoformX2[Homosapiens]	AAGAEGAEPAAPR	9.96	1169.56	0.0154742	8.53503	8.25775	8.59857	8.18891	7.35508	7.01608	6.54	7.07121	6.93826	6.70146	6.70418	7.44744
gi|578823730	PREDICTED:E3ubiquitin-proteinligaseMdm2isoformX3[Homosapiens]	HKSDSISLSFDESLALCVIR	2.4	2278.18	0.0108136	7.39637	7.73909	7.97024	6.93323	6.10962	7.65506	0	7.91687	5.64208	0	0	7.47021
gi|388604348	ChainD,CrystalStructureOfTheSpopBtbDomainComplexedWithTheCul3N-TerminalDomain	DHLRQTLLDXIAR	8.69	1651.82	7.08e-13	0	5.56455	6.74407	6.44304	5.38068	5.70635	6.30805	6.58187	7.30874	5.5043	0	7.59584
gi|46592978	ATP-bindingcassettesub-familyGmember1isoform7[Homosapiens]	REMVK	12.3	1638.28	0.469247	8.35305	10.2388	4.70033	6.48196	6.59092	6.67844	7.17233	8.34617	0.354161	0	0	7.6008
gi|119592126	KIAA2013,isoformCRA_a[Homosapiens]	IQLNNPTER	20.05	1083.58	2.35e-13	0	9.08013	8.34096	7.12562	5.94001	6.53023	6.56918	8.32286	6.50628	5.15078	7.23842	7.65
gi|578809992	PREDICTED:FASTkinasedomain-containingprotein3isoformX1[Homosapiens]	ALITLRK	19.12	815.861	0.353462	7.67973	7.20145	7.67082	6.54259	7.77336	6.96241	6.91658	8.56737	0	0	7.27276	7.74205
gi|33878453	RRP1Bprotein[Homosapiens]	EKGSRVFCVEEEDSESSPQK	15.88	2326.18	0.0133462	0	0	6.95354	6.49538	0	0	0	5.93309	5.3664	4.92965	0	5.79461
gi|4506625	60SribosomalproteinL27a[Homosapiens]	TGAAPIIDVVR	26.09	945.542	0.00866857	6.81852	0	0	8.46491	6.59809	5.7667	6.3362	0	6.83474	0	0	7.83874
gi|1845570	GATA-4transcriptionfactor[Homosapiens]	AAPAPSCTAR	7.7	868.1	0.81754	8.23708	8.64092	8.7891	7.98023	7.82187	9.62519	7.78201	8.05755	8.93971	7.46162	0	7.84109
gi|578827441	PREDICTED:spatacsinisoformX5[Homosapiens]	AAEEGVASAASAGGSWGTAAMGR	11.01	2080.98	0.584483	7.59647	7.74209	8.78679	6.53062	6.11438	7.4184	7.26228	9.23922	6.08749	4.7453	7.05665	7.8631
gi|119567818	hCG1781264,isoformCRA_a[Homosapiens]	GSAPRAR	15.48	713.396	0.019327	6.64502	0	5.89826	0	0	0	0	0	0	0	9.07643	7.96553
gi|119603965	hCG2042453[Homosapiens]	TGLLSRTSSEPR	17.72	1360.68	0.540491	0	8.08557	7.12941	7.1929	7.03232	6.89229	7.26349	6.6444	5.19495	7.28925	5.31618	8.01813
gi|4514626	ADPribosylationfactor-likeprotein[Homosapiens]	MLGLDSAGKTTVLYR	8.67	1639.22	0.501356	8.43868	9.90244	6.8462	0	7.16225	9.03513	5.90604	10.3018	5.76401	7.50215	4.94243	8.05062
gi|16554564	caspaserecruitmentdomain-containingprotein6[Homosapiens]	RGGKH	0.2	555.289	0.0106809	7.51657	7.11004	0	6.71253	0	7.5788	7.1477	7.47073	6.73515	0	7.91811	8.15421
gi|111918435	immunoglobulinheavychainvariableregion[Homosapiens]	TAMSIDTSK	8.44	1010.47	0.00566232	8.96062	0	0	0	8.67212	0	7.90697	0	6.8953	0	0	8.1607
gi|578835938	PREDICTED:pre-mRNA-processingfactor6isoformX1[Homosapiens]	KRCESAEPR	0.54	1092.51	0	0	8.6782	0	8.23462	0	0	0	0	0	0	0	8.23267
gi|10834994	interleukin-11isoform1precursor[Homosapiens]	GLLLLKTRL	7.62	945.509	1.23e-13	9.63483	9.46535	0	0	0	0	8.93915	9.07694	0	0	0	8.25159
gi|40039844	unnamedproteinproduct[Homosapiens]	HTVGXLLMADR	15.3	1067.64	0.344695	8.69919	8.68511	8.94427	8.85486	8.14122	7.95089	8.17429	8.02734	7.8355	7.04285	8.31089	8.27332
gi|578830918	PREDICTED:DNAligase3isoformX3[Homosapiens]	AAGTPK	6.12	740.414	0.0166336	9.9564	9.44986	0	0	10.0246	0	0	9.12698	0	9.28976	7.59912	8.27716
gi|530378724	PREDICTED:dyneinheavychain5,axonemalisoformX1[Homosapiens]	MQTASTLISGLAGEK	11.38	1645.85	0.0125096	0	9.46742	9.57814	0	0	8.24675	0	8.64922	8.03299	7.45451	8.72806	8.31205
gi|578809294	PREDICTED:folliculin-interactingprotein2isoformX7[Homosapiens]	GHTRVHVK	12.45	2000.37	0.378	0	0	6.94064	5.75871	6.28332	0	0	8.44262	0	3.83193	0	5.65955
gi|119615125	hCG1796779,isoformCRA_a[Homosapiens]	AVEGSLASEMELGEGAK	13.61	1677.97	0.287797	8.56532	9.30839	0	8.22874	0	9.13245	8.23947	9.7449	7.72851	0	7.94262	8.36256
gi|268607667	epidermalgrowthfactor-likeprotein6isoform2precursor[Homosapiens]	GGNSHGGK	14.74	1476.77	0	7.39894	7.98552	7.53978	6.79261	5.68875	6.91581	7.42128	0	6.86883	7.1567	7.1378	8.37943
gi|530404453	PREDICTED:abhydrolasedomain-containingprotein4isoformX1[Homosapiens]	VAGPWGPGLVQR	8.91	1235.59	0.00461537	6.38735	0	9.04223	0	8.58226	0	0	0	0	0	8.4871	8.42694
gi|3043708	KIAA0592protein[Homosapiens]	SPPSRAAGMMNR	2.68	1265.63	0.000949125	0	0	6.70804	0	6.096	5.56899	4.82316	0	3.10838	3.73339	3.3894	3.79521
gi|40030493	unnamedproteinproduct[Homosapiens]	LSVGGGGGTGFPR	5.23	1123.96	0.394775	1.7732	10.2233	9.76294	0.997215	8.39374	8.0786	7.2438	7.75966	6.05961	0	0	8.45138
gi|119599008	hCG1811569[Homosapiens]	GALNLAGKSVGVSGGGMGLAEIR	13.51	2128.04	0.0100687	0	8.8101	8.07542	0	0	0	0	8.60769	0	6.16999	7.09026	8.54367
gi|578799774	PREDICTED:SH3domain-containingprotein21isoformX4[Homosapiens]	GEVESLRR	22.9	1904.73	0.5322	10.3472	9.64934	10.0728	9.13515	10.3637	8.80932	7.25932	0	8.11879	0	0	8.58242
gi|9801227	hurpin[Homosapiens]	MDSLGAVNTRLGFDLFKELKK	9.83	2397.84	0.503648	0	0	6.68257	6.82482	5.42527	5.26536	0	6.26281	-0.786	5.38452	0	6.6632
gi|6467479	doublestrandedRNAactivatedproteinkinase[Homosapiens]	DGIISDIXDKK	8.54	1287.66	0.020626	9.67069	0	0	9.26076	0	9.06041	0	8.73584	8.04471	0	8.84347	8.72638
gi|4885375	histoneH1.2[Homosapiens]	ASGPPVSELITK	61.36	1198.82	0.734812	8.83793	9.80206	10.8512	8.9576	7.49534	7.81856	7.72262	7.11139	7.91446	8.37339	9.54987	8.7417
gi|21758500	unnamedproteinproduct[Homosapiens]	LGLGSLIAPLPR	8.15	1680.38	0.72942	9.62754	3.16839	6.68947	1.03149	6.83447	0.88854	0.678249	0	0.923379	5.3543	5.54121	8.77801
gi|578824257	PREDICTED:centrosomalproteinof290kDaisoformX5[Homosapiens]	VDPDDLPR	8.3	929.272	0.529318	11.002	6.21033	9.75585	9.089	8.74056	5.65344	5.36776	5.81314	0	7.96084	8.9917	8.82024
gi|34304360	nephrocystin-3[Homosapiens]	AATFEHDR	14.31	1091.57	0.0491068	0	8.90025	9.20282	8.85614	9.11694	8.73847	8.36106	0	8.82847	5.44944	0	8.88683
gi|374414719	ChainC,CrystalStructureOfThePpargamma-LbdComplexedWithACercosporamideDerivativeModulator	KLLLAPANT	4.94	941.162	0.439035	0	0	6.6694	0	0	0	5.98934	5.92533	0	0	4.37552	0
gi|415821	antigenofthemonoclonalantibodyKi-67[Homosapiens]	TVSTVNR	9.16	523.289	0	0	11.5734	0	0	0	0	11.5009	0	0	0	0	8.997
gi|323362961	bcl-2-likeprotein11isoform12[Homosapiens]	LLASST	15.15	591.571	0.225976	0	0	6.65801	9.79845	6.89351	0	0	0	0	0	0	0
gi|119604470	similartoComplementC3precursor,isoformCRA_b[Homosapiens]	QELGGGFR	4.88	853.894	0.398914	1.37016	0	7.263	6.53249	2.36176	9.69412	0	9.54788	0	4.43993	5.42847	9.15416
gi|34536357	unnamedproteinproduct[Homosapiens]	ADAECPPAHTCRR	11.14	1202.26	0.804785	0	0	6.61945	8.71031	0	8.1247	0	0	4.17322	3.73351	6.43252	7.72414
gi|82546847	AP-5complexsubunitzeta-1[Homosapiens]	FCSRICK	2.22	970.421	3.55e-13	6.24614	6.05203	5.84643	4.33945	4.50884	0	5.50929	0	4.44609	0	6.55515	9.26786
gi|189053532	histoneH1.5[Homosapiens]	AAKPK	2.88	513.267	0.0175801	9.85656	9.629	10.2623	9.84929	9.22962	8.79567	0	9.05356	7.88313	0	0	9.2792
gi|4826954	parathyroidhormone2receptorprecursor[Homosapiens]	MVLISGKAAKIASR	10.65	1513.7	2.4e-13	7.80017	0	8.39382	0	7.52668	7.41751	7.49017	8.73342	0	0	6.95118	9.36709
gi|242381037	hypotheticalprotein[Homosapiens]	ASHICPISK	16.44	1009.52	1.21e-13	8.42666	8.21563	8.68192	7.80512	7.84321	0	7.66021	7.43449	0	0	7.15416	9.48251
gi|530390160	PREDICTED:endoplasmicreticulummetallopeptidase1isoformX1[Homosapiens]	GAAGHR	3.11	569.294	0.0123153	0	10.5596	0	9.02374	9.90384	10.1152	0	10.7317	8.78299	7.60734	9.4009	9.71103
gi|33337974	MSTP086[Homosapiens]	AAPGQGR	0.49	970.509	1.25e-13	7.33032	8.51961	8.37428	0	0	0	8.59825	0	8.33319	0	0	9.78378
gi|321116404	MHCclassIantigen[Homosapiens]	ANLRIALR	11.27	927.264	0.271602	5.35858	5.45628	9.81154	8.86578	5.50224	5.67172	7.87394	5.45718	0	0	5.18684	9.94776
gi|119589705	hCG23632,isoformCRA_c[Homosapiens]	TVAPSHSPFSGQEGR	10.35	850.102	0.532735	7.22219	6.70134	1.84736	7.07535	0	6.40251	6.95292	7.15105	5.50307	6.16811	6.06562	10.0915
gi|578824804	PREDICTED:probableE3ubiquitin-proteinligaseMYCBP2isoformX13[Homosapiens]	ALMRLEYEGLHK	2.48	1490.41	0.587188	9.25271	5.36911	4.61111	4.14217	6.77195	8.51409	3.92095	4.39306	3.6085	3.23593	5.61856	10.1523
gi|578836729	PREDICTED:germinal-centerassociatednuclearproteinisoformX6[Homosapiens]	INNENMTKCLQSLK	4.26	2054.18	0.264887	0	0	6.54268	6.16563	5.5885	6.06984	8.52992	10.2858	7.75282	8.76372	0	9.3214
gi|578833404	PREDICTED:dedicatorofcytokinesisprotein6isoformX4[Homosapiens]	SLEAAQDAR	6.33	961.055	0.282024	0	0	6.52897	0	5.30753	0	5.59622	5.50689	0	0	0	0
gi|353253884	anti-tetanustoxoidimmunoglobulinheavychainvariableregion[Homosapiens]	AEMKKPGTSVRVSCR	10.08	1720.94	0.00841705	6.95448	4.72836	1.8855	0	0.48471	0	1.35914	1.27416	6.51807	6.70867	0.0130255	6.57594
gi|578846884	PREDICTED:splicingfactorU2AF35kDasubunit-likeisoformX3[Homosapiens]	GGGGGGGGGGGGRER	35.89	1144.92	0.354875	4.67917	0	5.44113	5.67822	4.73774	3.17856	4.04958	5.17702	5.91616	3.2521	5.59099	7.15343
gi|56966032	CChainC,StructureOfTheDnaBindingDomainsOfIrf3,Atf-2AndJunBoundToDna	QKVMN	1.14	633.559	0.305013	1.01511	8.01336	0.667802	2.00955	6.68784	6.35254	6.63061	0	0	6.23004	6.7729	6.51149
gi|34526647	unnamedproteinproduct[Homosapiens]	AEAPPTSR	7.43	724.061	0.199848	3.50063	0	2.32817	1.91301	7.41113	1.00626	4.85872	5.90286	1.01567	0	0	0
gi|21748490	FLJ00278protein[Homosapiens]	NGNILK	10.74	658.189	0.210718	3.46522	1.29092	6.78696	1.7654	2.44314	1.34732	5.96407	2.57841	0	4.81842	0	5.95251
gi|119620456	hCG1658230[Homosapiens]	GTGMPSMT	7.65	813.07	0.196815	5.29215	2.69378	0	0.916998	4.73943	1.73467	3.07126	4.64138	4.97031	4.73105	0.265132	3.97736
gi|334878457	ChainA,SubstrateBindingAndCatalysisByGlutathioneReductaseAsDerivedFromRefinedEnzyme:SubstrateCrystalStructuresAt2AngstromsResolution	LGGTXVNVGCVPK	4.14	1319	0.788371	6.02367	7.2517	6.42239	4.97519	6.10737	0.629986	5.21261	6.17953	3.51891	4.15451	0.311781	0.813584
gi|119607203	hCG1818245[Homosapiens]	ATFHR	2.29	708.372	0.0141185	0	0	6.50906	0	7.48299	0	7.0552	0	6.52051	4.95838	0	5.11686
gi|119585863	hCG1998440[Homosapiens]	DGLMQIIPMK	5.33	1178.06	0.395284	0	0	6.30756	0	0	0	0	0	0	0	0	0
gi|119585943	hCG2042902[Homosapiens]	GLTVLSSPGLK	5.32	1015.01	0.644434	0	6.85409	8.1561	7.11561	5.83529	8.04367	7.5615	6.16274	6.03721	0	6.13909	6.41866
gi|119610140	hCG2040679[Homosapiens]	LGSRTPPAHFK	4.94	1211.19	0.435588	1.23573	1.25826	0	5.96471	5.37086	4.64338	0	0.818457	0	0	0	0
gi|578804720	PREDICTED:sodiumchannelproteintype3subunitalphaisoformX1[Homosapiens]	RSSFLFSMDGNR	8.79	1994.25	0.311023	2.9006	1.91969	1.39889	2.9255	1.08921	0.609791	8.81681	2.651	4.39138	3.57369	0	10.3384
gi|178056552	condensincomplexsubunit1[Homosapiens]	KTAGLVMTHLILK	12.93	2483.23	0.00723776	6.0533	3.47393	0.871545	0	5.24646	1.14648	7.04276	6.39271	7.86885	8.39412	1.68051	7.71254
gi|530426382	PREDICTED:fatty-acidamidehydrolase2isoformX1[Homosapiens]	KEPVK	14.34	599.533	0.293208	8.79848	6.08009	5.64226	4.40355	8.0061	7.78996	0.992242	1.35881	5.51422	7.5909	4.07573	0
gi|578823974	PREDICTED:DNA-directedRNApolymeraseIIIsubunitRPC2isoformX1[Homosapiens]	KSRTNMAVK	12.53	1035.53	2.35e-13	0	5.87625	1.97829	0.466893	0.527289	0	0.537976	0.709393	0.338538	1.0045	2.81979	1.43007
gi|115292438	cementoblastoma-derivedprotein1[Homosapiens]	MTLMG	18.54	567.587	0.291391	0	7.48147	8.04776	0	0	3.73166	0.329264	0	4.43728	0	5.69213	5.3958
gi|116283697	SYNCRIPprotein[Homosapiens]	AGHREQRAR	6.31	1126.34	0.61062	7.22331	6.07718	9.7603	6.95865	7.06169	7.82608	7.41112	0.368946	6.78039	1.00626	0.618358	2.23059
gi|40976748	unnamedproteinproduct[Homosapiens]	FGHGT	17.38	516.577	0.20773	1.12633	1.86954	9.17064	1.86149	0.551189	1.52444	0.326274	0.922652	0	5.91517	0	0
gi|119611191	hCG1658700[Homosapiens]	MAICKPGR	8.3	910.234	0.771444	6.01704	6.66491	6.41036	6.44133	1.49157	5.93841	1.19585	5.79124	7.36987	-0.240452	7.67332	6.43929
gi|226529917	triosephosphateisomeraseisoform2[Homosapiens]	VVLAYEPVWAIGTGK	60.21	1601.29	0.579584	0	0	6.29257	1.86912	1.07595	1.5671	0	4.19225	3.94166	0	3.87514	0
gi|119615835	hCG17047,isoformCRA_a[Homosapiens]	MAEEQPQVK	8.34	1076.33	0.219993	8.31918	4.87675	6.98721	3.8401	4.19273	3.3638	3.52082	1.49286	0.845494	0.815861	0.713179	3.0197
gi|578838915	PREDICTED:zincfingerprotein185isoformX18[Homosapiens]	SEAASGVLR	16.27	924.209	0.66928	9.91977	7.13645	5.63561	5.45508	0.317256	0.401957	7.13896	1.36299	0	-0.160199	3.13097	7.26243
gi|578833760	PREDICTED:ubiquitin-conjugatingenzymeE2R1isoformX2[Homosapiens]	DREYTDIIR	11.84	1219.17	0.411575	6.33013	1.63969	6.21335	7.13206	8.01565	6.8673	7.66279	6.07225	-0.559352	6.2105	0.685616	7.55573
gi|182627697	mediatorcomplexsubunitMED25variantMED25_i9[Homosapiens]	AASPPASRRTLR	4.61	1280.29	0.650421	8.21675	8.36187	8.35834	7.37405	7.23816	6.42866	6.11435	0	4.62188	6.00487	0.734464	0
gi|578845519	PREDICTED:tetratricopeptiderepeatprotein6[Homosapiens]	DASIPVKEK	10.04	987.743	0.543571	0	1.11326	5.6443	6.95582	1.33603	0.794177	4.42639	0	4.72802	1.16226	5.41299	1.22804
gi|34529343	unnamedproteinproduct[Homosapiens]	ASSSSSAAGPWEGTGPAPVQPG	6.56	928.844	0.513332	0	0	6.01232	5.01028	6.50807	0	0	0	0	3.57228	0	0
gi|194018537	phosphoribosylpyrophosphatesynthase-associatedprotein1[Homosapiens]	NAVIVAKSPDAAK	2.3	1282.12	0.533019	1.28852	0.996517	0.94123	6.48639	0.459224	6.16296	6.40358	8.91985	5.80905	-0.259834	5.22674	8.48639
gi|578830253	PREDICTED:brain-specificangiogenesisinhibitor1-associatedprotein2isoformX8[Homosapiens]	SMSSGSGTLVSTV	13.52	1228.14	0.670353	6.63959	7.17303	7.41059	8.57916	7.35509	7.10678	7.10013	0.40556	6.8843	6.69815	7.69046	7.94552
gi|578840758	PREDICTED:baculoviralIAPrepeat-containingprotein1isoformX7[Homosapiens]	TLNDDSVVEIAK	19.12	1305.14	0.462003	8.46705	2.59593	1.0757	6.24856	0.563189	2.31781	6.42256	0	-0.425239	0.385812	0.170018	0
gi|38788193	sphingosine1-phosphatereceptor3[Homosapiens]	SMALLR	28.89	706.203	0.235988	3.12461	3.79164	10.1928	2.13854	2.8414	3.46907	0	3.71775	7.98947	0.774455	0	2.70895
gi|28800595	unnamedproteinproduct[Homosapiens]	VALRNPGALNR	10.31	1235.17	0.47017	8.11554	2.09345	8.0616	8.18982	7.55591	1.03538	0	0.701676	0.657306	6.61624	1.75603	8.2498
gi|119610089	hCG2045509[Homosapiens]	SPTLEFCKGLMR	3.98	1253	0.550502	7.05154	0	2.70685	7.65393	6.20762	0.884918	1.91789	6.93329	0.49894	0.161098	1.63561	1.95531
gi|217330644	ribosomebiogenesisproteinWDR12[Homosapiens]	SIMTIVGHTDVVK	3.11	1396.35	0.447227	1.75473	0	0	1.21117	1.0973	0	1.01207	6.30744	2.79827	2.69063	1.02168	3.53304
gi|578801498	PREDICTED:vasohibin-2isoformX4[Homosapiens]	MRPLSGLMETAK	3.08	976.207	0.211797	6.06236	1.59111	1.96776	1.11746	1.02673	1.37288	5.84253	0.975723	0.392942	5.19538	0	1.75953
gi|578824456	PREDICTED:proteinSCAF11isoformX3[Homosapiens]	NFGSGWVSNR	26.88	1282.2	0.567845	6.75627	10.3441	7.3555	8.90836	9.48788	1.36088	5.73674	9.84484	5.92207	7.61648	6.19494	1.54066
gi|38492557	ChainD,CrystalStructureOfStaurosporineBoundToMapKapKinase2	EEXTSALATMR	3.91	1250.28	0.408119	3.24174	2.7754	9.20711	2.56739	1.84916	2.25582	2.0352	2.3374	5.84978	1.38112	2.14075	1.11958
gi|578817022	PREDICTED:centriolinisoformX6[Homosapiens]	AKIPSSSHSPIPSSMSNMR	1.13	2029.66	0.211559	0.94166	0	1.35383	2.41083	2.29742	0.425126	1.01863	2.82948	0	0	0	2.0455
gi|6693791	HepA-relatedproteinHARP[Homosapiens]	GRGMLISR	11.13	889.591	0.22346	2.51767	2.00719	0	1.66927	1.83096	0	1.09736	2.07831	5.26403	6.07998	1.21365	3.84556
gi|193785484	unnamedproteinproduct[Homosapiens]	SLEERLDLVTNK	3	1308.21	0.580135	1.13641	1.74116	1.03027	1.72222	5.14036	0.740355	5.55905	6.34634	4.31373	4.92439	5.69511	5.16215
gi|119612188	hCG1781642[Homosapiens]	MLELLR	4.35	503.968	0.281834	8.14548	2.68328	2.51698	7.56022	1.79605	8.89775	0	8.38269	0.844836	0.255988	7.05129	1.30852
gi|119589386	hCG2040438,isoformCRA_a[Homosapiens]	VTHGLAEAGR	8.39	968.8	0.677168	3.01572	6.32672	7.13929	7.72508	5.42276	2.4324	6.00265	2.93132	5.63571	6.63252	1.42601	7.53032
gi|15826509	ChainA,CrystalStructureOfP115rhogefRgrgsDomain	KKVMGN	2	677.047	0.282194	2.69468	2.86469	9.13216	2.59829	1.84047	3.42593	8.99554	2.47922	-0.660784	0.246474	7.04132	7.874
gi|119608808	zincfinger,MYND-typecontaining19[Homosapiens]	TAAGNSLRR	25.73	713.677	0.499579	9.61784	9.02211	9.85279	6.39817	0	0.578245	10.0121	0	8.32979	8.81268	4.11249	0
gi|371877632	armadillorepeat-containingX-linkedprotein4[Homosapiens]	QAEVTSGARVDGR	13.68	1344.68	0.554802	0	0	5.85702	5.13691	5.04024	5.56311	3.43428	3.9115	3.15347	5.75827	5.87146	4.04926
gi|31542498	m7GpppN-mRNAhydrolaseisoform1[Homosapiens]	QQNSLMKCEK	7.16	1285.1	0.575318	7.6935	9.33654	8.9268	3.52659	7.7713	0	2.15054	0	0.50552	0	2.01309	0
gi|3551828	diacylglycerolkinasealpha[Homosapiens]	KQMPMLMGPPPR	0.01	2082.55	0.481553	1.20146	1.24644	0	4.14218	0	5.71366	1.22625	1.51039	2.21067	6.62086	5.7774	2.00942
gi|119618885	hCG2041572[Homosapiens]	QFSGLK	7.79	1398.14	0.289241	8.81366	3.48842	4.71972	3.7477	7.91555	0	7.53249	1.09557	1.35739	0	1.33868	0
gi|530403137	PREDICTED:serpinA12isoformX1[Homosapiens]	VVDVSVPR	18.7	873.007	0.161157	6.01389	6.69843	4.62916	4.46909	4.40714	2.17962	6.48244	2.06949	1.71581	-0.338196	0.751673	0.524168
gi|119575191	zincfingerprotein26(KOX20),isoformCRA_b[Homosapiens]	SSSDK	18.25	522.426	0.226083	1.90636	1.50291	10.478	10.7929	1.0514	0	0	2.19425	0.605195	0	7.17599	10.1327
gi|530380345	PREDICTED:WAS/WASL-interactingproteinfamilymember3-like[Homosapiens]	ADATK	2.16	504.51	0.28358	2.15899	2.90427	2.37073	8.92882	1.05099	7.74185	7.8354	5.79589	7.76021	6.50302	0.890818	8.16366
gi|530389882	PREDICTED:kinesin-likeproteinKIF24isoformX2[Homosapiens]	AADAR	6.04	505.592	0.34598	7.8051	7.79237	8.38252	0.748216	1.9184	2.48591	6.91928	7.06173	1.14742	0	0.222463	8.97622
gi|578840977	PREDICTED:fanconi-associatednuclease1isoformX5[Homosapiens]	MSEGKPPDK	10.59	1003.84	0.202534	3.13145	1.67013	2.17364	0.51051	0.678997	0.448042	0.411262	0	1.14045	6.82995	1.08487	1.57958
gi|442570811	ChainA,CrystalStructureOfTheHumanTbc1d20RabgapDomain	GHWDGGAEK	7.95	956.94	0.246873	1.6221	1.5547	1.18737	4.73147	1.49564	1.27567	1.64287	3.8579	3.05761	3.84137	1.3999	4.05283
gi|260063959	glutathionreductasedelta8+9alternativesplicingvariant[Homosapiens]	AAVVESHK	9.68	840.649	0.219706	4.08125	1.77811	6.73387	6.67628	3.09756	2.09529	1.63252	3.15209	0.767739	4.25624	1.13739	0
gi|67782365	keratin,typeIIcytoskeletal7[Homosapiens]	WTLLQEQKSAK	13.04	1178.26	0.373182	5.01911	1.96336	0	0.657736	2.19722	1.88686	1.08654	1.72681	4.81259	2.41525	0.367115	1.94284
gi|21336082	unnamedproteinproduct[Homosapiens]	VMLGGSLGSRLLR	1.7	1388.02	0.286179	1.21354	0	0.846422	3.69148	4.65075	4.4779	4.78814	5.10284	4.4376	4.93282	1.70885	4.98207
gi|148612844	ATP-bindingcassettesub-familyBmember5isoform2[Homosapiens]	HLAFK	2.94	318.065	0.225891	4.16423	0	4.18106	1.79181	0.573029	1.54772	3.35564	2.01732	2.59227	6.32974	0	3.30088
gi|19923821	dihydropyrimidinase-relatedprotein5[Homosapiens]	CRGLADPK	7.08	340.646	0.395982	6.52686	5.79278	7.33389	6.68904	0	6.17137	6.26857	1.84406	4.68213	1.30064	5.93116	6.07844
gi|49574532	glycogensynthasekinase-3alpha[Homosapiens]	SGGGPSGGGPGGSGR	14.37	661.49	0	0	8.06218	5.2296	7.4258	2.68423	1.89432	1.90534	2.03453	0.280149	0.89872	3.62908	2.22408
gi|10440418	FLJ00044protein[Homosapiens]	RGSGVGAVGVPGRPSAEDGR	5.67	1880.33	0.438329	5.62959	6.6971	7.43935	6.35297	0	0	5.54097	5.89645	6.74203	-0.256612	7.09956	5.37993
gi|119623796	hCG2005650[Homosapiens]	TEFLAQVR	9.44	1042.21	0.208497	2.23774	2.84696	1.60945	9.77359	5.63715	1.88729	2.03265	3.2683	4.08571	1.1373	1.25769	4.77812
gi|578805503	PREDICTED:zincfingerprotein717isoformX8[Homosapiens]	THAGEKPYACNECGK	4.66	1682.05	0.310756	0	1.11579	4.09483	0	4.36837	3.11552	4.62963	5.90731	7.76969	4.49999	3.43329	4.08911
gi|47419911	transcriptionintermediaryfactor1-alphaisoforma[Homosapiens]	LTPIDK	3.51	687.233	0.229971	4.54285	1.07876	5.90572	2.43549	3.46111	1.26312	0.230684	3.5895	3.3371	-0.404565	-0.0450511	1.14369
gi|1785658	humanleukocyteantigen,HLA-A*29variant[Homosapiens]	HSMRYFTTSVSRPGRGEPR	4.68	2236.66	0.327222	5.79428	5.5466	5.40466	0	3.65214	0	2.42411	5.108	3.00584	3.53528	1.80869	3.72771
gi|16542044	unnamedproteinproduct[Homosapiens]	KGYRLAIIAR	7.95	1162.96	0.599279	3.49248	1.2584	2.53403	7.03023	0.247197	6.83094	7.00352	2.97377	-0.355149	1.06552	6.68876	7.64249
gi|40045654	unnamedproteinproduct[Homosapiens]	TISVGK	3.98	630.017	0.326945	8.77542	6.48738	8.93133	0.808428	7.34741	7.69031	0	8.17048	0.27948	0.227936	6.12344	8.3933
gi|149243359	ChainD,CrystalStructureOfKh1DomainOfHumanPcbp2ComplexedToSingle-Stranded12-MerTelomericDna	KNVTLTIRLLXHGK	4.58	2083.42	0.328332	2.52744	1.35945	7.32627	1.60274	0	0	0	5.73991	0	4.12384	5.49254	0
gi|410651502	ribosomebiogenesisproteinNSA2homologisoform2[Homosapiens]	LDYHEKK	10.22	943.61	0.00145063	7.7133	0	4.59945	7.32416	4.14903	1.62687	2.32429	2.08913	1.20442	6.43075	3.78034	2.47246
gi|162280796	caspase14precursor[Homosapiens]	RMAEAELVQEGK	22.23	1419.35	0.431694	7.27358	2.32499	7.38475	1.62627	6.66396	0.996314	0.992658	6.43154	5.00612	1.46981	1.5143	1.48088
gi|578832157	PREDICTED:proteinspirehomolog1isoformX3[Homosapiens]	EPGAAGGAAGGSR	7.05	1155.07	0.176649	1.47118	0	1.45503	0.78387	0.390316	0.675001	0	0.752547	7.62151	0	9.62665	0
gi|119608801	hCG2021914,partial[Homosapiens]	AGHVG	20.66	438.453	0.19009	0.718298	5.46812	1.08782	8.34079	0	2.86932	0.849801	1.39683	0.372226	0.816331	7.10813	1.22397
gi|578801317	PREDICTED:transcriptionalrepressorp66-betaisoformX3[Homosapiens]	AANLEMFKGKGIEER	3.15	1707.88	0.00829573	5.46221	2.72035	1.66285	1.34065	2.7817	0.771802	0	2.72688	3.09879	3.24192	1.92008	3.08496
gi|159163979	ChainA,SolutionStructureOfThe22thFilaminDomainFromHumanFilaminC	VGEQSQAGSGPSSG	3.34	1786.39	0.513809	0	7.8971	8.01424	0.927837	1.70816	7.11895	1.15313	1.54799	0	0	0.208997	7.34332
gi|283131205	helicase[Homosapiens]	HGSRIT	4.14	670.173	0.225219	2.75574	2.494	1.57896	7.53304	1.96565	2.15779	6.72838	2.07858	6.52489	5.45194	2.51543	9.21818
gi|578814252	PREDICTED:ras-relatedproteinRab-19isoformX4[Homosapiens]	IILIGDSNVGK	23.65	1128.26	0.474086	7.87996	7.82557	8.50622	7.80724	7.49121	7.37752	7.38222	6.78441	6.42198	6.78181	7.03725	6.92529
gi|70995267	ankyrinrepeatdomain-containingprotein29[Homosapiens]	VMLLRGADR	14.24	1998.94	0.416314	0	0	5.74392	0	0	9.36968	8.07019	0	7.78288	6.35671	8.16802	7.95873
gi|530397951	PREDICTED:serine/threonine-proteinkinaseSIK3isoformX4[Homosapiens]	TIGKGNFAVVK	11.9	1133.95	0.532429	7.72255	7.56852	7.4496	7.07109	0	7.47462	6.93661	6.91374	6.37023	0.21365	7.78135	1.39463
gi|8100054	dolichol-phosphate-mannosesynthase[Homosapiens]	RGVRF	11.3	636.317	0.590851	3.14003	2.00492	2.17077	4.7106	4.9157	4.1875	4.78231	3.72869	1.27866	7.51625	2.27973	8.51801
gi|3142536	immunoglobulinlambdalightchainvariableregion[Homosapiens]	ISGSSSGTTVTLTISR	6.91	1566.47	0.214687	1.44854	0	1.59671	1.61944	1.47929	0	4.06204	2.75384	0.119245	0.305735	1.10724	2.20735
gi|578846540	PREDICTED:puromycin-sensitiveaminopeptidase-likeprotein-like[Homosapiens]	ETALLIDPK	6.58	997.122	0.364797	7.44711	8.20149	4.82714	0	0	6.79164	5.83502	3.38998	-0.391023	0	6.1564	6.31495
gi|530377919	PREDICTED:Bardet-Biedlsyndrome7proteinisoformX1[Homosapiens]	MDLILNR	7.53	470.146	0.0365771	4.38319	4.12296	3.6043	2.62438	4.37574	2.54379	2.37884	2.11164	1.8607	1.67675	5.60731	3.81893
gi|414080189	immunoglobulinheavychainvariableregion,partial[Homosapiens]	VAVSVDTSK	14.16	906.681	0.00241436	0	9.67352	8.80556	0	0	7.35093	0	2.83124	2.07434	1.81086	1.43659	1.99599
gi|506412	cadherin-8[Homosapiens]	KSYTLKDEAANVHIDPR	2.52	1655.54	0.232855	3.68629	3.32347	3.04801	2.0202	3.07205	2.46141	4.63604	0	5.47456	6.1726	2.68237	7.01097
gi|190610006	zincfingerprotein671[Homosapiens]	FFSSK	19.56	614.086	0.383061	8.36351	9.04665	8.38296	8.43116	7.75955	6.91078	8.16782	8.87979	7.24655	4.07512	5.70615	5.73442
gi|40041394	unnamedproteinproduct[Homosapiens]	DXKMSASLVRATVR	10.46	1289.32	0.295027	4.34881	4.36183	3.93165	4.66137	3.12547	3.04465	4.51859	5.92675	4.03159	4.52159	4.17098	7.16772
gi|530390534	PREDICTED:carnitineO-acetyltransferaseisoformX4[Homosapiens]	ALLDMR	0.47	363.744	0.344793	2.78473	4.41949	2.83404	4.74296	1.53986	2.23116	4.96959	5.1786	4.75901	1.15137	1.20833	1.88575
gi|15592979	unnamedproteinproduct[Homosapiens]	IILQPXGSK	12.09	1180.28	0.58237	7.08578	6.65126	7.25962	6.79986	3.97076	5.41878	4.93604	6.50628	3.41654	2.98179	4.66801	4.7411
gi|578832715	PREDICTED:FH1/FH2domain-containingprotein3isoformX13[Homosapiens]	LLQAPHK	6.35	806.787	0.264327	2.88062	6.94657	4.44794	1.72015	2.24921	0.738451	2.32553	2.53667	1.71253	1.81884	3.58832	2.23065
gi|28802254	unnamedproteinproduct[Homosapiens]	AAMXR	10.27	552.082	0.294088	1.68312	6.88803	6.67718	7.11238	6.22109	6.82233	5.83547	7.13314	5.626	6.30282	6.10637	7.2927
gi|429544117	ChainB,IntermolecularInteractionsBetweenNeurotensinAndTheThirdExtracellularLoopOfHumanNeurotensin1Receptor	XLYENKPR	4.67	1017.99	0.17767	2.08554	2.43038	2.58515	2.59775	0.143566	0.772778	1.64761	7.1891	-0.248572	7.43674	1.2076	1.80834
gi|51094713	caspaserecruitmentdomainfamily,member11[Homosapiens]	MDDYMETLK	10.41	1177.26	0.189026	3.82242	2.15465	3.77269	2.0364	2.5994	8.60495	1.62673	8.93179	1.54444	2.46617	2.51197	3.65838
gi|119575346	hCG1804775,isoformCRA_b[Homosapiens]	REGRGCPGR	15.4	891.069	0.543661	9.34018	8.92773	3.59522	9.01273	2.65031	8.63936	8.4006	8.57694	8.05073	7.29828	3.3883	8.75957
gi|21614544	proteinS100-A8[Homosapiens]	ALNSIIDVYHK	64.07	1273.01	0.202538	6.79186	2.75325	3.40693	1.75768	0	1.81506	1.26361	3.49512	0	1.8317	0.628161	1.93085
gi|56675547	unnamedproteinproduct[Homosapiens]	LGVRX	2.89	546.032	0.210497	3.07036	4.20555	2.2576	6.84751	0.200053	0	0.199842	0	1.04416	5.44419	0.868578	0.314456
gi|40043468	unnamedproteinproduct[Homosapiens]	MAASLXGKK	21.33	932.613	0.519954	1.81586	8.66729	7.33901	3.19034	2.22038	3.21332	5.44718	1.38684	5.79874	1.60488	0.63157	2.80878
gi|194386918	unnamedproteinproduct[Homosapiens]	ALLVG	6.61	471.611	0.286622	2.73252	2.34563	9.772	2.69478	0.797798	1.64401	0.843886	9.87931	-0.405677	7.90618	1.73593	1.25406
gi|578802796	PREDICTED:pumiliohomolog2isoformX7[Homosapiens]	GMGELLPTK	36.05	1204.2	0.650476	8.26985	8.61184	8.9491	8.97238	8.02887	1.82408	7.71114	7.6572	7.90734	2.30814	8.47801	2.10379
gi|530408644	PREDICTED:E3ubiquitin-proteinligaseRBBP6isoformX2[Homosapiens]	DRKPHDHK	8.89	1737.45	0.505422	7.30133	7.62231	8.01871	2.45462	2.11746	7.90007	6.73262	7.02868	0.646522	1.24491	2.09242	0
gi|51094817	KIAA1466protein[Homosapiens]	GLLTAGGKEIK	4.39	1022.28	0.672367	8.36372	9.39691	8.58885	7.68649	1.96689	8.10846	1.62077	8.22	0.397801	1.68382	9.15232	0.765577
gi|247422657	immunoglobulinheavychainvariableregion[Homosapiens]	DRGVSLSAGR	11.72	822.853	0.480533	10.238	0	2.38507	2.34441	2.22124	0	5.86107	9.90232	-0.152969	0	0	9.21449
gi|53829385	leucine-richrepeat-containingprotein37Bprecursor[Homosapiens]	EVPGDDYK	1.5	921.681	0.472542	6.92516	6.45696	6.09353	6.6466	6.06832	5.09122	5.29171	2.34059	4.85495	0.947184	1.67154	5.24497
gi|578837017	PREDICTED:GRAMdomain-containingprotein4isoformX8[Homosapiens]	SGSSK	6.29	465.754	0.175178	6.00949	5.51257	6.65767	5.70436	4.89452	4.74039	5.21603	5.02112	2.98319	1.81413	2.53359	5.24369
gi|578803086	PREDICTED:atlastin-2isoformX3[Homosapiens]	DLNIVVVSVAGAFR	16.89	1460.83	0.0483802	2.03309	0	2.04849	2.80896	1.85863	0	0.898836	7.63241	0.433959	0.178317	0.905516	2.93253
gi|108773810	leucine--tRNAligase,cytoplasmic[Homosapiens]	KVMPFVAMIK	8.94	1106.72	2.36e-13	0	0	4.76668	4.80472	3.71309	3.45303	5.41341	6.36981	5.73903	3.20877	4.40182	4.27869
gi|578799961	PREDICTED:transcriptionterminationfactor2isoformX4[Homosapiens]	EYRLFFR	6.22	651.209	0.0068887	0	7.46419	6.33048	4.87493	3.05717	0	5.03943	2.68962	4.13535	0	4.44427	0
gi|283902215	unnamedproteinproduct[Homosapiens]	YVADGDLXLR	11.38	1184.09	0.321735	2.5697	2.22204	3.31544	8.21537	2.35346	8.38731	8.87114	1.28649	0.405214	6.38772	0.234233	1.47572
gi|1263069	receptortyrosinephosphatasegamma[Homosapiens]	NRNSXVVPSERAR	5.28	1514.21	0.74865	8.78171	8.0813	8.57938	7.02242	7.71114	8.01282	2.40956	7.6434	6.5127	0.436839	1.34077	6.37711
gi|21755300	unnamedproteinproduct[Homosapiens]	NGPVSPKSK	6.58	1002.75	0.411094	8.47467	5.76627	4.04016	4.81332	4.34572	5.19793	5.48574	2.2394	-0.687324	1.63944	0.397432	1.54531
gi|373432692	protein-tyrosinekinase6isoform2[Homosapiens]	GGVLPQPAR	11.59	894.5	0.473032	2.4704	4.76531	6.14481	2.3796	1.29664	1.75507	1.80739	1.85143	0.313936	6.17327	1.0638	0
gi|295842330	splicingfactor1isoform6[Homosapiens]	VSPPQPPPPQPPR	7.63	1394.34	0.209719	2.43858	3.26968	3.19945	2.53479	1.56713	0	1.7338	0.941517	0.871997	1.73757	1.29811	6.38898
gi|18698373	immunoglobulinheavychainvariableregion[Homosapiens]	YSLTRFDPWGQGTLVTVSTS	11.73	2214.28	0.313006	7.24048	4.09545	4.35921	3.38929	6.54528	4.75734	6.39727	8.88271	4.62486	4.34509	6.86155	6.99606
gi|578830001	PREDICTED:zincfingerprotein624isoformX1[Homosapiens]	EMKGSKAIR	12.22	925.868	0.39651	6.24742	9.01273	2.18433	7.26616	1.46053	5.25907	8.31966	7.72822	7.6472	0	0.364084	2.63666
gi|119613153	hCG2026798[Homosapiens]	AEGGLQPGEGLGSGHLAQK	7.73	1806.96	2.36e-13	0	4.6455	0	2.94867	4.5156	2.3011	2.10637	5.03676	5.26321	3.90765	4.24343	0
gi|21757728	unnamedproteinproduct[Homosapiens]	GRRLSPR	25.96	825.143	0.288663	10.8261	4.46071	1.6788	4.12691	11.1457	11.5672	3.59021	4.82457	3.9668	6.72552	10.0776	3.93151
gi|148733158	ubiquitouslytranscribedtetratricopeptiderepeatproteinY-linkedtranscriptvariant12[Homosapiens]	AKEIHLRXGLMFK	7.75	1571.32	0.436804	0	8.55389	6.69768	6.66839	6.85682	2.24137	6.974	2.19168	5.73702	4.5711	6.89684	5.09218
gi|40981828	unnamedproteinproduct[Homosapiens]	APSXEAGGAFGKR	11.47	916.978	0.261598	0	0	4.76588	0	4.92289	0	0	0	6.41155	4.30846	0	8.97004
gi|19923667	radicalS-adenosylmethioninedomain-containingprotein2[Homosapiens]	GPDETK	7.53	579.896	0.378861	2.51514	6.05637	6.23899	2.40597	7.2285	2.96285	10.2454	2.41045	7.49655	2.30717	0.939477	7.03723
gi|578811675	PREDICTED:inositol1,4,5-trisphosphatereceptortype3isoformX3[Homosapiens]	NSDILIR	21.81	1264.14	0.604343	2.20411	9.36837	9.24155	0.732836	8.10258	0.624721	7.24878	1.25757	1.33656	6.59557	7.51551	6.09736
gi|31873585	hypotheticalprotein[Homosapiens]	MPTGMKT	4.22	782.244	0.00758635	5.01748	3.62756	3.008	2.63085	2.8362	1.40668	2.84819	3.01474	4.54806	3.95061	0.665567	3.97444
gi|182765480	methyltransferase-likeprotein24precursor[Homosapiens]	AGPGSPTR	8.59	841.205	0.225215	4.16772	8.86932	4.2121	9.72913	3.88422	4.06647	6.42948	3.92672	3.01705	2.94351	2.46281	3.47105
gi|167234419	thyroidhormonereceptor-associatedprotein3[Homosapiens]	GSFSDTGLGDGK	10.54	1141.53	2.35e-13	4.45859	4.0623	0	7.68704	3.46786	3.87604	4.79033	2.03782	1.64417	1.59536	4.10105	2.36814
gi|9956035	similartoHomosapiensglyceraldehyde-3-phosphatedehydrogenase(GAPDH)mRNAwithGenBankAccessionNumberM33197.1[Homosapiens]	LVINGNPITIFQER	21.53	1614.17	0.210201	4.68863	2.17886	8.97636	5.1295	4.12387	4.82005	1.52585	4.23344	2.25828	-0.0726935	1.42016	1.15701
gi|161016765	putativeATP-dependentRNAhelicaseTDRD12[Homosapiens]	ADGISDLQQT	15.39	956.229	0.293894	1.90865	2.02767	1.66934	8.62607	6.49844	3.1313	6.35145	2.12194	5.81061	1.36209	2.26855	6.83326
gi|194378600	unnamedproteinproduct[Homosapiens]	VAAASPAILPR	8.71	1065.95	0.444034	3.65961	9.69928	4.45188	3.05547	2.14622	2.63788	8.85803	9.49799	8.47249	0	1.34425	2.45554
gi|119587484	hCG1817294[Homosapiens]	VGTREITGMN	4.52	1093.26	0.178875	1.86245	0	2.45901	2.74588	2.22461	1.52939	1.98479	2.9307	0.293317	0.982384	0.937739	2.71414
gi|40046760	unnamedproteinproduct[Homosapiens]	GXELES	5.01	634.953	0.267108	6.19707	5.52049	7.65909	4.98246	2.15979	3.44264	1.16577	0.481389	0.408339	1.69576	4.02687	6.23048
gi|195927059	axin-2[Homosapiens]	QSKPKPHSAQSTK	4.88	1084.86	0.503614	6.31668	1.11758	6.86585	5.9972	6.03024	0.71991	5.79598	1.17754	6.14525	3.64757	6.50485	3.0295
gi|157835957	ChainA,CrystalStructureOfTheExtracellularDomainOfHumanGipReceptorInComplexWithTheHormoneGip	GSHMETGSKGQTAGELYQR	7.82	1215.88	0.227383	1.96228	0	2.41322	2.28122	0.956871	1.0574	5.17354	7.39317	1.04225	0.675581	2.04325	7.8484
gi|4503591	erythropoietinreceptorprecursor[Homosapiens]	VTAASGAPR	3.25	330.169	0	4.02299	4.66273	2.81068	2.43271	2.20267	2.02329	1.73907	2.29114	1.25891	2.33593	4.86435	2.41745
gi|545686380	T-cellreceptorbetachain,partial[Homosapiens]	HKVTETGTPVTLR	17.15	1439.78	0.00114771	0	0	4.73743	0	0	0	0	4.6638	0	4.58116	4.32142	5.23702
gi|114794873	ChainE,CrystalStructureOfHumanPyrroline-5-CarboxylateReductase	VKLDSPAGTAL	10.18	667.243	0.00412259	5.76251	6.79104	5.83649	4.49234	4.9656	6.61402	5.91618	5.36428	3.09149	4.08941	4.78334	5.68815
gi|530401365	PREDICTED:5'-AMP-activatedproteinkinasesubunitbeta-1isoformX1[Homosapiens]	AALERHGGHK	7.04	1075.82	0.418721	4.05037	6.88299	3.52192	2.68835	3.29747	7.59468	0	6.89529	1.74428	1.77188	2.62426	3.50062
gi|218468935	unnamedproteinproduct[Homosapiens]	VGSTFVA	6.03	1386	0.444708	6.16571	6.35265	6.2595	4.38409	5.57646	4.58645	1.73255	0.97057	2.48002	3.33402	1.5008	6.45305
gi|28173558	traceamine-associatedreceptor6[Homosapiens]	TESSSESYKARVARR	11.85	1725.87	2.41e-13	3.19579	2.95897	0	2.21307	0	3.73605	0	7.32487	0	0	0	6.69484
gi|16551723	unnamedproteinproduct[Homosapiens]	MHNAAR	12.97	1159.14	0.61341	8.38905	3.07065	3.55356	2.37964	2.13518	1.86293	6.89283	1.22888	7.82834	7.36559	7.21666	7.70138
gi|323433179	immunoglobulinvariableregion[Homosapiens]	GLEWVANIKQDGGEK	4.85	1643.21	0.45808	4.12817	3.28466	7.95503	5.31001	3.9845	3.23272	2.99051	0	3.51092	0.952118	1.4182	6.40634
gi|119582819	hCG2004312,isoformCRA_b[Homosapiens]	MLSLLNR	18.61	861.426	0	4.47193	3.8269	4.26782	2.03508	5.75349	3.14733	5.924	6.24396	6.01908	4.22526	4.40249	0
gi|40807357	long-chainfattyacidtransportprotein4[Homosapiens]	MALGNGLRQSIWTNFSSR	8.26	2054.8	0.320669	4.2466	0	3.05994	2.37921	3.24406	3.31629	4.21622	4.47057	1.42311	1.32128	1.94928	9.69614
gi|288189153	immunoglobulinepsilonvariableregion,partial[Homosapiens]	GAIDHYYWGRGTQVTVSS	1.62	1942.76	0.231515	3.63144	3.75891	3.18995	3.56327	1.61046	1.06243	1.09323	8.74868	2.23084	2.78765	2.18246	2.00334
gi|530410040	PREDICTED:dehydrogenase/reductaseSDRfamilymember7CisoformX2[Homosapiens]	VVVITDAISGLGK	5.89	1272.88	0.226074	4.70383	5.16436	6.93363	6.17226	4.09893	3.73491	3.8261	2.20742	1.34157	1.97232	1.32275	1.9479
gi|530418460	PREDICTED:mRNAexportfactorisoformX1[Homosapiens]	AVSTAGLRR	20.29	1072.02	0.668113	8.94168	3.77365	9.23726	9.81505	9.56835	8.45104	9.13772	9.5887	8.38785	8.16116	2.00903	7.98015
gi|119593757	hCG2039433,isoformCRA_f[Homosapiens]	GAAIGR	11.79	473.135	0.228102	5.59005	10.3087	10.2087	10.4152	4.00988	10.058	4.35276	4.32472	8.94949	2.68146	5.93971	3.35788
gi|5542538	ChainD,MatureMetalChelataseCatalyticAntibodyWithHapten	VDKKIVPK	10.87	926.824	0.404768	10.0837	3.04239	4.41036	3.52346	3.70033	2.1759	2.90473	7.62003	2.02386	1.14701	0.613359	2.71155
gi|219521880	serine/threonine-proteinkinaseSgk1isoform4[Homosapiens]	MGEMQGALARAR	3.3	1307.43	0.507455	8.23358	6.99165	5.83785	6.90152	5.26285	5.2372	5.10436	7.47583	4.65141	1.66212	2.05975	3.64931
gi|242381003	hypotheticalprotein[Homosapiens]	MSGEMHELPPQK	6.95	1360.49	0.753372	5.63971	5.58214	6.61478	5.23061	6.53935	3.09721	3.07554	0.802979	5.93529	1.59033	1.96968	2.26857
gi|491668170	ChainB,NmrStructureOfTheComplexOfAnN-terminallyAcetylatedAlpha-SynucleinPeptideWithCalmodulin	XMDVFMKGLSKAK	5.82	1473.01	0.407174	4.65463	4.82626	7.54563	4.76617	3.11735	4.31195	2.99227	2.71218	0.472561	2.20262	0.697509	2.18337
gi|578833406	PREDICTED:dedicatorofcytokinesisprotein6isoformX5[Homosapiens]	WATDLTLPQLGR	7.29	761.399	0.00204824	7.11895	4.59401	4.9405	4.3921	6.60034	4.74622	0	6.90948	6.14438	1.82227	2.81595	3.38532
gi|84569989	KLRG2protein[Homosapiens]	AVTLTDSLRTAR	11.69	2112.5	0.529124	3.40351	0	7.61089	0	8.5994	0	0	2.53386	7.856	7.14125	3.06238	7.89326
gi|371447241	immunoglobulinGheavychainvariableregion,partial[Homosapiens]	DTLFLQMGGLR	2.43	916.76	0.265176	4.81647	2.66146	7.01437	6.13902	4.7943	3.1571	6.83734	4.65808	6.97034	4.93759	2.72457	6.18649
gi|237823924	ChainK,CrystalStructureOfHumanFibrinogen	QGVNDNEEGFFSAR	19.63	1571.46	0.508137	7.75294	8.40218	8.61278	7.4373	7.92738	7.93529	7.6759	3.33571	6.22477	5.81664	7.25829	6.66525
gi|578835655	PREDICTED:solutecarrierfamily23member2isoformX5[Homosapiens]	GIRKWKK	7.12	914.502	0.0340735	4.53249	5.21571	6.77287	5.83868	4.92198	5.4597	4.22424	2.38963	1.61057	2.3682	2.413	3.39033
gi|119622182	hCG1986805[Homosapiens]	IHTLVYIIIK	4.81	1044.29	0.388799	7.49496	7.93895	6.77925	3.12537	3.39666	2.92932	5.33185	3.8662	2.05358	5.09187	2.60765	2.5495
gi|32097	unnamedproteinproduct[Homosapiens]	XARRGGVK	12.92	896.351	0.730767	4.85045	2.00705	4.97709	3.05035	4.9109	5.07152	8.93363	2.89919	3.84491	3.29139	3.26855	3.66587
gi|303324712	ChainA,SolutionStructureOfTheFirstTwoRrmDomainsOfFirInTheComplexWithFbpNboxPeptide	AVTPPMPLLTPAT	9.7	1309.24	0.758067	8.77692	8.25651	10.0009	9.33147	8.37611	8.29466	8.07423	8.13817	7.79197	7.41367	8.65505	7.5261
gi|7209693	chemokinereceptorCXCR3[Homosapiens]	DILMDLGALARNCGQESRVDVAK	19.25	2546.25	9.37e-13	4.34517	3.90336	3.31652	2.61588	5.6319	2.62433	5.22672	4.45981	8.39901	4.73744	2.41148	4.50039
gi|34532315	unnamedproteinproduct[Homosapiens]	DRPPLACSR	5.69	965.276	0.534496	7.98902	7.79299	8.79697	8.34406	6.81988	7.29102	1.00066	7.23579	7.11035	6.50437	7.69807	7.44356
gi|54607141	vacuolarproteinsorting-associatedprotein13Disoform2[Homosapiens]	EQPNLCTMR	9.23	859.963	0.548875	3.52097	8.14851	8.03398	8.23373	8.27776	5.55886	7.51468	2.1026	6.89664	7.43744	7.41239	6.89762
gi|63101207	MCTS1protein[Homosapiens]	MENYSFLDK	8.67	1246.09	0.444868	9.13915	0	10.1591	6.27619	6.09788	5.891	4.57009	4.48953	7.34532	5.39142	6.51702	6.34344
gi|40980482	unnamedproteinproduct[Homosapiens]	IGYKPQPKPXNR	7.19	1095.28	0.297426	8.04501	3.13792	3.21782	2.97245	7.73391	2.39517	7.066	6.51884	0.908426	6.17472	1.40087	5.51787
gi|331284217	cytosolicphospholipaseA2epsilon[Homosapiens]	TPYATK	6.81	609.193	0.00422176	3.07047	3.03584	2.30814	1.16145	2.47813	2.28638	0.601653	2.29471	0	4.80259	1.4001	2.46145
gi|119614313	hCG2009976,isoformCRA_b[Homosapiens]	AAGCSGWARAR	11.42	1072.35	0.66704	5.24335	9.40903	5.17912	8.42921	8.52707	7.21809	4.78164	3.48407	6.5562	5.48393	2.40933	8.22306
gi|119583467	hCG1979072,isoformCRA_b[Homosapiens]	TGGVGGAKEEPKRR	1.1	1221.96	0.19883	1.52663	7.22426	4.64975	0.762988	0	4.57654	0	0	0.290295	2.59759	3.07713	0
gi|156142176	mitochondrialimportinnermembranetranslocasesubunitTim21precursor[Homosapiens]	TIWTQGPSPR	1.83	872.77	0.346165	5.5038	0	5.97338	9.16451	6.86937	6.89878	6.29117	8.09838	6.36205	5.30438	5.90886	5.56468
gi|578838169	PREDICTED:E3ubiquitin-proteinligaseHUWE1isoformX9[Homosapiens]	IALPAPR	9.07	737.292	0.225532	7.90769	2.11344	7.80342	3.7109	3.56025	6.86382	2.66937	4.01683	2.74602	0.851041	2.62682	3.71033
gi|578821251	PREDICTED:EHdomain-bindingprotein1-likeprotein1isoformX7[Homosapiens]	VLATAEVDLAR	12.86	1156.89	0.875682	8.66861	8.68133	4.26023	9.13728	8.00221	7.23074	8.72711	8.92076	7.36153	6.5851	7.69383	7.96908
gi|578823033	PREDICTED:caprin-2isoformX12[Homosapiens]	GGRLITNSYR	2.66	1136.33	0.303823	1.71753	0	1.05522	7.04936	5.194	2.32044	4.96578	1.17603	3.38322	1.18491	2.73221	2.51897
gi|119607903	hCG1784735,isoformCRA_a[Homosapiens]	HPEVVTVTR	7.01	1037.12	0.670782	7.78939	7.45461	7.93738	1.83502	6.92416	7.36048	8.30174	9.15068	5.7759	6.5604	7.1793	7.99027
gi|578812672	PREDICTED:arginine/serine-richproteinPNISRisoformX9[Homosapiens]	KATKAPAK	10.35	1039.86	0.205016	2.22634	2.18427	1.02322	1.57445	1.67415	1.60565	5.31231	6.79613	7.52203	0.390095	1.49032	3.38573
gi|40035561	unnamedproteinproduct[Homosapiens]	AKSELN	6.55	1280.96	0.569055	7.52168	6.94536	3.34033	4.06193	6.47061	2.65762	6.13274	2.51324	2.37808	1.19825	2.3259	3.0364
gi|578819928	PREDICTED:ligand-dependentcorepressorisoformX2[Homosapiens]	ERLGTLKNPPK	4.09	1530.15	0.65251	8.40351	8.14143	8.95589	2.54943	8.11525	0.910227	7.43073	8.9557	1.38352	6.46471	6.56878	7.0787
gi|157266298	muellerian-inhibitingfactorprecursor[Homosapiens]	ALLLLK	5.29	667.362	0.067198	0	3.01527	0	4.86728	0	0	0	3.78207	0	0	0	0
gi|28269693	xylosyltransferase1precursor[Homosapiens]	GPQARARGGGPGEPR	0.63	1461.87	0.373605	0	0	4.72532	5.18663	4.25743	3.43562	6.06022	6.25786	6.61441	3.55692	4.37111	4.78411
gi|578818587	PREDICTED:proteinAF-10isoformX9[Homosapiens]	KSSAHSSGQRGRKPGGGR	0.25	1807.14	0.182197	2.63246	2.48629	2.6068	5.15985	2.99224	2.2189	3.03584	1.38468	1.36621	-0.0912855	1.60892	2.23258
gi|578816076	PREDICTED:syntabulinisoformX4[Homosapiens]	DLLSMLCR	8.58	1009.16	0.19962	4.73473	4.62242	3.99166	3.981	3.70266	10.001	3.44059	3.92281	2.99241	2.65313	3.11269	4.32414
gi|323430374	immunoglobulinvariableregion[Homosapiens]	SSPGL	4.24	516.879	0.261208	8.88287	3.89145	4.49037	3.8139	7.6559	4.77609	6.8751	4.24101	5.20018	4.22588	8.95021	4.88063
gi|548923880	lysMandputativepeptidoglycan-bindingdomain-containingprotein4isoformd[Homosapiens]	GSRVAGRRSR	13.03	948.759	0.402709	3.62785	3.22374	7.39698	3.89218	8.19838	3.48738	1.70541	3.29967	2.42438	7.50304	4.53048	4.14978
gi|542133141	DNA-directedRNApolymeraseIIIsubunitRPC6isoform2[Homosapiens]	SVAASK	1.57	356.075	0.00161004	4.23178	4.75897	4.13509	3.60789	0	3.60529	3.43382	3.46866	2.4535	2.72834	3.26437	3.48573
gi|178056552	condensincomplexsubunit1[Homosapiens]	RKPSLGKR	3.12	1576.01	0.399194	5.96613	3.0717	4.73257	3.62382	3.05237	3.47229	6.23895	5.16446	2.8975	1.67395	1.06557	1.48366
gi|530367820	PREDICTED:girdinisoformX6[Homosapiens]	VQESRNSK	9.6	950.757	0.700094	7.02651	4.63616	7.20811	7.77614	8.04257	7.96066	1.92752	6.37254	6.8395	6.05905	7.77077	3.60986
gi|578797943	PREDICTED:LOWQUALITYPROTEIN:uncharacterizedproteinLOC56001[Homosapiens]	SSPLSLSQK	24.08	944.918	0.65547	9.35234	9.82137	10.2317	9.38503	9.16555	2.99627	8.76182	1.74804	8.24216	6.54834	9.08742	8.00784
gi|578807068	PREDICTED:ceruloplasminisoformX4[Homosapiens]	AETGDK	14.69	621.482	0.320218	1.94187	7.89169	7.66098	7.12154	7.48851	6.73532	7.52126	7.77427	5.67484	1.48178	7.0117	6.79264
gi|578815526	PREDICTED:dockingprotein2isoformX3[Homosapiens]	MRPTEASER	31.53	1076.95	0.326983	9.69677	9.64901	5.01172	9.14926	3.79597	3.2609	8.82305	2.32267	2.62272	1.87224	8.72529	3.20558
gi|3388083	immunoglobulinlambdalightchainvariableandconstantregions[Homosapiens]	VNRDGSHSKGDGIPDR	9.96	1713.31	0.49864	2.94684	6.83018	3.5461	8.35008	1.30865	0.861863	0	7.50293	0	6.33366	2.02506	7.44261
gi|578809670	PREDICTED:lipopolysaccharide-responsiveandbeige-likeanchorproteinisoformX7[Homosapiens]	VYSTDTGR	7.05	767.779	0.336644	2.44296	5.01764	1.61066	6.99579	3.09055	3.53266	6.01779	1.22737	2.72708	6.1177	6.23692	2.98051
gi|114155135	dyneinheavychain9,axonemalisoform1[Homosapiens]	VKALLEEILER	6.3	745.412	2.34e-13	4.46976	4.22941	4.43483	3.66819	3.26584	3.61917	3.37064	3.16956	2.21971	5.26192	2.75561	2.11192
gi|10434787	unnamedproteinproduct[Homosapiens]	VVGSSGR	13.32	661.319	0.0504928	3.88553	8.61597	2.52473	5.53607	2.51136	3.50897	4.84586	4.14879	1.82831	1.96217	3.87337	3.78855
gi|578835464	PREDICTED:kinesin-likeproteinKIF16BisoformX7[Homosapiens]	QEMIQLLR	13.41	953.785	0.409358	8.4556	8.47867	8.7614	3.67164	8.19133	7.90048	7.40122	7.48873	7.25168	6.6864	3.11847	7.5604
gi|119612601	collagen,typeXXII,alpha1,isoformCRA_c[Homosapiens]	MGLPGQEGLPGK	2.39	1183.86	0.464188	7.20198	4.90022	3.6229	5.76476	6.72353	5.5311	5.39701	2.50804	2.42611	2.23622	2.25747	5.10473
gi|40042084	unnamedproteinproduct[Homosapiens]	NSQDXMMR	16.54	997.285	0.296731	8.29279	4.38295	8.59736	4.01565	8.37553	3.36928	3.2645	9.64663	6.86057	3.15724	2.29562	6.10289
gi|119631909	nebulin,isoformCRA_f[Homosapiens]	QGLTLSPR	32.76	1736.22	0.408115	9.56654	2.72862	11.3294	7.35007	9.39132	3.88499	3.92885	2.55575	7.09502	0	9.31165	0
gi|38371739	ras-relatedproteinRab-15[Homosapiens]	ASRRSLLGIR	13.16	1128.9	0.454304	10.5075	4.74887	8.42659	3.18018	2.50614	4.1625	3.72595	10.0855	2.3091	4.66243	7.52932	3.38717
gi|578807537	PREDICTED:serine/threonine-proteinphosphatase2AregulatorysubunitB''subunitalphaisoformX1[Homosapiens]	METSLREPLAKGK	3.57	893.676	0.00214261	6.93456	2.70562	5.94101	5.94611	4.19532	8.55818	1.01519	9.36021	4.18296	2.14283	3.40315	4.92958
gi|315075338	ADP-ribosylationfactor-likeprotein2isoform2[Homosapiens]	MGLLTILKK	15.82	1032.05	0.362465	9.65401	3.0758	10.4982	6.46309	2.95441	3.92073	5.15142	4.65923	5.12622	3.12419	8.82976	8.42637
gi|4504519	heatshockproteinbeta-2[Homosapiens]	MSGRSVPHAHPATAEYEFANPSR	5.12	1676.81	0.0158072	5.83413	5.949	5.82567	6.09521	6.08276	6.36368	6.80176	6.20527	6.04572	6.42434	0	6.71985
gi|355333118	ChainA,CrystalStructureAndRnaBindingPropertiesOfTheRrmALKBDOMAINSInHumanAbh8,AnEnzymeCatalyzingTrnaHypermodification,NortheastStructuralGenomicsConsortiumTargetHr5601b	HPDGIAVPVXLPR	2.46	1397.33	0.579294	4.16376	0	4.7651	3.2716	4.71533	3.64394	4.14149	5.23637	4.69826	3.76155	0	2.23219
gi|578809385	PREDICTED:extracellularmatrixproteinFRAS1isoformX4[Homosapiens]	AVDKVGHVGTPLR	6.94	1154.38	0.670996	6.20058	4.46701	5.06093	7.12647	6.75992	3.40302	4.94904	1.05188	0.892378	2.14036	0.796489	2.4894
gi|578798745	PREDICTED:terminaluridylyltransferase4isoformX12[Homosapiens]	MDDFQLKGIVEEKFVK	14.3	1940.6	0.403685	10.0749	0	0	4.64794	3.99739	8.51084	3.04571	5.12417	6.75373	0	0	3.73558
gi|578840763	PREDICTED:transcriptionfactorTFIIIBcomponentB''homologisoformX2[Homosapiens]	ASLSRPGR	7.72	843.178	0.294449	3.85769	5.26351	7.41104	3.2069	6.18201	3.23468	5.9793	3.895	1.94571	0.846819	5.73441	1.56916
gi|221316711	piwi-likeprotein4[Homosapiens]	SPSATEVGR	10.71	904.247	0.542059	10.0088	10.5877	4.8658	4.17611	4.07817	3.63684	7.88527	3.38323	1.4794	2.22654	7.4011	3.25167
gi|99031622	ChainA,CrystalStructureOfEndophilinBarDomain	GPGYPQAEALLAEAXLK	8.21	1782.93	0.540516	6.28571	0	8.5936	0	6.64701	5.85101	0	4.76291	5.41161	3.64086	2.78484	3.66025
gi|206597487	sodium/glucosecotransporter4isoform1[Homosapiens]	STEQELMVVGR	16.19	1172.29	0.399909	7.22926	3.43659	3.20675	6.97856	3.07132	3.03544	3.5584	3.41759	1.56853	2.11515	2.36702	3.20981
gi|145939619	immunoglobulinheavychainvariableregion[Homosapiens]	ATTGA	7.44	435.904	0.20899	4.07075	6.38741	3.91535	3.27766	3.21855	0	1.57347	2.79531	0.795758	9.5656	6.85731	4.60284
gi|578826794	PREDICTED:gamma-aminobutyricacidreceptorsubunitalpha-5isoformX2[Homosapiens]	EPVIK	6.65	569.924	0.380145	7.92798	7.64851	7.52961	4.09878	2.52409	6.68378	2.22423	7.52359	5.66754	1.04526	6.26498	7.34764
gi|40033725	unnamedproteinproduct[Homosapiens]	EQSLPSVMAR	3.37	1133.33	0.308416	5.19119	5.80629	6.84843	4.09174	2.11317	2.57601	4.71699	2.10562	-0.099099	2.49357	0.445384	6.35775
gi|88192217	ChainA,SpermineSpermidineAcetyltransferaseInComplexWithAcetylcoa,K26rMutant	NLSQVAXRCR	10.06	1446.97	0.404897	3.03433	3.16304	4.03505	8.00694	2.81254	1.81468	2.07218	1.28473	6.10018	3.83827	7.04823	6.06377
gi|6958311	snailprotein[Homosapiens]	KASNCK	2.14	707.097	0.294295	1.99929	2.45881	6.56613	6.91039	6.40198	0.854456	5.11379	8.26191	6.42044	0	7.01241	1.22249
gi|7706103	relaxin-3receptor1[Homosapiens]	QMADAATIATMNK	6.02	943.377	0.356008	7.49756	4.87461	5.20816	6.71169	6.52063	6.69184	6.69106	3.90357	3.36677	5.88141	3.47072	8.00374
gi|40976880	unnamedproteinproduct[Homosapiens]	EAAGEGLK	10.61	1230.27	0.487275	3.99397	2.74778	10.3713	2.65553	2.10653	2.24545	8.04505	8.61446	9.04977	2.65293	8.50916	7.51289
gi|40039624	unnamedproteinproduct[Homosapiens]	EGLSAXR	10.01	733.258	0.221862	5.73948	7.24503	7.84675	5.19581	4.83959	4.89061	4.28485	1.48495	2.58867	6.75662	6.25883	5.66132
gi|14042307	unnamedproteinproduct[Homosapiens]	AHMGNYK	10.03	836.337	0.00430773	3.5382	4.51871	3.52288	5.11158	3.35029	3.05487	3.43937	5.07026	3.037	2.5017	3.32819	2.69167
gi|327533572	DChainD,ImportanceOfMg2+InTheCa2+-dependentFoldingOfTheGamma-CarboxyglutamicAcidDomainsOfVitaminK-dependentClottingAndAnticlottingProteins	XIFQN	12.18	609.186	0.00298027	3.65759	4.94959	4.76903	5.13489	0	4.69769	3.17637	4.77458	3.02426	3.71419	5.0204	5.54305
gi|578805044	PREDICTED:transmembraneprotein87BisoformX2[Homosapiens]	TMFNSTDIK	7.45	1091.05	0.457063	5.21749	4.33081	9.76728	7.83196	10.0946	4.06258	3.68346	4.33685	9.05051	9.04259	1.88604	9.08147
gi|332356380	albumin[Homosapiens]	DDNPNLPR	4.32	940.092	0.203686	4.75415	2.30058	4.20147	4.74519	4.05556	4.31588	4.21136	4.65158	3.10708	3.35255	1.56992	3.9793
gi|578798919	PREDICTED:nephrocystin-4isoformX15[Homosapiens]	SSAGQPSR	0.88	1365.34	0.463732	0	2.62665	6.33042	3.41383	7.11142	2.19972	6.64895	2.52981	2.16748	2.47945	7.32328	7.00939
gi|46812315	alpha2macroglobulin[Homosapiens]	GLLMSR	10.02	580.566	0.357238	0	0	3.97784	5.55916	5.01838	2.3837	0	6.36255	5.98899	5.02894	4.87297	5.54259
gi|4503999	gastricinhibitorypolypeptidereceptorprecursor[Homosapiens]	YLYENTQCWER	4.85	1443.43	0.482062	6.45839	5.74634	5.89078	8.65569	7.50035	8.92119	7.30785	1.91495	6.54287	2.18618	3.36115	7.27588
gi|530417885	PREDICTED:1,25-dihydroxyvitaminD(3)24-hydroxylase,mitochondrialisoformX1[Homosapiens]	NMPYLK	1.91	780.889	0.311142	5.20968	7.27255	8.12247	0	6.11512	5.36228	5.04108	4.32477	2.6124	-0.193456	3.86015	0.849642
gi|578836493	PREDICTED:MORCfamilyCW-typezincfingerprotein3isoformX1[Homosapiens]	MTSDKLHK	9.1	1070.98	0.761939	10.7819	10.5008	3.92203	9.27497	9.24901	9.46417	8.94029	9.01407	8.60449	8.01693	2.19574	9.17604
gi|34810998	ChainM,HeterodimerOfP40phoxAndP67phoxPb1DomainsFromHumanNadphOxidase	GSHXTNWLR	7.76	1042.21	0.605225	6.10212	5.89452	8.85031	10.6008	5.07405	6.96708	4.39636	4.54524	3.74012	6.24652	6.56914	8.16031
gi|16418361	proteinRFT1homolog[Homosapiens]	RTDKMT	7.12	2029.97	0.015164	1.56405	0	0	4.35902	2.12594	1.50481	3.04432	0	6.95223	2.29855	3.87822	2.51733
gi|119590203	presenilin2(Alzheimerdisease4),isoformCRA_b[Homosapiens]	MLAGTVRFAR	6.39	1137.85	0.305748	6.19507	3.7681	5.48695	7.38819	5.18637	6.95322	7.29229	4.67379	6.56108	6.69461	7.11129	3.0717
gi|27900491	unnamedproteinproduct[Homosapiens]	XSTMR	8.57	695.51	0.32998	6.84859	5.96654	7.5757	3.74394	5.62698	3.66392	5.93846	5.83075	4.3046	0	5.16991	3.97332
gi|150010619	glycineN-acyltransferase-likeprotein2[Homosapiens]	MELFEVDDDNK	3.85	1353.92	0.342585	3.36558	7.9128	7.94829	3.84529	4.62375	0	0	0	4.29193	4.54157	4.4871	2.97554
gi|432139013	immunoglobulinheavychainvariableregion,partial[Homosapiens]	GETNWTSGAKGPR	15.36	1360.53	0.53349	7.35919	6.9542	8.90182	6.37132	6.82864	5.2003	7.34117	2.36629	3.32097	4.38589	3.50204	3.58778
gi|459358831	ChainB,CrystalStructureOfP11-annexinA2(n-terminal)FusionProteinInComplexWithSmarca3Peptide	LSLEGD	6.34	632.45	0.230661	7.72146	4.31614	4.06488	4.10026	7.51008	4.42731	4.75519	3.59328	3.00857	2.90591	5.59091	3.45263
gi|119590993	tensin1,isoformCRA_f[Homosapiens]	VGGWKETR	9.17	872.495	0.00302196	5.41981	0	6.12217	5.47689	0	0	0	4.80613	0	4.9208	4.88665	5.45441
gi|148362011	immunoglobulinheavychainvariableregion[Homosapiens]	GMDVWGQGTT	6.53	949.1	0.427777	7.46997	7.00957	8.85165	0	6.88647	5.79734	1.52716	7.90119	0.0533677	6.12729	8.47161	8.17542
gi|530409213	PREDICTED:putativeRNAexonucleaseNEF-spisoformX3[Homosapiens]	AGDLPK	10.76	601.743	0.272667	8.82361	6.01399	6.54667	5.63459	5.67296	5.45631	5.49669	3.74368	6.76303	2.46387	6.60652	4.35409
gi|530366256	PREDICTED:BTB/POZdomain-containingproteinKCTD3isoformX3[Homosapiens]	KKGGFEGGGFLGRK	11.51	1437.78	0.609347	4.30405	3.96135	6.36505	3.92645	3.22534	5.43393	2.63046	3.17963	1.4076	2.28155	2.90955	4.18458
gi|530394567	PREDICTED:inositol1,4,5-trisphosphatereceptor-interactingproteinisoformX1[Homosapiens]	KAPTMAMGLFR	1.88	1306.92	0.677026	7.06555	5.30495	7.83786	5.30067	3.68372	6.12469	5.76326	4.45329	1.20083	3.33408	2.24547	6.84508
gi|578809297	PREDICTED:proteinShroom3isoformX5[Homosapiens]	ADTLSSK	14.61	720.595	0.215649	9.66134	4.34851	4.43912	3.85322	4.40354	4.6215	3.3433	3.91557	3.69088	3.70649	2.53837	9.0112
gi|48257244	RIN3protein,partial[Homosapiens]	FLQKFTSMHKAYSPEK	5.03	1942.32	0.380095	5.1977	5.04746	7.9295	9.16751	7.05629	3.96386	6.80383	9.68388	5.87338	0	2.84635	2.89182
gi|331999954	keratin,typeIIcytoskeletal4[Homosapiens]	QLDTLGNDKGR	2.89	2168.98	0.493203	5.22006	4.17217	3.93845	5.34648	8.01421	3.42923	3.35439	3.74112	3.21683	2.92367	8.43782	2.85189
gi|190014591	transcriptioncofactorvestigial-likeprotein4isoformb[Homosapiens]	ETPLDVLSR	10.54	1237.09	0.583607	2.67251	9.81414	9.27177	9.58917	8.31697	9.05846	1.53806	1.13495	7.48639	1.23152	2.78507	2.64098
gi|156105687	mitochondrialintermediatepeptidase[Homosapiens]	KRAVDLNVK	9.39	1042.95	0.471167	9.59279	2.48143	4.91214	11.3126	3.2806	2.61983	2.85041	3.30598	3.11064	7.66587	3.20625	2.3161
gi|578838559	PREDICTED:hephaestinisoformX4[Homosapiens]	AGALGADGKQKGVDK	3.64	2055.15	0.374863	4.87496	4.25372	8.91816	8.49105	3.76668	8.41775	4.33892	4.76709	4.49258	4.65852	3.93603	5.12157
gi|566006168	arfaptin-1isoform1[Homosapiens]	SGPVILADEIK	14.91	636	0.368212	0	0	3.44756	0	0	7.30715	0	7.45675	0	-0.285991	0	7.33039
gi|530372932	PREDICTED:RAFproto-oncogeneserine/threonine-proteinkinaseisoformX6[Homosapiens]	LTDPSKTSNTIR	14.78	1567.8	0.245555	7.05167	6.26532	6.35105	5.13213	5.65611	9.5354	6.24289	6.1793	6.08149	5.96425	4.30817	6.41197
gi|578827408	PREDICTED:SAFB-liketranscriptionmodulatorisoformX6[Homosapiens]	ARAAVIR	20.87	757.307	0.235953	5.81608	6.34337	10.199	5.78649	5.29967	5.50469	6.74627	5.64773	7.43233	3.84664	4.85022	4.73076
gi|578825923	PREDICTED:proteinNRDE2homologisoformX1[Homosapiens]	KHGPSSSSR	12.11	943.441	0.285887	7.38753	5.57529	7.73843	6.09734	6.72209	4.74977	4.45409	2.89689	1.99552	2.92677	2.61586	3.71491
gi|578833736	PREDICTED:mucin-16isoformX1[Homosapiens]	LASLRPEK	12.03	911.149	0.347711	7.95996	5.01637	7.72765	3.91449	2.33423	3.49183	3.67987	6.48656	5.88158	5.78248	7.14318	3.30525
gi|530418448	PREDICTED:chromodomain-helicase-DNA-bindingprotein6isoformX4[Homosapiens]	KDVITISISK	6.32	845.769	0.345379	7.45649	1.53748	7.54525	6.70967	0.719923	7.60982	9.13584	0	2.2623	6.60414	7.82919	3.52789
gi|6063151	cytovillin2[Homosapiens]	EQMMREKEELMLRLL	11.57	1997	0.00183579	0	0	3.42081	2.76782	3.24025	0	2.08765	6.41347	2.04998	1.88985	2.9207	3.99346
gi|578801341	PREDICTED:retinoblastoma-bindingprotein5isoformX6[Homosapiens]	QAGRPKGSK	10.05	925.694	0.324798	4.51104	2.88174	7.82326	7.21866	5.77311	2.1932	2.48871	3.02641	6.09997	2.10206	7.24786	7.19851
gi|194388488	unnamedproteinproduct[Homosapiens]	EGDHRGSSSPR	9.05	899.331	0.317865	7.69782	6.97853	3.70897	7.37047	7.09405	7.03566	6.34234	3.83333	2.89653	5.84038	5.16226	3.47516
gi|40538732	RNA-bindingprotein40[Homosapiens]	IMFDIR	16.15	1022.82	0.214746	2.8072	1.81359	4.36949	2.96069	0	2.56309	3.07161	2.21299	7.53922	0	3.30642	2.92802
gi|578807017	PREDICTED:adenylatecyclasetype5isoformX4[Homosapiens]	EMKADINAKQEDMMFHK	4.12	2082.73	0.21593	4.98986	2.68797	4.99672	4.8177	3.72687	3.66892	3.09032	3.78914	0	2.87434	2.32	3.12479
gi|578832222	PREDICTED:thioredoxindomain-containingprotein2isoformX3[Homosapiens]	VDELCGALK	6.31	914.764	0.5678	9.53142	3.86677	4.64806	7.52152	8.40225	3.23189	2.67005	3.55412	8.43081	8.5513	8.71163	4.91525
gi|578818468	PREDICTED:sickletailproteinhomologisoformX29[Homosapiens]	AVSIEKAEKK	13.81	1102.27	0.209923	0	3.83617	8.3038	3.50732	3.41412	3.44986	3.5604	3.79584	3.20993	2.23855	3.06503	3.36845
gi|119580455	high-mobilitygroupprotein2-like1,isoformCRA_c[Homosapiens]	KVSGSSGELPLEDGVSHK	9.32	1827.01	0.760066	6.87045	6.08557	5.91343	4.49495	4.39651	3.49249	3.77526	3.72059	4.33633	4.31113	4.86207	3.21471
gi|578822615	PREDICTED:pleckstrinhomologydomain-containingfamilyGmember6isoformX4[Homosapiens]	SAPELPEGILK	12.45	1176.36	0.697917	7.11806	4.64218	4.33649	6.8534	7.53345	6.59015	7.06978	4.1501	5.70108	6.85212	5.91776	3.75713
gi|578835592	PREDICTED:disintegrinandmetalloproteinasedomain-containingprotein33isoformX29[Homosapiens]	AGMTSLPGGPQSRGRREAR	7.63	2001.96	0.494928	4.4927	1.64287	4.6134	4.31663	3.54081	2.76359	3.00363	4.05045	1.46776	2.13837	2.90525	4.08101
gi|14133201	KIAA0293[Homosapiens]	AKLLCVRVSIAPK	16.3	1454.53	0.604008	6.87912	7.15792	8.66923	5.34913	5.30685	4.6679	6.46623	3.1928	4.296	0	5.43269	3.74405
gi|530375983	PREDICTED:majorfacilitatorsuperfamilydomain-containingprotein10isoformX2[Homosapiens]	DAADLLSPLALLR	8.64	1366.99	0.402295	2.95616	3.86372	3.51165	6.8395	3.07335	3.26309	5.58861	2.89813	2.61869	2.51774	3.5832	3.67084
gi|530394585	PREDICTED:TATA-bindingprotein-associatedfactor172isoformX2[Homosapiens]	ARMMAAK	3.8	710.962	0.267967	6.69723	3.69634	5.36417	6.71871	3.96333	2.50113	7.84736	3.1554	1.20953	2.32656	2.41481	3.5975
gi|33350932	cytoplasmicdynein1heavychain1[Homosapiens]	EHSNPNYDK	5.06	1256.31	0.393613	5.24626	5.30753	5.1208	4.50152	3.94879	4.14061	7.82981	9.10979	3.18258	3.26547	3.71822	2.8661
gi|257097737	ChainA,Biml12yInComplexWithMcl-1	RALETLR	5.31	855.329	0.375909	7.58284	6.72425	4.40798	7.13637	7.12434	5.80206	5.41661	4.31984	5.90153	6.68108	3.44719	3.72254
gi|530362743	PREDICTED:proteinHookhomolog1isoformX1[Homosapiens]	QKLEAHMEK	12.2	1131.34	0.409438	8.61562	9.66592	9.64357	8.79066	7.46112	8.72521	7.07453	3.51738	6.46133	6.87514	7.90263	7.92096
gi|28800228	unnamedproteinproduct[Homosapiens]	VXSAV	1.31	463.389	0.222708	4.74369	6.82599	6.44752	2.73273	3.99502	4.12327	4.0906	6.61772	2.9804	4.51714	5.26601	2.30204
gi|40980406	unnamedproteinproduct[Homosapiens]	GLREDLMGRKDSLGR	6.31	1792.55	0.454418	0	0	2.64799	2.22534	1.90687	1.23973	6.7277	7.21063	4.70552	1.43376	1.72852	2.73408
gi|986909	tyrosinehydroxylase,partial[Homosapiens]	ATKPSALSRAVKV	5.02	1328.41	0.575246	5.94822	4.1898	7.68265	6.51769	1.89073	3.6771	7.18443	7.7607	3.63983	1.16396	2.08448	2.98063
gi|585291057	nuclearfactorinterleukin-3-regulatedprotein[Homosapiens]	IKAKAMQIK	11.01	1029.82	0.42044	2.24893	0	2.57903	4.32935	0.728735	3.5602	0.782297	5.02855	1.70805	-0.0710325	2.10141	2.46149
gi|530394088	PREDICTED:retinol-bindingprotein4isoformX1[Homosapiens]	AAGRPR	8.12	627.286	0.293948	5.67089	3.63666	1.58921	2.79676	4.99996	4.21822	4.12871	4.47689	3.98758	4.21247	3.46299	5.04322
gi|47678537	HIRA[Homosapiens]	KGRPRKDSR	23.53	1100.03	0.456552	8.1643	11.2758	10.1887	8.10438	7.54156	10.8714	10.3587	10.1201	3.20979	0	9.03131	8.97917
gi|119624346	TBC1domainfamily,member22B,isoformCRA_c[Homosapiens]	SSPMAAVLGGGVPTSK	10.1	2263.46	0.302922	0	5.68769	7.77783	8.60945	6.42183	5.41342	5.56909	9.21989	3.21281	3.55095	2.92083	6.95724
gi|578837148	PREDICTED:TBC1domainfamilymember22AisoformX7[Homosapiens]	VTEIFER	18.07	879.688	0.339214	8.09751	7.73212	8.55516	3.38843	3.67095	9.43327	4.08863	4.11916	6.93754	4.05931	5.08073	7.51024
gi|9966799	somethingaboutsilencingprotein10[Homosapiens]	RGAAKWAAVR	6.52	1085.34	0.374539	9.38674	8.54369	8.87865	7.87221	7.41329	4.04579	3.87334	4.12025	6.81268	5.97128	7.08158	7.75689
gi|62866381	activatingtranscriptionfactor2splicevariantATF2-var13[Homosapiens]	RRRAANEDPDEK	8.37	1455.64	0.257835	8.42078	5.74626	6.87025	6.30277	6.36568	4.39802	4.75003	0	0	2.47885	2.31306	4.15674
gi|18676524	FLJ00159protein[Homosapiens]	GGGPRT	6.4	435.376	0.314848	7.22341	0	0	6.9375	3.60545	0	3.95778	4.29703	3.57024	3.70506	3.37377	6.68208
gi|578834518	PREDICTED:SH3andmultipleankyrinrepeatdomainsprotein1isoformX3[Homosapiens]	VGHRMNIDRALK	4.37	1426.43	0.41591	8.42742	3.6526	5.50235	0	4.32964	3.65266	3.56641	4.00478	1.41659	1.36931	7.01781	7.31919
gi|1174151	Rab9expressedpseudogene[Homosapiens]	SSLFKVILFGDGGVGK	6.34	635.573	0.667164	4.26744	7.83681	0	4.69325	4.95111	3.67455	5.12463	4.02909	0	4.6458	4.40717	5.46198
gi|117938759	proteinGNASisoformXLas[Homosapiens]	VSGAPDKR	11.33	828.546	0.317202	3.82165	2.81452	3.45761	6.2468	6.48862	1.0937	4.55429	5.58165	5.44342	1.90545	4.04816	5.50366
gi|530364259	PREDICTED:torsin-1A-interactingprotein2isoformX3[Homosapiens]	ENAQDTMR	5.72	1098.25	0.297786	9.0967	8.56292	5.03123	4.59852	5.06651	4.37821	3.79458	4.36679	5.99314	3.51372	6.95579	3.1854
gi|510024648	MHCclassIantigen,partial[Homosapiens]	THVTHHPXSDHEATLR	4.69	1825	0.458218	7.12337	7.44509	4.76481	5.02118	4.59008	3.93587	4.05756	4.26342	3.97199	3.60183	3.16474	3.45372
gi|4761479	immunoglobulinlambdalightchainvariableregion[Homosapiens]	XIQGG	3.46	356.076	0	4.24911	5.02102	4.57799	3.49058	0	4.50024	4.16746	4.27854	2.93762	3.34569	3.70562	0
gi|40041558	unnamedproteinproduct[Homosapiens]	SFXIIST	5.56	768.048	0.284715	5.22118	0	0	0.27118	0.608474	0	0	1.48739	1.32009	0.0262471	0	2.56576
gi|578816187	PREDICTED:rhoGTPase-activatingprotein39isoformX3[Homosapiens]	WNSGAK	10.6	1065.64	0.0250134	4.90956	4.48209	0	3.50059	3.32536	3.90312	5.87865	5.13483	4.5521	4.76187	3.24159	1.90377
gi|157838281	ChainA,TyrosinePhosphorylatedStat-1DNACOMPLEX	EAPEPMELDGPKGTGXIK	0.72	1913.7	0.207618	4.31571	4.31195	6.78959	3.97531	2.79225	4.34306	6.45162	6.8924	4.16323	2.3309	1.6652	3.07921
gi|41223272	protocadherin[Homosapiens]	TDSRT	14.75	578.165	0.226508	4.53617	7.68383	4.42018	7.54839	3.89494	4.00537	3.86504	6.54152	5.92607	5.70981	3.56192	3.86078
gi|14589916	protocadherin-10isoform1precursor[Homosapiens]	EAGDSYTLTVVAR	9.58	1381.78	0.00157891	6.31426	6.04559	6.53713	5.11866	5.25095	4.68967	4.07716	4.6277	3.53882	3.40715	3.36343	3.53972
gi|530395158	PREDICTED:formin-bindingprotein4isoformX1[Homosapiens]	MAPNT	6.23	1053.76	0.221093	8.52799	4.42181	0	3.90861	3.42527	4.04382	3.25707	7.98449	2.31164	2.88311	3.60355	3.14411
gi|557947982	spermatogenesis-associatedprotein13isoform5[Homosapiens]	MGFIIHIQQVK	21.79	1330.71	0.376646	6.61248	5.33404	0	4.30379	3.67717	3.29964	3.49342	0	5.73243	1.44108	5.85824	3.10807
gi|544346184	DNA-directedRNApolymeraseIsubunitRPA2isoform6[Homosapiens]	SKLCNLR	10.95	890.313	0.232208	4.08512	3.07984	5.49543	4.92675	6.33802	4.93441	3.13553	3.23761	2.38998	3.20192	3.93446	3.72684
gi|166795268	retinoldehydrogenase11isoform1precursor[Homosapiens]	DVEKGELVAK	12.41	1088.33	0.407808	9.64297	7.78783	5.94581	5.08953	4.53447	4.73988	9.25123	4.49171	2.82464	7.72299	3.80162	3.13624
gi|119395750	keratin,typeIIcytoskeletal1[Homosapiens]	SLDLDSIIAEVK	3.75	1302.71	0.0111556	4.77512	4.54974	4.59582	0	5.59276	4.93921	4.09231	6.74049	4.97695	4.22318	3.97773	5.77652
gi|269847558	ventricularzone-expressedPHdomain-containingproteinhomolog1isoform1[Homosapiens]	RDRSLPR	24.51	900.134	0.65816	10.5939	7.48407	6.70188	10.0018	6.51212	10.949	3.70996	9.42014	7.15144	5.20229	9.97132	6.96053
gi|13027600	proteinFAM173Aisoform1[Homosapiens]	IVLAAHR	19.25	779.318	0.00703267	4.39516	4.94141	4.43547	5.49385	4.0751	3.67833	3.82835	6.26478	3.4224	2.99273	3.25415	3.21523
gi|530380025	PREDICTED:geranylgeranyltransferasetype-1subunitbetaisoformX4[Homosapiens]	AITYIR	5.17	722.963	0.332066	4.90441	5.58823	4.93691	4.79965	4.79042	6.69504	6.46695	4.10416	0	5.70237	2.88267	7.3718
gi|40980524	unnamedproteinproduct[Homosapiens]	NGVPSPIMATKIPXK	4.91	1551.16	0.571373	5.40386	7.05419	6.74816	8.14852	4.49224	7.26322	3.23585	4.25765	2.25673	6.09693	3.77436	7.44793
gi|28800252	unnamedproteinproduct[Homosapiens]	AAPLGGGRLGALK	9.79	1180.71	0.564534	0	2.64132	3.60116	8.6218	7.40864	3.4626	4.71556	6.08715	3.63651	4.96223	5.26264	5.45451
gi|52317198	olfactoryreceptor2L3[Homosapiens]	MASDFLSGNK	2.96	1510.42	0.449386	5.25535	8.58351	4.47333	7.7137	3.65283	4.05292	4.97906	4.06392	6.98067	5.90321	7.80523	3.90069
gi|54633190	KIAA0600splicevariant1[Homosapiens]	LRQGGTLTGK	12.07	1032.22	0.840178	4.16204	3.39711	4.14182	7.40792	4.14234	3.35824	5.50721	3.57226	4.12797	3.49907	5.88227	0.95053
gi|119614117	twisthomolog1(acrocephalosyndactyly3	RSAGGGAGPGGGGWGRR	7.86	1509.5	0.460864	4.58534	4.12254	5.46118	4.55291	6.51435	2.44567	2.20683	0	-0.0384721	1.08185	5.31917	1.60262
gi|119610314	similartoCG32656-PA[Homosapiens]	RGRDSAPGPALR	10.58	947.797	0.49635	4.58717	9.72201	9.78239	4.48365	9.70824	8.13875	3.61273	9.80644	3.41016	8.76104	2.47417	8.46991
gi|21103957	aquaporin-2mutant[Homosapiens]	VLKGLEPTPIGR	1.89	959.741	0.238833	7.16169	3.67569	7.61015	1.64309	2.21302	6.09086	1.55754	2.70798	2.5247	3.8114	3.91464	3.36218
gi|261385690	unnamedproteinproduct[Homosapiens]	DSAHAGSMR	6.38	912.77	0.793012	8.23706	9.34577	9.36187	8.88042	8.4409	8.77101	8.68319	8.46015	7.86925	6.3325	8.89464	3.60968
gi|444738131	alternativeproteinCASQ2[Homosapiens]	MMMMMIILMK	4.95	1272.63	0.620356	6.44544	6.55632	0	5.07876	5.11798	4.74097	4.5968	4.18535	4.78586	3.02446	3.08316	4.22181
gi|40977738	unnamedproteinproduct[Homosapiens]	VKGEGEYTDIQGLEWS	8.11	1898.84	0.431481	5.04883	6.11348	5.4971	6.79124	4.20068	0	3.89964	4.50793	3.30408	4.70355	3.00597	4.04163
gi|189857	phosphofructokinase,partial[Homosapiens]	NFATKMGA	8.23	805.4	0.0022642	2.02426	0	0	8.06844	0	0	0	0	4.22607	4.5059	6.81004	0
gi|133922598	pyrindomain-containingprotein2[Homosapiens]	TISLGK	8.63	872.65	0.375901	4.17143	5.4976	4.38382	1.79255	5.74027	5.43739	2.86899	5.68009	4.71438	4.51463	4.96312	6.27956
gi|578821243	PREDICTED:E3ubiquitin-proteinligaseDTX4isoformX1[Homosapiens]	TTKKQAKK	14.52	647.934	0.334323	0	3.85429	6.26538	5.81061	4.34972	5.62532	0	0	0	5.37481	0	0
gi|578828959	PREDICTED:ankyrinrepeatdomain-containingprotein11isoformX4[Homosapiens]	VANSPTMVNLLLGK	16.79	1454.04	0.461102	7.08929	4.69511	5.74536	9.09428	4.92484	5.43006	4.76687	4.31203	3.46815	1.279	2.88587	2.53393
gi|187957480	PDE4DIPprotein[Homosapiens]	MKSIGGAPTFNVIVTMTAK	9.32	1305.25	0.433117	9.03136	5.28783	9.19421	4.20208	8.36825	3.26051	2.47347	3.4456	3.30527	2.71197	2.73147	8.94548
gi|578836140	PREDICTED:engulfmentandcellmotilityprotein2isoformX10[Homosapiens]	IGNRRRQER	7.45	1183.92	0.437495	9.18295	10.0077	4.34259	9.00575	8.05779	9.0147	8.82097	7.75881	7.74855	8.54867	8.60523	8.38621
gi|119568829	hCG1642312,isoformCRA_a[Homosapiens]	EKTDTSLAIKVK	8.77	1333.44	0.347018	4.8758	7.31441	8.59768	7.44021	6.78442	7.23548	3.87809	4.23178	6.51075	5.76759	6.73741	3.76002
gi|530378700	PREDICTED:dnaJhomologsubfamilyCmember21isoformX2[Homosapiens]	WHPDKNLDNAAEAAEQFK	5.54	2084.01	0	3.20953	0	0	4.56926	5.94921	1.92606	4.3806	6.31283	-0.0655264	1.87887	0.692191	0
gi|578835905	PREDICTED:activity-dependentneuroprotectorhomeoboxproteinisoformX1[Homosapiens]	KDVGK	6.59	547.7	0.268691	9.72273	6.33934	6.47704	5.50493	5.74606	5.46063	5.09373	4.57972	3.86255	7.16202	3.57359	3.87977
gi|119620147	hCG1997024[Homosapiens]	EAQLGGGK	12.44	758.214	0.205117	3.08324	4.05412	4.59607	3.40401	6.74196	3.5779	3.66393	9.12261	6.40102	2.22588	3.19683	3.20767
gi|578799797	PREDICTED:dyslexia-associatedproteinKIAA0319-likeproteinisoformX7[Homosapiens]	ARSPREEIL	6.29	1149.86	0.238133	7.56207	4.4688	5.52421	6.93579	5.3171	6.49865	3.43508	7.5275	4.72451	2.58927	7.26696	4.00525
gi|578827092	PREDICTED:1-phosphatidylinositol4,5-bisphosphatephosphodiesterasebeta-2isoformX8[Homosapiens]	ILMPELASLR	17.8	1141.99	0.292905	0	0	1.47347	0.927863	6.12005	0	0	6.78115	0	5.4082	7.22596	0
gi|578839042	PREDICTED:ATP-dependentRNAhelicaseDDX3YisoformX3[Homosapiens]	GKPGYFSER	14.04	1041.27	0.636396	8.00422	7.73226	8.73611	8.53049	7.58821	7.28176	7.35041	8.12659	5.84817	6.97825	7.92596	7.78817
gi|530363178	PREDICTED:5'exonucleaseApolloisoformX1[Homosapiens]	MLKEPALTLGK	5.48	1202.17	0.430485	0	0	1.39692	1.02056	0.466706	0.302167	1.04928	1.38898	1.31822	0.158916	7.06409	6.60166
gi|298508732	ChainF,HumanEarlyB-CellFactor3(Ebf3)IptTIGANDHLHLHDOMAINS	AADIAEALYSV	8.98	727.255	0.326989	3.78096	5.29208	5.43545	4.24423	6.78061	4.89241	4.56003	4.58117	3.26959	3.1651	2.62251	4.27375
gi|578832472	PREDICTED:mothersagainstdecapentaplegichomolog2isoformX2[Homosapiens]	MCTIR	10.22	695.135	0.217078	5.45548	6.04128	6.45845	3.1847	5.27323	3.82957	4.64333	5.78268	2.95467	3.1942	3.04394	3.9963
gi|254588222	immunoglobulinheavychainvariableregion,partial[Homosapiens]	DTAYWG	7.53	420.774	0.174792	4.06796	4.86401	5.02665	4.83522	8.6883	4.47983	4.68177	4.7011	3.4082	3.08375	3.75937	3.78209
gi|119582936	hCG2038076[Homosapiens]	DAGGQNQPSR	8.41	1028.63	0.223764	3.05911	0	3.4844	4.90934	6.83356	2.61068	4.98105	6.76673	4.02241	3.39938	2.55432	7.05824
gi|54779393	immunoglobulinmuheavychain[Homosapiens]	ASGCPK	10.14	475.732	0.346267	7.22834	7.31376	4.49821	6.76162	3.52927	6.35463	3.51337	2.82937	3.64743	6.51407	6.28289	7.50718
gi|1063653	YRRM,partial[Homosapiens]	AXFGK	1.08	537.279	0	3.28658	3.44999	3.07956	6.77636	3.92863	3.39177	5.51408	2.56041	3.77031	3.05094	4.80894	3.95453
gi|530425165	PREDICTED:proteinstrawberrynotchhomolog2isoformX2[Homosapiens]	APRLACETAGVIR	16.29	858.369	0.418234	4.63684	4.94431	4.87448	4.4121	4.05951	6.57341	4.50351	7.40524	3.90969	3.69322	3.71775	7.3392
gi|530410036	PREDICTED:eukaryotictranslationinitiationfactor5A-1isoformX5[Homosapiens]	NGFVVLK	8.74	776.263	0.223883	4.97972	4.39638	8.14629	5.13568	4.36641	4.29313	6.65747	7.38652	2.48287	6.07904	7.33707	4.09167
gi|578826083	PREDICTED:spectrinbetachain,erythrocyticisoformX3[Homosapiens]	VGKVIDHAIETEKMIEK	6.04	1423.96	0.536475	7.89452	5.40772	8.1415	4.95484	5.06482	7.22394	6.57298	7.51556	5.99419	0	5.25923	0
gi|578804836	PREDICTED:titinisoformX7[Homosapiens]	NAVGVSLPR	20.07	1147.35	0.305355	9.09286	5.15122	4.631	5.81867	5.2771	3.21903	3.67248	8.09244	8.42314	2.67918	9.05948	5.73364
gi|11761626	suppressoroftumorigenicity7proteinisoformb[Homosapiens]	EAVKMMRDLMK	5.85	1399.81	0.471174	5.12849	5.42635	5.32938	5.07992	6.35859	5.53959	6.32418	7.69552	6.25349	6.21028	6.48401	6.68962
gi|19743875	fumaratehydratase,mitochondrial[Homosapiens]	AIEMLGGELGSK	6.38	1318.34	0.695732	9.43286	5.57642	9.59434	8.57119	4.76113	4.14806	8.32523	4.66023	4.01658	6.55345	7.21939	3.05459
gi|242381005	hypotheticalprotein[Homosapiens]	EYYKHLYINK	2.64	929.921	0.267094	0	6.71246	5.59654	0	0	0	0	0	0	0	0	0
gi|578833823	PREDICTED:SUMO-activatingenzymesubunit1isoformX3[Homosapiens]	LRASRVLLVGLK	7.87	1323.86	0.220513	3.43873	7.75705	4.34036	4.57411	3.64518	6.95435	2.81335	2.42522	5.77555	1.80481	3.86739	3.37513
gi|578839779	PREDICTED:rhoguaninenucleotideexchangefactor10isoformX8[Homosapiens]	AKKAK	20.05	544.882	0.32277	4.57384	4.726	5.10099	3.72369	7.93298	4.2726	3.8511	8.45046	6.90155	2.21579	7.19476	3.33805
gi|219842266	usherinisoformB[Homosapiens]	SVAVTYK	1.38	767.546	0.219828	8.50565	4.04559	4.32812	3.30651	2.33345	8.48989	2.14257	7.74755	2.90847	6.62737	3.10898	7.69491
gi|578819738	PREDICTED:transcriptionfactor7-like2isoformX39[Homosapiens]	KPLNAFMLYMK	7.04	1372.61	0.73441	5.25632	7.49231	5.74241	4.91975	3.9617	4.65532	4.29619	7.13384	6.3565	3.34096	5.7081	4.6825
gi|304376316	uncharacterizedproteinLOC100130705[Homosapiens]	QLNIDALR	13.47	941.441	3.52e-13	5.72495	0	5.68663	6.20402	6.1566	5.049	5.00328	3.34457	3.79815	3.45331	5.21453	4.35367
gi|55741641	kinaseD-interactingsubstrateof220kDa[Homosapiens]	LKSEGFMKVLK	0.98	767.043	0.439822	0	5.45483	0	0	0	0	0	5.6806	7.1252	0	0	0
gi|578831745	PREDICTED:probablehelicasewithzincfingerdomainisoformX4[Homosapiens]	GITSSEEYTLCK	17.88	1387.41	0.197191	7.26177	6.74357	9.56631	8.77049	5.82712	5.56873	5.73566	5.04047	3.86766	4.39294	4.12762	3.4568
gi|237702246	immunoglobulinlightchainvariableregion,partial[Homosapiens]	VFGGGTKLTVLR	8.51	1248.26	0.285502	9.9779	4.8078	9.75926	8.94243	4.98628	3.37556	3.36534	4.23126	7.1528	3.62154	8.15429	4.26947
gi|578810001	PREDICTED:spermflagellarprotein2isoformX5[Homosapiens]	IPLVQLDSK	19.76	1008.92	0.579347	10.5965	7.91485	11.4637	9.82477	10.68	10.2239	8.23265	9.6307	9.57256	9.60402	7.85657	7.83942
gi|119621827	hCG2045663[Homosapiens]	KQIPPATNKMCHNK	4.14	1682.85	0.622593	6.76926	4.94388	6.45796	3.98376	4.21667	3.50806	3.83222	3.19513	4.26483	4.89938	5.51566	3.1154
gi|34391476	kinesinsuperfamilyprotein[Homosapiens]	SPGSHK	6.8	613.368	0.0439577	5.5882	6.27533	5.28972	7.03192	4.6697	4.51096	5.92637	3.34027	2.73028	3.37963	4.77748	4.26577
gi|206557961	RecName:Full=ProteinFAM188B2	LSQVGSMLKTPK	12.2	1303.06	0.588484	10.0939	4.94531	5.44248	4.12606	9.25014	9.01846	3.42001	3.34486	2.48927	7.86849	1.75739	2.09354
gi|40041832	unnamedproteinproduct[Homosapiens]	QEGXTFYIK	2.12	1081.82	0.209256	0	0	0.944025	2.48803	1.21786	1.74343	1.86628	3.6535	5.41947	2.96836	3.03603	2.71776
gi|927415	carnitineacetyltransferase[Homosapiens]	KPELVXSPMVPLPMPKK	5.45	1937.99	7.04e-13	4.61836	4.73569	0	4.38478	3.22805	2.42957	2.86887	3.292	4.12717	4.29394	4.11122	3.91341
gi|253757639	steroid21-hydroxylase[Homosapiens]	KLTRSXLLLGIR	5.78	869.338	0.0204794	4.87541	5.34115	4.66028	6.21136	5.71085	3.8252	2.99476	2.46967	4.86425	0	2.78741	3.35524
gi|578804398	PREDICTED:pejvakinisoformX5[Homosapiens]	AVLCVVMESIRTTR	11.76	1485.85	0.00888508	6.79081	5.95298	6.20345	6.24807	5.81047	3.51028	4.8839	4.70945	5.81432	4.30527	5.38519	5.71098
gi|119569359	hCG2038162[Homosapiens]	HAGIILT	8.23	723.438	0.0139112	3.425	5.5576	3.01246	8.80802	4.40863	5.07936	5.63429	0	3.91159	4.64783	7.6291	4.39763
gi|578837219	PREDICTED:armadillorepeatproteindeletedinvelo-cardio-facialsyndromeisoformX9[Homosapiens]	KERGLPVLVELLQSETDK	4.69	1010.95	0.6727	9.14974	10.2294	5.59947	8.65752	9.49201	9.45208	9.19725	9.48583	8.25928	8.41774	8.539	8.53794
gi|2906030	regulatorofGproteinsignaling10[Homosapiens]	KMQDKTQMQEK	3.5	1997.66	0.3631	10.8351	6.85818	10.6653	6.28999	9.80968	4.94049	4.19473	5.51834	2.88257	3.8917	3.50704	5.0297
gi|119611729	chromosome1openreadingframe106[Homosapiens]	STRPHSLDR	18.72	1068.77	0.415029	5.46087	5.03671	5.74863	5.15587	3.96944	4.54413	4.21819	5.52729	6.7201	3.92648	5.55922	4.92079
gi|14993776	myosinlightchainkinase2,skeletal/cardiacmuscle[Homosapiens]	APASEK	4.73	603.417	0.227831	5.63548	5.05127	6.94504	5.04838	6.34849	4.77296	4.837	5.00565	3.45805	4.52379	5.41008	5.2506
gi|119601119	chromosome14openreadingframe37,isoformCRA_b[Homosapiens]	EDPSPVSDVPGVTQLSRR	11.46	1937.27	0.819421	0	11.1567	9.69199	9.32321	7.60757	7.849	9.10589	9.4916	8.39031	7.69195	6.704	10.3009
gi|119601369	hCG2041638[Homosapiens]	MLSIVPGGK	11.29	916.554	3.54e-13	4.20186	3.52153	3.03728	7.30228	3.12471	3.29472	6.0421	1.35874	1.8132	3.13938	5.27562	4.37607
gi|444738505	alternativeproteinNCL[Homosapiens]	MMMMKMMR	4.01	1137.73	0.553729	6.25355	5.90216	4.43671	7.86716	4.23523	4.84279	4.44707	5.84018	5.73624	3.66234	4.93923	5.95945
gi|519672582	immunoglobulinAheavychainvariableregion,partial[Homosapiens]	QAPGKGLDWVAVIGR	12.18	1563.53	0.929942	7.62608	7.84395	5.13781	6.79653	6.26628	6.01552	7.77837	4.76112	3.61207	4.29826	4.15844	5.06397
gi|124249396	coiled-coildomain-containingprotein30[Homosapiens]	EGQKEEGSQQNR	7.84	1388.88	0.854745	6.28585	6.02384	6.71391	5.70499	7.72292	5.7848	4.81577	0	3.20028	4.26038	7.04674	7.42617
gi|168177225	ChainA,CrystalStructureOfThe25KdaSubunitOfHumanCleavageFactorIm	LXTEILGR	19.86	1040.07	0.53455	11.7265	5.7589	10.6994	10.8355	11.8389	4.4954	4.31261	8.13348	9.15249	0	0	4.12014
gi|578823404	PREDICTED:ETSdomain-containingproteinElk-3isoformX1[Homosapiens]	FVTNK	5.31	609.451	0.226563	3.91647	6.94921	8.87053	4.04107	7.68559	3.92696	2.81857	4.52004	2.24562	6.52971	2.72707	7.07945
gi|950431	ThisCDSfeatureisincludedtoshowthetranslationofthecorrespondingV_region.PresentlytranslationqualifiersonV_regionfeaturesareillegal,partial[Homosapiens]	SADKL	11.64	534.155	0.228755	5.25851	4.56097	3.95492	4.15254	4.16941	4.5343	4.26152	5.30299	3.89875	3.97435	4.82619	5.41705
gi|238828137	ChainA,CrystalStructureOfTheSpliceVariantOfHumanAsb9(Hasb9-2),AnAnkyrinRepeatProtein	GSHMASMDGK	6.88	628.284	0.414231	5.07428	6.65009	5.21787	4.44181	5.8302	5.62686	5.55146	5.61507	4.37047	5.08434	4.74724	5.03357
gi|530396224	PREDICTED:splicingfactor3Bsubunit2isoformX1[Homosapiens]	AQPQDSRGGSKK	2.46	856.669	0.534858	8.83485	8.50117	8.62323	9.34886	7.26725	6.29133	7.69869	7.20537	4.90753	5.14299	4.30681	8.73078
gi|253723171	ChainA,TheSolutionStructuresOfHumanOrexin-A	XPLPDCCRQK	13.92	1229.44	0.391432	8.85718	8.39686	9.21839	6.73903	7.8895	6.97498	6.58574	5.65482	4.91938	4.625	4.81256	7.005
gi|578803172	PREDICTED:structuralmaintenanceofchromosomesprotein6isoformX3[Homosapiens]	RELDMKEK	7.81	834.441	1.17e-13	5.71154	5.3823	6.61505	5.01607	5.2993	4.2205	4.79757	5.14508	4.10794	3.77443	4.40735	5.05074
gi|578813889	PREDICTED:cysticfibrosistransmembraneconductanceregulatorisoformX1[Homosapiens]	GIILR	14.76	477.349	0.227938	4.76985	4.28677	4.13975	6.03842	5.37356	6.74028	4.39877	5.6688	5.54035	4.47314	7.38428	6.966
gi|704402	ThisCDSfeatureisincludedtoshowthetranslationofthecorrespondingV_region.PresentlytranslationqualifiersonV_regionfeaturesareillegal,partial[Homosapiens]	GTKLT	10.37	519.187	0.0567574	5.77432	5.37791	5.08618	4.72689	4.04141	4.38524	4.35067	7.06068	5.53001	4.25622	4.58542	4.90264
gi|78190492	X-linkedretinitispigmentosaGTPaseregulatorisoformC[Homosapiens]	QDGEEYKK	7.93	997.745	0.215339	0	0	0.891534	5.63538	6.64617	0.839128	3.02976	2.96738	-0.52284	0.283281	0	1.19575
gi|359545618	ChainA,TheSolutionStructureOfTheLin28-ZnfDomainsBoundToAggagauOfPre-Let-7Mirna	GSHMPK	11.36	673.31	0.0203521	4.38827	0	4.0827	8.67687	4.44039	4.046	0	3.67934	4.24334	5.36409	7.35306	4.47474
gi|152061033	RPS3protein[Homosapiens]	QGVWDTSVHLT	5.92	1242.93	0.645048	7.11213	0	7.59314	6.7667	0.199343	0.321785	5.9331	0.782889	-0.551797	0	6.00503	0
gi|157388967	coiled-coildomain-containingprotein87[Homosapiens]	ELKSIPR	16.3	1124.91	0.427509	9.22291	3.77295	10.0951	3.97251	2.76426	2.95892	2.81556	2.63428	0	0	4.46688	3.95362
gi|193786087	unnamedproteinproduct[Homosapiens]	IMTGSR	12.91	679.461	0.0214768	7.79936	6.08646	5.14411	7.11653	6.80061	7.25007	6.99853	3.96124	3.44181	3.82936	4.17936	4.87723
gi|40040732	unnamedproteinproduct[Homosapiens]	LPEKVAKHVXLVR	7.21	1550.52	0.594066	4.75943	6.81903	9.72236	4.91598	4.06952	8.72453	7.30916	4.72074	3.24733	3.32414	7.54686	7.24275
gi|578801670	PREDICTED:neuronnavigator1isoformX3[Homosapiens]	AASPRLGKAAGPSR	8.11	1339.39	0.225484	5.83968	9.48585	8.65052	5.98672	4.99814	4.48862	4.63334	4.59518	6.21933	3.94159	4.64982	4.94092
gi|578820478	PREDICTED:generaltranscriptionfactorIIHsubunit1isoformX1[Homosapiens]	VVKMK	3.35	621.352	1.17e-13	4.81169	5.06223	4.77854	4.73555	4.3567	3.98605	3.50784	3.87657	3.61475	3.87275	4.20384	4.11516
gi|372266194	endothelin-1receptorisoformc[Homosapiens]	NGSLRIALSEHLK	12.56	1438.43	0.309523	7.6098	6.01424	4.9581	7.37371	4.82544	7.83922	6.83338	4.87932	3.65608	4.67136	6.33112	7.64562
gi|508123649	ChainR,14-3-3InteractionWithRnd3Prenyl-phosphorylationMotif	DKAKXC	1.91	769.416	0.00395707	6.19389	3.71105	6.3494	5.27545	5.1232	4.66779	0	5.23488	2.95516	2.56431	3.52819	3.92483
gi|119619032	hCG2041183[Homosapiens]	KEPVPTLASK	2.62	1070.17	0.200815	7.83933	4.10276	5.85318	4.1492	5.70033	3.60305	5.58865	7.65387	3.9618	4.24476	5.26584	3.58381
gi|530393982	PREDICTED:cGMP-dependentproteinkinase1isoformX2[Homosapiens]	GDTFFIISKGTVNVTR	12.99	1754.35	0.474914	4.01743	5.75626	0	5.28046	3.49487	0	3.7576	7.41106	4.58505	3.65995	5.92841	1.63228
gi|578825885	PREDICTED:ena/VASP-likeproteinisoformX4[Homosapiens]	ASSGGGGGGLMEEMNKLLAKR	7.2	1726.97	0.342778	5.76973	5.8077	5.72365	5.80812	4.28633	6.06701	3.9115	5.9303	2.69622	3.28487	2.44323	3.94889
gi|31881770	disintegrinandmetalloproteinasedomain-containingprotein30preproprotein[Homosapiens]	MRIHLK	12.89	812.355	0.00385969	5.81554	5.72706	6.47391	4.66079	5.22757	4.49128	4.52149	5.22258	0	3.54736	3.54527	4.18567
gi|119581756	hCG2040574[Homosapiens]	EPQGAAGR	4.07	1129.2	0.454974	8.10019	6.00717	8.02432	4.10813	4.40807	5.5163	8.07222	5.38913	6.96672	3.32535	4.56302	5.50226
gi|530392135	PREDICTED:prolineandserine-richprotein2isoformX1[Homosapiens]	FPSNIIVTNGAAR	18.76	1361	0.21258	6.96372	5.52155	4.65991	4.82046	3.90918	4.00866	3.94625	4.18376	3.93355	3.54809	6.63363	4.21586
gi|62088368	tumornecrosisfactorreceptorsuperfamily,member21precursorvariant[Homosapiens]	SMTPTQNR	8.86	950.704	0.590112	7.89697	7.67929	7.9734	9.44261	8.7753	7.86159	8.6897	6.11279	7.20951	6.30154	6.33078	7.47248
gi|11414796	G-Protein[Homosapiens]	MGARRSR	7.97	761.289	0.0576476	4.89821	5.35022	5.16873	8.2226	4.5599	4.34232	4.20541	4.79798	4.03738	3.49462	7.04589	4.29183
gi|530386697	PREDICTED:nuclearenvelopeporemembraneproteinPOM121isoformX2[Homosapiens]	SPPPRSPPPR	6.33	1025.16	0.345723	11.8092	4.70387	11.999	3.88601	9.67176	5.18781	3.54194	8.72545	3.27075	8.39805	9.98721	9.63692
gi|119606760	hCG2045463[Homosapiens]	HVTNMTPLTR	3.53	1787.93	0.022305	5.11375	3.99711	6.00676	0	7.51717	3.56427	5.17354	5.80829	0	4.36591	4.02319	5.1071
gi|578824989	PREDICTED:RNA-bindingprotein26isoformX17[Homosapiens]	QEILEKHIETQKMLISK	13.57	2083.52	0.251231	0	0	0.730806	0	8.57243	0	2.02268	4.26273	0	0	0	0.781486
gi|530421853	PREDICTED:stAR-relatedlipidtransferprotein8isoformX2[Homosapiens]	IRDSFPTLQAAGPETKL	9.33	1399.82	0.00760388	3.66134	0	3.77091	5.36309	3.27997	5.23595	2.44043	2.87805	1.26915	2.57916	1.63074	4.01452
gi|530357751	PREDICTED:serine/argininerepetitivematrixprotein3-like[Homosapiens]	LKSHGNQLVSPVMAQSCK	10.16	1997.99	0.0105839	2.53493	0	4.44817	0	10.9104	2.96348	4.26792	5.07212	1.74815	2.49379	2.7067	5.23582
gi|11386179	guaninenucleotide-bindingproteinG(T)subunitgamma-T1precursor[Homosapiens]	EVTLERMLVSK	6.58	1320.67	0.568106	6.74226	5.64932	7.28931	6.51547	6.16917	0	5.83969	3.35982	0	0	4.87677	5.02277
gi|578811282	PREDICTED:PDZandLIMdomainprotein7isoformX1[Homosapiens]	ASAPAADPPR	4.19	951.873	0.26987	7.25521	7.07902	8.67379	6.87337	7.17573	6.44893	7.00463	4.69744	3.31555	3.48678	3.59135	5.03495
gi|578845138	PREDICTED:WDrepeat-containingprotein87-like[Homosapiens]	RVELLTR	7.62	887.363	0.218826	4.10613	3.45546	4.25966	5.56815	4.08138	3.44568	4.08863	2.99667	4.26814	3.01525	4.95015	3.93911
gi|530367071	PREDICTED:RAD51-associatedprotein2isoformX1[Homosapiens]	SEEELLYSTSEK	7.09	2055.08	0.226778	9.48806	9.44637	5.44758	4.04031	9.15085	6.96591	9.60087	4.78848	8.25222	8.2352	3.74265	5.06329
gi|332356380	albumin[Homosapiens]	YLYEIAR	34.27	1302.27	0.395599	5.0874	8.20342	4.98993	3.10201	3.72498	8.64108	3.9757	3.96497	3.97402	2.85164	8.08453	3.8033
gi|119614425	hCG1643653[Homosapiens]	EEVGVPSIEMVKNK	10.1	1557.89	0.468269	6.16543	5.5342	6.88728	8.2284	5.55579	0	0	5.78872	4.31871	4.82716	4.46854	0
gi|119617937	vezatin,adherensjunctionstransmembraneprotein,isoformCRA_h[Homosapiens]	LATLYMLKNP	14.81	1181.3	0.314895	9.31339	7.3174	8.02427	7.91464	8.08112	4.5842	4.45233	5.90877	7.3286	5.09333	6.07156	4.90785
gi|40044640	unnamedproteinproduct[Homosapiens]	MTSMIGASKXK	5.35	811.481	0.0103586	8.05793	6.04281	6.30925	7.15093	7.04742	5.04834	5.08212	4.95695	4.83061	6.71294	4.05909	4.37616
gi|530380619	PREDICTED:pre-mRNA-splicingfactorRBM22isoformX1[Homosapiens]	ATSTSDMLLK	5.39	934.219	0.387406	1.6518	0	0	0.502502	0.704688	5.69407	1.09152	0	0	0	0	0
gi|28801185	unnamedproteinproduct[Homosapiens]	AVNAGADDACGR	4.29	1177.6	0.0108619	7.05523	6.736	6.16362	5.13576	5.66876	4.16524	5.34695	5.2301	4.5803	4.30991	4.24549	4.32134
gi|578825198	PREDICTED:zincfingerproteinDZIP1isoformX7[Homosapiens]	EKGRLLSHIEK	11.47	1047.01	0.191441	2.38779	9.05333	1.50008	0	0.028733	0.484433	0	1.61681	1.0782	-0.469451	0	0
gi|222143120	ChainO,CrystalStructureOfTheDm1TcrInComplexWithHla-B4405AndDecamerEbvAntigen	TGVSQNPR	16.12	858.439	0.236749	6.6901	6.46604	7.77238	6.95732	5.90877	5.49177	5.91986	3.87194	5.15923	3.74917	5.64284	4.60165
gi|119605180	hCG2000630[Homosapiens]	LSEGSGKEK	12.7	934.016	0.706143	6.8454	0	6.86035	0	0	7.53538	0	0	0	0	8.68724	8.77176
gi|119607742	hCG1992405[Homosapiens]	TRTTVR	17.67	731.973	0.281044	0	1.21446	0	0	4.53338	0	0	5.83686	-0.743016	0	0	0
gi|578838069	PREDICTED:protein-cysteineN-palmitoyltransferaseporcupineisoformX10[Homosapiens]	LARILSACVLSK	8.25	1329.93	0.22386	5.2008	4.76948	6.16598	4.54326	6.7497	6.87204	4.81641	4.00258	5.62255	4.37	4.67777	4.85139
gi|578825461	PREDICTED:adenylatekinase7isoformX3[Homosapiens]	EERELLEAQSIPLR	4.43	1682.06	0.365174	0	6.51478	0	0	0	0	0	0	6.03842	5.87591	0	6.98483
gi|186910311	homeoboxproteinSIX6[Homosapiens]	AIVAFHGGNYR	3.47	1207.65	0.0272459	5.77772	5.0283	5.0229	5.47986	4.54275	4.32983	6.5285	4.92239	4.07597	3.88409	3.61484	5.50968
gi|530412057	PREDICTED:homeoboxproteinHox-B6isoformX3[Homosapiens]	MTGGGNK	6.4	723.436	0.0142997	4.38106	4.27007	4.31406	4.00206	4.4067	4.42554	4.1107	4.6562	4.39578	0	0	9.14868
gi|578837883	PREDICTED:proteinShroom2isoformX1[Homosapiens]	ATSFK	5.67	552.377	0.224632	5.81581	5.93866	8.29897	9.76324	6.64821	4.84464	6.93712	4.42369	6.47463	6.58505	4.85095	8.1892
gi|4503987	gamma-glutamylhydrolaseprecursor[Homosapiens]	IEFISTMEGYK	7.19	1031.37	0.0630234	5.0984	5.9233	3.73332	5.51147	3.08307	2.25128	2.71388	1.56367	2.54534	3.36076	3.1181	4.53983
gi|119588000	V-setandimmunoglobulindomaincontaining2,isoformCRA_b[Homosapiens]	LAVEVK	6.25	659.02	0.394084	0	5.22758	0	3.53449	0	4.97017	3.60553	3.45754	4.33487	3.43288	3.66028	3.96516
gi|119612495	hCG1645224[Homosapiens]	QAPEMPLAK	17.85	1002.75	0.406924	7.96567	5.77446	7.78319	5.56498	5.90451	4.00123	3.77164	3.17284	3.34773	7.32467	3.93779	2.56457
gi|578809870	PREDICTED:ran-bindingprotein3-likeisoformX4[Homosapiens]	LKLQEDRR	13.77	1054.36	0.417156	7.1181	4.54349	4.47982	4.21793	3.71989	4.13171	3.2717	4.0409	5.11237	3.70817	4.3544	3.96123
gi|530402335	PREDICTED:plastin-2isoformX2[Homosapiens]	VYALPEDLVEVNPK	12.04	1763.84	0.0245878	7.15744	6.90046	7.83759	6.35541	6.0352	5.49921	5.87364	3.32305	3.4625	4.2302	4.07805	4.88993
gi|357380780	ChainA,CrystalStructureOfAHypothericalPeptidyl-ProlylCis-TransIsomeraseE(Ppie)FromHomoSapiensAt2.50AResolution	IGNKPAGRIQXLLR	22.56	1549.26	4.7e-13	0	6.23012	6.51234	4.75741	5.49197	6.71909	5.55198	6.10465	4.69058	5.54914	6.70299	6.23731
gi|9257222	forkheadboxproteinO1[Homosapiens]	SRAAKKK	2.73	919.374	2.34e-13	3.46299	2.63993	4.41368	5.1893	3.3742	3.35993	4.36369	2.35017	2.36018	3.14346	4.42188	4.93687
gi|530374806	PREDICTED:poly[ADP-ribose]polymerase14isoformX1[Homosapiens]	NGSTSSLKIMEDIIR	21.14	1679.52	0.290017	4.28637	0	1.48553	2.08388	6.58522	0.850901	2.47908	3.91728	0.417142	0.338288	1.35955	4.83277
gi|578840409	PREDICTED:dehydrogenase/reductaseSDRfamilymember11isoformX3[Homosapiens]	VVGCAR	5.17	635.232	0.0085359	5.69508	6.31558	6.0757	5.88803	5.02875	4.57555	5.17945	4.62599	3.86677	3.93771	5.49268	7.38818
gi|34528506	unnamedproteinproduct[Homosapiens]	MSGSSRMGTTTSR	20.41	1375.72	4.7e-13	6.14926	0	6.77059	5.32964	5.07335	4.94844	5.16211	4.81729	3.73936	5.24552	4.31429	3.52174
gi|578826630	PREDICTED:lysMandputativepeptidoglycan-bindingdomain-containingprotein4isoformX8[Homosapiens]	EQDLYALKSVK	8.8	1291.71	0.937718	7.20014	5.36623	7.88359	5.12908	4.91281	4.747	4.14752	5.01809	5.18619	5.09003	0	6.52916
gi|66361094	ChainA,CrystalStructureOfTheCdc25bPhosphataseCatalyticDomainWithTheActiveSiteCysteineInTheSulfenicForm	RVILIFHXEFSSERGPR	7.36	2052.17	0.2244	3.60091	4.58922	4.56404	5.01621	4.75217	3.98395	5.33832	6.53255	4.06903	3.78056	3.97001	4.44907
gi|578798235	PREDICTED:adenylylcyclase-associatedprotein1isoformX3[Homosapiens]	LSDLLAPISEQIK	55.48	1423.01	0.419776	4.51933	5.16927	5.8187	6.18584	3.20672	4.11835	0	7.66829	3.4925	1.7481	3.88268	6.77662
gi|555290097	transmembraneprotein117isoformd[Homosapiens]	NEPRMENQDK	10.94	1275.41	0.211326	8.94886	7.26955	6.96077	6.37407	8.84476	6.57906	5.87844	5.4621	7.46608	4.18231	4.25127	4.44031
gi|18379349	synapticvesiclemembraneproteinVAT-1homolog[Homosapiens]	VVTYGMANLLTGPK	24.38	1479.84	0.226401	11.8921	5.83249	4.62356	11.129	4.71455	4.40988	4.80916	6.21954	4.58878	5.75462	4.81764	5.85913
gi|578801828	PREDICTED:histone-lysineN-methyltransferaseSETDB1isoformX2[Homosapiens]	TSSASALEKK	6.08	1022.23	0.797866	6.16393	5.93781	6.00568	7.41872	4.51092	4.99039	5.36184	5.5479	3.93659	3.83973	5.55319	5.00851
gi|41473345	Homosapiensdynein,axonemal,heavypolypeptide11(DNAH11),partial[Homosapiens]	KMYIFR	8.38	872.709	0.364385	4.22371	5.3708	0	9.56988	4.57105	0	6.08759	0	4.88147	5.08073	8.56656	5.31176
gi|62896489	excisionrepaircross-complementingrodentrepairdeficiency,complementationgroup3variant[Homosapiens]	SAIPK	1.7	545.188	0.227992	5.49101	5.41296	11.0348	5.14462	5.33509	8.32093	5.08041	7.87621	6.96157	7.79198	7.24498	7.75596
gi|40044680	unnamedproteinproduct[Homosapiens]	TASEVPGXETKAR	1.5	1376.29	0.491846	7.61999	7.93122	6.34722	4.61182	5.76786	7.28497	6.33881	6.40292	6.56163	4.34877	5.67808	7.24521
gi|13376439	ubiquitindomain-containingprotein1[Homosapiens]	KRAGRNEPLK	5.29	1168.45	0.407376	5.00561	4.77521	7.37726	6.92142	4.53533	4.51956	4.11603	4.23636	2.02495	2.86005	5.44208	4.36466
gi|62088558	Transformation/transcriptiondomain-associatedproteinvariant[Homosapiens]	ATAPMWR	9.92	832.395	0.0158042	6.45767	6.90766	5.47561	6.37481	6.21133	4.58222	7.98652	7.43094	7.25183	6.08302	5.18446	7.15294
gi|47271477	scavengerreceptorclassAmember5[Homosapiens]	LGATGPMGMRGFK	8.71	1337.66	0.0174257	8.30494	0	8.08325	7.19463	6.76629	6.90903	6.87946	5.67723	5.32907	4.20657	4.30419	0
gi|578822137	PREDICTED:coiled-coildomain-containingprotein153isoformX6[Homosapiens]	AEMSR	26.93	609.18	0.00578473	6.98226	7.69854	8.07632	7.32647	7.83202	7.36958	6.13635	5.94897	4.12746	6.69342	4.78858	8.30443
gi|578836132	PREDICTED:dolichyl-diphosphooligosaccharide--proteinglycosyltransferasesubunit2isoformX5[Homosapiens]	SVASRATVLQK	14.2	1156.89	0.708659	9.57909	10.0219	10.2016	8.53575	4.77462	7.47274	7.96647	3.93366	3.96986	8.69892	9.34952	8.34188
gi|222537719	cytoplasmictRNA2-thiolationprotein1[Homosapiens]	AVPTF	12.87	534.045	0.292153	0	6.25573	0	6.81449	3.64237	0	2.75689	3.88483	0	0	0	0
gi|119613510	hCG2045586[Homosapiens]	MQTIPSQK	15.26	933.385	0.0021124	2.60451	3.62151	4.38234	4.41207	3.19159	2.42384	3.53568	3.7842	3.5451	3.9182	5.10901	5.46649
gi|262368130	ChainB,StructureOfAnOxygenase	WFVXGPPR	4.31	317.189	5.86e-14	2.6413	5.47236	2.9869	2.44019	4.33404	5.56515	5.2711	5.61064	4.77501	4.91872	5.48576	5.60612
gi|119597292	hCG1742010,isoformCRA_b[Homosapiens]	KEIFGTEGVDIVLHVMK	10.55	1931.35	0.337546	0	7.54968	0	7.43968	0	5.79702	8.68566	4.93197	0	4.83836	0	8.87889
gi|20162566	M-phase-specificPLK1-interactingprotein[Homosapiens]	GTPGGGGPRPPSPR	11.45	1289.66	2.36e-13	6.64424	6.57789	7.24264	5.58452	0	4.54131	5.15487	4.65099	4.07387	3.32822	3.42562	4.30659
gi|222052943	NADHdehydrogenasesubunit5[Homosapiens]	MGXLLK	7.57	1034.94	0.333431	5.95228	6.44334	6.97425	3.98803	2.88956	2.68188	5.25292	3.70805	5.37338	4.17211	5.82381	7.21087
gi|578835055	PREDICTED:flt3-interactingzincfingerprotein1isoformX3[Homosapiens]	SAPRGRSPPAAAAPR	17.33	1462.23	0.257389	0	7.37735	9.59117	8.51459	7.5064	6.25886	5.48076	3.33722	3.60269	3.11336	3.79328	4.36369
gi|122921331	ChainB,CrystalStructureOfTheComplexOfHumanMitogenActivatedProteinKinaseKinase5PhoxDomain(Map2k5-Phox)WithHumanMitogenActivatedProteinKinaseKinaseKinase3(Map3k3b-Phox)	SMGHSNR	0.9	809.456	0.0152356	4.22663	4.48406	0	4.51871	3.8177	3.98955	0	4.96034	6.47122	3.78716	0	9.43432
gi|578846546	PREDICTED:uncharacterizedproteinLOC101929046[Homosapiens]	GRGAGRREVPGNPR	10.69	1482.55	0.417882	7.93941	4.19748	5.40812	8.39071	6.5868	5.0361	4.89603	4.9138	4.45354	3.70093	7.02157	4.80763
gi|578816553	PREDICTED:centleinisoformX2[Homosapiens]	ECVQNK	12.81	777.526	0.225607	7.82332	5.87479	7.28173	6.15726	6.12531	6.36931	4.96447	4.57379	6.68971	4.24224	7.21092	5.38646
gi|15277321	ras-likeproteinfamilymember10Bprecursor[Homosapiens]	VAVLGAR	8.39	685.416	0.0340986	5.81589	7.77078	0	6.3376	5.05888	5.52923	6.34791	5.72549	3.58822	5.77654	7.08788	7.42317
gi|578809957	PREDICTED:transmembraneproteinC5orf28isoformX6[Homosapiens]	AALTLPR	11.76	740.534	0.29876	7.13129	6.2339	5.55979	3.97397	5.06245	6.86983	3.39026	5.41347	3.40462	2.74765	4.63833	6.7551
gi|40040912	unnamedproteinproduct[Homosapiens]	SKXPHD	5.31	484.273	0.0133159	4.99681	3.40546	4.91838	5.03292	4.32361	3.61693	3.6967	4.76502	3.81855	3.71129	4.61267	5.21232
gi|578803575	PREDICTED:polypeptideN-acetylgalactosaminyltransferase13isoformX2[Homosapiens]	GAAASK	3.05	503.163	0.0393696	4.96575	5.53652	5.34029	5.71646	4.68335	5.04468	5.08654	5.22898	3.98806	0	4.94257	0
gi|223005903	GPN-loopGTPase1isoformd[Homosapiens]	MKFPFLPILVMKFIEK	6.12	1433.46	0.665359	8.77931	9.35602	9.84811	8.54171	8.74011	8.63479	0	8.33561	7.13761	7.25104	6.52126	7.85025
gi|119598628	transmembraneprotein41A,isoformCRA_d[Homosapiens]	TTLGAGD	12.97	635.223	1.17e-13	4.16005	7.58404	6.75899	4.92383	3.4622	5.25276	1.80728	3.03067	1.98523	3.03116	3.65546	3.86801
gi|578818613	PREDICTED:serine/threonine-proteinkinasegreatwallisoformX6[Homosapiens]	MDPTAGSKK	12.87	1334.8	0.62275	5.90679	6.14767	5.13551	4.98395	4.95574	4.23192	5.35754	5.7351	7.75428	5.60351	4.59142	7.3754
gi|119587308	FN5protein,isoformCRA_c[Homosapiens]	WSGGPSHSTPVTQCPLLRALIPR	14.41	2528.89	0.546409	6.62559	6.82935	5.60865	5.20106	6.6833	4.89473	7.49512	7.29754	6.47252	6.67014	6.24626	6.08944
gi|578825818	PREDICTED:mitogen-activatedproteinkinasekinasekinase9isoformX4[Homosapiens]	TPSDGALKPETLLASR	16.01	1656.83	0.249984	6.55928	5.81575	7.1675	5.80611	5.22019	5.03667	5.11191	4.84743	4.50213	4.95652	5.11293	4.77484
gi|578817625	PREDICTED:nucleolarprotein8isoformX8[Homosapiens]	AVPGTEVPGHK	9.85	1092.45	0.665973	8.92897	7.47053	7.91794	6.61734	7.54177	6.16019	6.26478	5.27979	6.34947	4.35805	3.86617	0
gi|578811891	PREDICTED:transcriptionfactorAP-2-betaisoformX3[Homosapiens]	IGLNLPAGRR	15.65	1100.73	0.541984	5.56887	4.87858	5.43126	5.30404	4.95585	7.3769	6.95186	5.87021	3.92325	5.50783	7.30888	3.94658
gi|578805765	PREDICTED:dyneinheavychain12,axonemalisoformX1[Homosapiens]	TGLTNK	11.02	631.66	0.223111	6.17529	0	7.12321	0	5.37255	8.9886	9.6654	6.26156	4.4592	5.2032	2.50313	0
gi|221042470	unnamedproteinproduct[Homosapiens]	MLLKHNGK	3.99	1101.27	0.293762	6.0458	6.09166	9.90012	5.91114	5.6176	10.8348	8.61204	10.1892	4.30745	4.3594	4.49403	8.64874
gi|22212896	calcineurinsubunitBtype2[Homosapiens]	KLVLIV	7.03	684.957	0.315899	6.86146	8.00676	8.2085	6.67709	8.28507	6.30371	5.91438	7.56326	6.4309	3.18388	3.52554	7.76987
gi|119573693	S100calciumbindingproteinA3,isoformCRA_b[Homosapiens]	VVPLDLK	3.63	783.579	0.214086	8.55137	6.29867	8.3076	7.40331	6.2928	8.42324	5.52422	9.24001	7.47981	5.34265	3.7198	4.75918
gi|578810483	PREDICTED:ras-specificguaninenucleotide-releasingfactor2isoformX4[Homosapiens]	VTVPHMIK	2.38	1517.7	0.469033	6.66215	4.97781	7.06409	5.2958	4.50937	5.63997	6.35137	6.25678	4.53082	3.09693	4.7398	7.37494
gi|530388214	PREDICTED:nuclearreceptorcoactivator2isoformX6[Homosapiens]	MSGMGENTSDPSRAETR	15.24	1858.19	0	6.19396	5.55904	6.79138	5.75518	5.2958	4.7809	4.34626	5.25945	4.03313	3.59525	4.22867	4.46881
gi|343197083	ChainA,CrystalStructureOfHumanP58(Ipk)InSpaceGroupP312	EVLSDPEXRKK	9.62	1328.98	0.581103	1.42928	2.26713	5.39022	6.66044	0.381484	0	0	4.72293	3.82895	0.776849	1.21561	0
gi|530415214	PREDICTED:zincfingerprotein430isoformX3[Homosapiens]	ENLKSGVYPLK	7.98	1011.33	0.220071	5.94511	8.3441	8.43989	5.85318	5.24168	5.2561	5.40762	5.42828	4.13136	4.16709	8.99576	5.21366
gi|119597909	hCG2038279[Homosapiens]	LSSKSEGK	11.73	836.34	0.00725919	5.30108	5.40121	5.1735	5.44646	4.39817	3.60773	4.02682	4.27871	3.37214	3.68496	4.00404	4.84373
gi|530401316	PREDICTED:2'-5'-oligoadenylatesynthase3isoformX1[Homosapiens]	TVGDFLKQQLQKPR	8.99	1651.98	0.0178296	6.03454	5.78762	5.6844	5.3484	5.11001	4.69688	4.48866	0	4.25272	4.67515	5.20497	4.37374
gi|119574656	hCG32855,isoformCRA_a[Homosapiens]	TSGLS	0.33	463.271	0.0141418	6.35537	5.98006	8.40418	5.32552	5.51464	5.66418	4.56269	6.12266	5.11934	3.17694	5.91111	6.04294
gi|333805600	zincfingerprotein48isoform2[Homosapiens]	QPSRAATAATQGPK	7.47	1383.35	0.490231	7.66722	7.53958	8.32118	7.06807	6.73727	7.23921	7.41408	7.42215	5.73106	5.6585	6.34973	5.72106
gi|10437712	unnamedproteinproduct[Homosapiens]	MESAIK	7.54	1025.63	0.25827	5.19982	2.19605	4.25453	4.53421	4.68209	4.29561	3.47726	4.78392	3.88677	2.78691	4.60233	5.41283
gi|578832393	PREDICTED:coiled-coildomain-containingprotein11isoformX1[Homosapiens]	AKKLAEKDK	10.26	1048.92	0.499886	0	4.30289	4.34849	7.81071	5.12477	0	5.83238	4.89493	4.51251	3.90788	6.37206	4.89954
gi|24307939	T-complexprotein1subunitepsilon[Homosapiens]	KSRLMGLEALK	7.72	1245.7	0.00874833	5.44496	5.63222	5.47938	5.33453	5.15957	4.30461	3.96764	4.43429	4.25792	4.27775	4.45587	4.62715
gi|1498580	immunoglobulinheavychainvariableregion,partial[Homosapiens]	NTSKGSLHLEMK	5.12	1361.76	2.34e-13	5.84576	5.22071	5.74973	5.25446	4.81759	5.23553	5.05041	5.41778	4.52764	4.32294	4.11093	5.98511
gi|119624977	hCG2041802[Homosapiens]	TPGLRGSSR	16.04	931.521	1.18e-13	5.72328	0	6.48581	6.19039	0	4.84026	0	5.40915	0	3.52229	3.90773	5.19369
gi|530422406	PREDICTED:HIVTat-specificfactor1isoformX1[Homosapiens]	RSDSVSASER	4.98	1092.54	0.352985	5.4417	5.6621	6.39867	7.67683	5.57439	5.33404	5.5927	5.27359	5.96806	4.27939	6.61967	6.11247
gi|119601117	hCG2040492[Homosapiens]	GMGKRVDEEGLMENTQKK	15.99	2065.91	4.69e-13	6.6029	7.68443	7.14192	6.25069	4.79474	4.13922	4.73695	5.39523	5.4117	5.84739	5.44726	4.70845
gi|578830847	PREDICTED:keratin,typeIcytoskeletal26isoformX2[Homosapiens]	VPSKAP	0.54	596.792	0.274222	4.48226	6.67567	0	4.68819	4.36612	5.06982	3.70903	3.30113	4.06286	0	0	5.45792
gi|119595266	ClpBcaseinolyticpeptidaseBhomolog(E.coli),isoformCRA_c[Homosapiens]	NFKENVIRPILKVR	19.07	1724.71	0.334665	5.90296	4.88768	6.3694	3.04716	7.49552	7.84867	7.61453	8.14579	7.8453	5.9094	5.98569	8.42365
gi|29334005	unnamedproteinproduct[Homosapiens]	SRAYFNIDLR	8.18	1048.73	0.574701	6.1213	2.2707	1.87715	2.3036	6.52152	5.71141	5.93285	8.53749	5.18712	4.92326	1.75043	5.4373
gi|40037698	unnamedproteinproduct[Homosapiens]	AALGHR	9.78	623.207	0.227604	9.0899	8.45731	9.36021	5.05653	7.91838	5.17204	7.34446	4.89595	3.43629	7.74191	4.53137	8.38791
gi|193788385	unnamedproteinproduct[Homosapiens]	YDKGLSQSSNLR	6.66	1367.53	0.234715	7.27054	5.92164	5.84117	6.48553	6.23146	4.79524	5.62911	4.88377	5.25756	4.04976	5.61617	4.68636
gi|578809835	PREDICTED:pikachurinisoformX1[Homosapiens]	VSRTAK	7.34	1312.93	0.32701	1.37846	5.61765	1.11456	3.29202	6.24781	1.26728	0	0	7.03313	0	0	0
gi|62088850	diacylglycerolkinase,zeta104kDaisoform3variant[Homosapiens]	DVLRRAFSDFLMGSSK	15.93	1828.37	0.648296	6.69378	4.84678	5.69859	6.05397	3.35315	4.38505	7.29432	7.94719	6.35041	2.65592	6.72564	4.95716
gi|530406959	PREDICTED:semaphorin-4BisoformX1[Homosapiens]	DEKGNVLLEDGK	5.14	1267.64	0.0108264	6.49946	6.10128	7.06229	6.87435	6.54779	6.2828	5.19318	4.32852	3.55906	4.32435	0	4.16015
gi|119614564	HECT,C2andWWdomaincontainingE3ubiquitinproteinligase1,isoformCRA_a[Homosapiens]	RPTVK	6.82	590.832	0.279207	0	8.24309	0	0	0	0	0	0	0	1.1666	4.85143	0
gi|194173413	immunoglobulinlightchain[Homosapiens]	ESGVSDR	11.34	749.32	0.00957201	3.99283	4.42902	5.35041	3.44479	2.92624	3.24624	0	3.0331	2.6699	1.39074	4.5545	5.21927
gi|92098061	PB1protein[Homosapiens]	MKIQQKLK	11.15	1232.37	0.677837	5.92501	8.96161	8.60509	10.013	5.05657	4.95812	5.15799	9.62387	3.8977	7.07402	8.76252	4.25282
gi|578811594	PREDICTED:bromodomainandPHDfinger-containingprotein3isoformX5[Homosapiens]	DSLFF	10.09	628.657	0.339429	0	7.29838	0	5.0901	7.21947	5.05348	4.38622	0	4.939	0	6.50504	5.20379
gi|578811061	PREDICTED:ras-GEFdomain-containingfamilymember1CisoformX1[Homosapiens]	LCYLVATEICMPAKKK	6.33	1674.81	0.872197	6.41922	6.64274	7.39757	5.69859	5.16976	7.97369	5.99391	7.92745	4.06163	1.8668	5.23961	2.71524
gi|578826972	PREDICTED:GolginsubfamilyAmember8BisoformX4[Homosapiens]	KHDTHRVEELER	6.3	984.453	0.488954	5.42113	6.97054	8.49042	7.8163	7.12021	6.68604	5.36038	6.52264	4.18616	5.28886	7.5432	6.34073
gi|544063423	stress-induced-phosphoprotein1isoforma[Homosapiens]	MESGSPMGEVEISR	13.9	1526.48	0.21	6.43501	6.03058	8.49851	5.73535	4.97826	5.13594	4.8205	4.63231	4.60216	7.00237	5.24131	5.528
gi|578837580	PREDICTED:gamma-glutamyltranspeptidase2isoformX15[Homosapiens]	AAMAADAK	14.06	749.31	0.00596211	5.77077	5.74015	5.33918	5.57315	5.00169	4.75197	4.48783	4.91563	4.12014	4.16052	4.60071	0
gi|325296984	replicationfactorCsubunit1isoform2[Homosapiens]	YESSK	8.2	454.208	0.223774	6.34495	4.35602	5.40504	4.78003	3.62912	5.28581	3.27467	3.53647	4.02001	5.05341	5.42609	3.14525
gi|578811499	PREDICTED:proteinFAM83BisoformX1[Homosapiens]	VDSSPR	14.46	1182.61	0.488825	0	4.66605	4.09376	6.33269	4.79792	5.45579	4.86797	3.80581	7.73	4.1348	5.54489	6.48949
gi|578811189	PREDICTED:teneurin-2isoformX5[Homosapiens]	KIGPLVDKQIYR	4.14	1430.38	0.392802	6.9847	7.06602	9.50534	7.68665	5.9065	6.63502	5.13028	3.76162	4.12154	4.33349	8.50092	4.31014
gi|24308388	pre-rRNA-processingproteinTSR2homolog[Homosapiens]	MAGAAEDARALFR	7.26	1377.69	0.25065	5.95701	4.02865	6.75286	6.05667	5.07789	5.05306	3.94912	5.2338	2.83598	3.52099	5.58342	4.67057
gi|40982736	unnamedproteinproduct[Homosapiens]	NTTKSSGRLQAILRTR	12.46	1802.94	0.538179	5.75654	5.46934	4.62279	7.37212	4.1425	2.37197	2.83493	4.46469	4.29373	2.9182	4.50869	2.96746
gi|4894450	endoplasmicreticulum-GolgiintermediatecompartmentproteinERGIC-53[Homosapiens]	NKPYPVRA	4.93	1584.17	0.645483	6.87024	7.40696	7.10548	6.70945	5.59884	5.4795	5.17052	4.70774	4.09708	4.52573	4.95987	4.87379
gi|444738857	alternativeproteinATP11A[Homosapiens]	LPHCSSAR	10.31	1475.43	0.636365	1.89722	6.08513	5.67467	5.17689	3.29045	5.03185	7.51229	6.60561	3.66138	4.83569	4.88261	5.54321
gi|10140845	ephrintype-Areceptor8isoform1precursor[Homosapiens]	MNAQDVRALGITLMGHQK	9.29	2110.7	0.403227	4.93756	5.67152	5.90572	5.36932	4.63135	4.83008	4.35066	4.63729	7.76277	3.52357	4.13461	8.28463
gi|359806906	mesoderm-specifictranscripthomologproteinisoformdprecursor[Homosapiens]	GLLQYINQRKK	6.88	677.305	0.00380489	4.14765	4.13957	4.97123	5.15316	5.64417	4.0559	5.44577	5.90183	5.44709	3.79087	2.92826	5.66398
gi|119606399	hCG1809968[Homosapiens]	VGSQPVTSEMSECTGK	2.27	1713.52	0.241192	5.39334	5.01826	0	5.00127	4.68351	4.86244	4.99045	8.35845	0	0	0	4.4646
gi|578829076	PREDICTED:sphingomyelinphosphodiesterase3isoformX5[Homosapiens]	AVPGSIKR	1.97	826.557	0.566026	2.0497	3.34302	4.58138	6.57576	4.94402	2.00861	3.68168	4.98456	4.46607	5.07185	4.6355	5.39022
gi|561637	enigmaprotein[Homosapiens]	KSSQVPDR	9.13	1092.75	0.251341	5.24477	4.66726	4.02814	7.81933	4.35499	3.21743	6.11548	1.90169	5.2897	3.21543	5.47663	3.76429
gi|119595063	hCG21066,isoformCRA_a[Homosapiens]	GLKPLASGSADAYVK	8.91	1475.8	0.0247372	6.37853	0	7.64093	7.40932	5.57906	5.17889	0	5.43267	2.50345	3.16449	4.31976	4.22506
gi|5901948	FAS-associatedfactor1[Homosapiens]	EAHEREMAEQFR	6.98	1548.74	0.376939	5.41851	5.61434	6.37231	5.36295	4.53928	0	4.15112	4.45966	4.64529	0	4.94984	5.38439
gi|578844820	PREDICTED:actincytoskeleton-regulatorycomplexproteinPAN1-like[Homosapiens]	EPPPGK	1.83	896.318	0.229527	7.57483	7.41471	7.9433	5.59058	5.09088	5.04014	5.14966	6.74742	3.82229	5.96432	4.66699	4.50446
gi|119594175	yippee-like4(Drosophila),isoformCRA_c[Homosapiens]	MSLFPR	5.88	765.956	0.323211	5.73201	5.63955	5.03159	5.43347	6.00068	4.60417	5.14481	4.7385	4.40706	4.27539	4.72581	4.80005
gi|578830602	PREDICTED:nucleosome-remodelingfactorsubunitBPTFisoformX15[Homosapiens]	ESEKKGQR	20.76	879.181	0.144586	3.75833	7.23035	6.44729	9.02046	2.38192	6.84724	3.0308	2.6715	5.93551	1.67198	8.39812	5.01335
gi|578832785	PREDICTED:thioredoxin-likeprotein1isoformX1[Homosapiens]	RKIHIGKLR	11.8	1121.38	0.312645	9.80012	7.28601	9.14895	6.57754	7.9302	9.17933	6.53649	8.1122	5.05087	8.33377	5.47038	7.89062
gi|578819692	PREDICTED:cadherin-23isoformX3[Homosapiens]	ISGEIATRPAPPDR	13.43	1772.32	0.324056	7.96804	3.83931	5.05159	2.50476	2.79875	1.53447	3.51594	3.0464	3.57613	2.514	0.441705	3.9538
gi|106709162	Kruppel-likefactor14[Homosapiens]	SVTPAA	4.32	717.965	0.265128	4.92251	7.9764	4.31261	4.13657	3.72504	3.6111	4.10586	6.37816	3.56912	6.48017	5.72495	4.11525
gi|578833114	PREDICTED:microtubule-associatedserine/threonine-proteinkinase3isoformX15[Homosapiens]	QTSVLHTSR	1.45	776.595	0.372374	5.07489	0	5.83097	5.6207	5.99208	3.41179	2.34383	4.02127	2.91126	3.77498	0	5.04517
gi|530421646	PREDICTED:mediatorofRNApolymeraseIItranscriptionsubunit14isoformX3[Homosapiens]	QQNSSVAAPMMVSNILK	13.23	1833.14	0.880327	7.34623	4.50661	6.06522	4.80846	5.23558	4.39881	4.79518	4.16192	5.40643	4.81887	4.36803	3.95124
gi|530367806	PREDICTED:tetratricopeptiderepeatprotein27isoformX1[Homosapiens]	AKDQLDIAK	9.82	1004.56	0.374804	7.55716	7.68006	7.87724	7.20024	6.66775	0	6.72616	6.91296	0	5.415	8.24141	4.24608
gi|578844171	PREDICTED:putativeproteinFAM157B-like[Homosapiens]	GGGQRPMGLGSEFFR	7.09	1612.85	0.0006076	7.19282	6.96144	7.87627	6.81395	6.40905	5.62733	5.65783	3.84206	4.27729	4.28762	5.47232	5.01028
gi|93204867	probableG-proteincoupledreceptor158precursor[Homosapiens]	TSMLQKSLSVIASAK	5.97	790.033	0.652613	6.35329	6.79544	5.50101	6.38321	5.63034	6.61044	4.7101	6.76496	3.90067	5.34078	4.47709	6.27191
gi|4885363	homeoboxproteingoosecoid-2[Homosapiens]	MAAAAGGAASR	15.16	2140.05	0.0176197	3.76087	1.41794	6.40724	5.68852	8.12026	4.10403	6.71465	8.55602	1.42369	3.24704	1.81136	5.35951
gi|578830502	PREDICTED:probableE3ubiquitin-proteinligaseMARCH10isoformX12[Homosapiens]	DRGGSENAK	12.04	1570.55	0.217483	3.95875	4.39259	4.82677	4.52347	5.0252	2.88243	4.47283	5.54688	3.39817	3.04401	4.0537	4.62494
gi|530416441	PREDICTED:apolipoproteinEisoformX1[Homosapiens]	LGPLVEQGRVR	6.49	774.322	0.0015294	4.39197	5.14667	4.81931	4.84912	4.38651	3.14423	4.42356	4.27051	4.77398	3.6938	5.09522	4.88522
gi|40254986	hydroxysteroiddehydrogenase-likeprotein2isoform1[Homosapiens]	AIALKAAK	5.61	618.2	0.225115	6.69861	9.35385	6.8164	6.4916	6.40163	8.95101	8.79477	8.68811	4.73676	7.46696	8.29956	8.85962
gi|33318962	Igheavychainvariableregion,VH3family[Homosapiens]	GNAKNLVYLQMDSLR	6.56	1736.05	0.235709	6.05997	3.40481	6.70002	6.79496	5.36839	4.75311	4.29013	5.35936	3.28262	2.58556	3.98231	5.74291
gi|18640750	regulatorofG-proteinsignaling18[Homosapiens]	EETSKEAK	14.18	923.055	0.525201	5.95063	3.96879	11.6596	11.3046	6.04758	10.7695	5.87637	6.47183	5.5435	12.0723	5.64694	7.99186
gi|578828592	PREDICTED:dyneinheavychain3,axonemalisoformX1[Homosapiens]	GNILEDETAIK	12.03	957.582	0	6.04957	6.14075	6.84388	0	0	0	5.46471	0	0	4.42537	0	3.99182
gi|530365423	PREDICTED:poliovirusreceptor-relatedprotein4isoformX2[Homosapiens]	EGAMLK	2.36	665.228	0.31951	7.7846	5.85772	8.48401	5.85091	3.32206	6.31008	4.18475	6.28331	4.77563	4.11508	6.56526	3.77137
gi|36949366	mutSproteinhomolog4[Homosapiens]	TPLSTGNPQR	7.44	902.373	0.339609	6.72138	7.20917	6.81065	3.66861	3.92672	5.42708	5.47004	5.88369	4.36616	2.66964	4.94643	6.1364
gi|140560919	myomesin-1isoforma[Homosapiens]	GELSAYASVVVKR	6.47	1149.31	0.459538	8.53066	4.95276	5.61778	5.07095	8.73334	5.48898	4.88627	4.29713	3.54611	6.18294	5.03214	7.24539
gi|119613527	hCG1745555,isoformCRA_d[Homosapiens]	ATSEDTLNLRR	9.69	1274.52	0.538253	4.47699	5.55222	5.2567	5.08887	4.38634	4.41055	5.06042	5.86181	5.47596	3.77927	4.29613	4.89866
gi|578826845	PREDICTED:F-boxandleucine-richprotein22isoformX3[Homosapiens]	DSRKSLAR	14.22	680.698	0.227361	6.72939	5.70814	5.56306	10.0586	7.78118	5.80107	9.52325	6.25308	5.73024	5.97419	4.94122	6.96632
gi|2239858	T-cellreceptordeltachain[Homosapiens]	SDKLT	1.61	562.465	0.323983	7.32562	6.29301	6.46041	6.80664	5.82849	6.43081	5.2968	4.91844	4.41063	5.12982	5.38522	5.62864
gi|40788907	KIAA0204protein[Homosapiens]	NSVLGGK	13.35	673.537	0.169513	0	0	0	0	0	3.48832	0	0	0	0	0	0
gi|119613216	hCG1814926[Homosapiens]	LGDGGDMKSER	8.13	1029.79	0.473355	7.8887	4.78592	5.78146	7.89495	7.68642	3.84996	6.96542	2.62097	7.22505	2.18805	8.35396	5.61453
gi|119595145	hCG1774232,isoformCRA_b[Homosapiens]	TQTVLLPVRSLPR	10.44	990.541	0.544618	6.62345	7.05785	6.35729	5.46691	7.67948	4.70763	4.73684	4.58246	4.47634	5.71697	7.43308	0
gi|10999058	T200leukocytecommonantigenprecursor[Homosapiens]	TTGVS	2.12	465.27	0.00326238	6.20313	6.92563	5.67559	7.00932	5.81312	5.74997	6.39785	5.52737	4.50998	4.67528	5.90553	5.60744
gi|530407769	PREDICTED:serine/threonine-proteinkinaseSMG1isoformX4[Homosapiens]	NSCFSEDQMAKPIK	1.37	1660.48	0.854497	2.77108	7.25637	5.12136	0	0	0	0	8.29464	0	0	7.84568	0
gi|5174373	immunoglobulinheavychainvariableregion[Homosapiens]	DRIVMTR	16.61	905.51	0	0	6.23932	6.7416	6.47013	5.78397	5.24808	5.05795	5.33379	0	0	6.22002	4.90431
gi|862330	DRPLA[Homosapiens]	VAGLGNDPLAR	10.64	956.273	0.826788	9.7502	8.02817	10.2166	9.32516	9.45675	10.36	9.2699	9.78799	8.78297	8.14586	9.4403	9.79434
gi|21439286	unnamedproteinproduct[Homosapiens]	MIVLALIR	12.94	619.248	0.00389352	6.03315	6.53934	6.1514	6.56267	5.52156	5.42947	5.89548	3.38715	3.95987	4.92798	5.25595	0
gi|578834353	PREDICTED:glutamatereceptorionotropic,kainate5isoformX4[Homosapiens]	EQINGIIEVPAK	13.33	1310.51	0.750748	7.6675	5.73319	6.6518	6.50306	4.86724	4.53011	4.8849	5.58124	3.23718	2.78441	4.92976	3.61915
gi|530422543	PREDICTED:MAP7domain-containingprotein3isoformX1[Homosapiens]	RIEEIMK	13.79	667.223	0.00477029	4.27696	3.99837	4.25265	3.99777	2.89467	4.33036	4.70163	2.83434	0.636428	2.7696	3.62188	1.75913
gi|296080766	platelet-activatingfactoracetylhydrolaseIBsubunitbetaisoformb[Homosapiens]	QPQAKIIVLGK	14.14	1194.84	0.670888	4.41865	4.4167	6.91154	4.8774	6.27098	5.2202	5.37464	6.32406	3.63655	3.78685	7.04981	7.22495
gi|530410390	PREDICTED:unconventionalmyosin-XVisoformX1[Homosapiens]	ASTAINWLTK	24.77	1104.38	0.755975	5.63937	7.26724	5.75807	5.86486	6.53191	6.1468	6.10028	6.31774	5.90165	8.11875	6.41922	5.91864
gi|7706423	U6snRNA-associatedSm-likeproteinLSm7[Homosapiens]	KESILDLSKYIDKTIR	6.7	1920.04	0.825354	7.91883	6.93171	8.50825	6.39615	6.46001	6.24312	6.87315	8.4157	6.98133	6.31033	5.72481	5.89575
gi|530422376	PREDICTED:ETS-relatedtranscriptionfactorElf-4isoformX1[Homosapiens]	STSPVTDPSIPIR	4.17	805.319	0.219071	4.26806	6.32456	4.53228	5.79051	3.66971	6.13534	2.58673	6.34203	3.35362	4.95287	2.93069	5.95746
gi|40047198	unnamedproteinproduct[Homosapiens]	SMEGLXALREVIR	1.36	1487.64	0.407705	7.82019	5.14577	7.02532	5.88637	4.66286	6.18322	7.79856	6.81613	5.1098	6.51374	2.79505	2.27983
gi|38016922	ribonucleaseP/MRPproteinsubunitPOP5isoformc[Homosapiens]	VLSSLVR	10.96	774.362	0.00600428	5.09544	4.88936	5.27811	5.24101	4.64402	4.57705	4.29193	4.46754	4.48068	0	5.22491	4.95064
gi|119612684	ryanodinereceptor3,isoformCRA_c[Homosapiens]	RPGADLPR	18.81	926.476	0.420743	6.38965	7.50648	0	0	7.77932	0	0	0	5.62479	5.49481	0	4.9976
gi|530405491	PREDICTED:deoxyuridine5'-triphosphatenucleotidohydrolase,mitochondrialisoformX1[Homosapiens]	QPEAAARLK	7.38	1198.32	0.405045	8.68642	6.32369	6.26083	6.50372	5.48962	8.36567	5.43603	6.38419	3.90739	4.55607	8.36567	4.46978
gi|4504307	histoneH4[Homosapiens]	TVTAMDVVYALK	52.33	1327.48	0.409873	5.88227	5.81246	7.43099	5.97803	5.58858	4.66102	5.3997	5.1475	5.63898	4.82315	5.66649	5.89708
gi|530401197	PREDICTED:alpha-ketoglutarate-dependentdioxygenasealkBhomolog2isoformX1[Homosapiens]	KVLAPR	3.13	881.516	0.0470835	6.27191	6.15226	7.13811	6.59734	6.99209	5.66061	5.23617	7.11963	4.57075	5.62971	4.88119	6.56934
gi|31657092	ATP-bindingcassettesub-familyAmember13[Homosapiens]	EDFAIVIK	10.04	1706.49	0.778717	0	8.50728	8.59231	0	0	7.85594	7.80912	8.25365	4.17345	4.78742	7.01423	7.24817
gi|17484096	relaxin3[Homosapiens]	AVIFTCGGSR	2.83	2109.73	0.406961	3.04074	2.78725	0	8.73751	2.79308	3.16608	5.53881	5.6902	6.36471	6.89698	4.84382	0
gi|578840438	PREDICTED:SRCkinasesignalinginhibitor1isoformX7[Homosapiens]	AALTQYSAK	12.28	1304.68	0.994398	0	0	0	7.35167	0	0	9.70222	0	0	0	0	0
gi|530402335	PREDICTED:plastin-2isoformX2[Homosapiens]	ISFDEFIK	21.39	998.663	0.334456	6.17019	5.97863	5.78783	6.82369	4.9551	3.11183	3.28176	3.90965	4.77977	4.21582	5.05511	4.67451
gi|578827039	PREDICTED:myelinexpressionfactor2isoformX3[Homosapiens]	LGGGMGSMNSVTGGMGMGLDR	3.74	2001.43	0.402278	2.72533	4.6025	5.4093	4.96037	4.61711	5.03361	5.68121	6.45401	5.85334	4.18239	4.35555	5.33887
gi|578814114	PREDICTED:proteinpiccoloisoformX1[Homosapiens]	KSSSK	17.68	537.929	0.202458	5.09776	5.4269	5.13628	5.19009	4.80158	5.52285	6.06428	9.34218	4.45123	4.51971	4.99552	5.48012
gi|386787	heparansulfateproteoglycancoreprotein,partial[Homosapiens]	EGARGK	4.23	434.641	0.27007	3.76019	4.03034	3.06391	3.03779	3.12025	6.54236	1.84827	2.41044	1.85048	5.75927	2.34582	3.56271
gi|156523968	poly[ADP-ribose]polymerase1[Homosapiens]	VCSTNDLK	15.91	657.208	0.243408	4.33463	5.75791	5.2176	6.2968	5.29247	4.20724	5.74021	4.92969	2.54161	4.86941	5.90347	5.69927
gi|530431011	PREDICTED:plateletendothelialcelladhesionmoleculeisoformX5[Homosapiens]	AVPENGRLP	9.61	954.27	0.189591	1.22637	1.09623	1.72502	0.773018	2.12458	1.08612	0.958034	0.886545	-0.293079	0	5.20312	1.46493
gi|578821771	PREDICTED:phosphatidylinositol-bindingclathrinassemblyproteinisoformX23[Homosapiens]	MSGQSLTDR	11.42	1010.19	0.625416	7.72739	7.60573	6.0836	7.81104	6.10478	0	8.357	6.16107	7.22147	5.74201	8.03647	8.36705
gi|7959149	KIAA1445protein[Homosapiens]	RSAPPGSR	20.39	828.468	0.0137868	6.25401	3.69127	7.73693	6.15681	5.29512	5.36735	4.4249	5.40216	3.13002	3.23394	4.83547	4.06309
gi|530361963	PREDICTED:lipoamideacyltransferasecomponentofbranched-chainalpha-ketoaciddehydrogenasecomplex,mitochondrialisoformX4[Homosapiens]	AQIMNVSWSADHR	8.3	1326.64	0.248504	9.15614	8.49473	9.06998	8.11792	8.3857	6.811	7.83241	7.35018	7.59337	7.26119	7.74784	7.39031
gi|578821970	PREDICTED:proton-coupledaminoacidtransporter4isoformX4[Homosapiens]	MHILVR	9.27	767.962	0.320519	7.47001	6.74353	7.01055	5.85851	5.25338	6.01182	7.92415	8.54	6.27947	4.33213	5.53324	7.69563
gi|301129210	interleukin-17receptorEisoform6precursor[Homosapiens]	GGLGGAAAPGGSAG	8.47	998.652	0.34056	5.69675	5.54327	5.80617	6.10009	4.7768	3.88566	4.77772	4.29753	4.5727	3.83712	5.46943	4.2394
gi|119593447	hCG2039024[Homosapiens]	SSALGGVLMLPFPR	8.12	1404.54	0.464875	8.29804	8.11232	8.62024	8.43627	5.18574	5.04138	6.98076	7.49947	6.55902	4.77309	6.36369	4.11271
gi|145913139	immunoglobulinheavychainvariableregion[Homosapiens]	DLRGSGSSR	18.34	1569.99	0.464688	6.82173	7.12148	7.79305	6.4479	6.63629	5.30256	6.85861	2.4333	3.46712	4.70126	4.5076	3.74211
gi|546033	albumin[Homosapiens]	ADLAKYICEK	7.61	1900.93	0.987689	0	0	0	0	9.33267	0	10.0205	0	0	0	0	0
gi|40043414	unnamedproteinproduct[Homosapiens]	TTMDLHVLVIVGXR	12.86	1567.43	0.277489	3.67021	3.10446	7.16743	7.13598	3.97503	1.78462	0.381388	4.35839	0.0280999	4.59182	0	0
gi|578825468	PREDICTED:adenylosuccinatesynthetaseisozyme1isoformX1[Homosapiens]	CGWLDLMILR	4.11	1277.63	0.232871	8.3593	7.24227	7.30075	6.82616	6.88132	6.64853	6.60053	5.87706	5.21742	4.38713	4.86666	5.65881
gi|156119597	sterilealphamotifdomain-containingprotein12isoforma[Homosapiens]	SATVK	4.69	505.148	0	6.48748	5.7991	6.27068	5.5246	4.52723	5.78805	5.19418	6.19444	4.38196	6.30163	5.98321	7.46231
gi|119591812	hCG2002650,isoformCRA_b[Homosapiens]	GIINLNAFDPTLPK	9.42	1512.01	0.786643	7.56681	7.6711	7.58191	6.07667	6.1721	5.35011	5.63999	4.76468	4.71977	4.89752	4.99281	4.7171
gi|167013213	ChainB,TheCrystalStructureOfTheKinaseDomainOfTheProteinKinaseCThetaInComplexWithNvp-Xaa228At2.32aResolution.	LXFADRALINSMDQNMFR	8.44	2186.23	4.73e-13	6.9603	7.18545	8.13898	7.21775	0	0	0	4.22615	0	4.83423	4.32203	4.35794
gi|40044082	unnamedproteinproduct[Homosapiens]	TPGXK	8	516.181	0.0646581	6.50493	6.84813	6.66064	8.37049	8.56865	5.36553	5.72085	6.36742	5.29708	5.04507	5.92929	6.09913
gi|145309304	cadherinEGFLAGseven-passG-typereceptor3precursor[Homosapiens]	TALDTMEAKK	6.73	1123.71	0.229971	6.33061	7.28915	7.73978	6.90774	5.8537	5.91678	6.00742	6.31133	4.85092	2.72833	5.47409	3.93696
gi|116812608	tetratricopeptiderepeatprotein38[Homosapiens]	IVQLGGSNAQR	19.65	1142.7	0.00217313	0	6.59746	0	7.02762	0	6.03216	5.63631	6.0361	4.78023	4.84154	5.37935	6.15355
gi|578845376	PREDICTED:uncharacterizedproteinLOC144535[Homosapiens]	MLDITPGCK	7.76	1033.55	4.72e-13	0	6.30954	6.25208	6.12157	5.66714	5.57614	5.25363	5.83799	0	4.76369	0	5.37803
gi|578808484	PREDICTED:arf-GAPwithRho-GAPdomain,ANKrepeatandPHdomain-containingprotein2isoformX7[Homosapiens]	ASMVAHCLEHK	7.31	1283.22	0.643043	6.01572	4.95957	6.70035	6.06286	5.02811	5.71211	6.26314	9.38031	6.65335	4.02388	6.65034	6.20256
gi|119627721	chromosome1openreadingframe122,isoformCRA_d[Homosapiens]	NSRAPGAAGAGLGGR	7	1310.75	0.265099	6.29009	6.846	6.96588	5.77482	5.64692	5.81327	5.18643	5.84006	3.45393	4.5289	3.9906	4.38493
gi|529482173	ChainU,CrystalStructureOfTheDidoPhdFingerInComplexWithH3k4me3	ARTXQTARKSTG	2.97	1489.45	0.662132	6.86437	6.91016	6.52426	6.66171	6.07343	5.81705	6.78488	5.42496	4.2884	5.61768	5.72275	0.85668
gi|119568259	hCG2030211[Homosapiens]	LNIFYPGKVIDSF	1.22	1401.18	0.579831	7.14109	6.42087	7.35721	5.72582	6.12697	6.61907	6.56189	5.68962	3.4989	5.0774	4.8296	5.55714
gi|119615664	hCG1812832,isoformCRA_b,partial[Homosapiens]	AVVGR	8.22	502.793	0.302345	7.4359	0	7.02096	8.90048	6.21863	5.76586	6.08609	5.44163	6.45146	5.12414	5.35105	3.23818
gi|71051521	OSGIN2protein[Homosapiens]	ASPLSRRPEITRLR	2.81	2632.31	4.73e-13	5.68465	5.57088	0	0	3.39557	4.69283	6.85405	6.69644	0	1.45301	3.93295	4.45685
gi|40044742	unnamedproteinproduct[Homosapiens]	RATRGFHQNFR	5.65	1861.86	0.703453	7.25585	5.13705	8.58919	4.70556	6.5434	4.41784	4.86608	2.24525	2.10639	2.58261	4.50448	3.77675
gi|29646857	Angrem52[Homosapiens]	MSNALK	10.19	467.257	0.0199054	4.75946	6.79906	6.07585	7.00576	6.92586	7.04633	7.28362	5.28432	4.40107	6.90714	5.53926	5.75136
gi|530373097	PREDICTED:vasoactiveintestinalpolypeptidereceptor1isoformX5[Homosapiens]	MRPPSPLPAR	8.19	626.561	0.392142	8.18833	7.6067	8.59982	8.21919	0.986884	6.07066	5.47115	2.45337	7.25204	7.63964	8.61675	8.42782
gi|578846900	PREDICTED:histoneH2BtypeF-S-like[Homosapiens]	LLLPGELAK	36.32	953.713	0.451941	6.00045	5.29679	4.89193	10.0231	5.2843	3.04031	4.1449	4.40994	10.2272	1.89723	6.82731	8.98105
gi|578817729	PREDICTED:zincfingerprotein462isoformX10[Homosapiens]	HGGKKLFK	6.75	472.356	0.203345	5.53826	5.14437	7.25276	0	0	5.13801	6.14038	6.91391	3.57297	6.11265	5.01271	6.01937
gi|189780	pink-eyeddilutionprotein,partial[Homosapiens]	MSRTFEVLTR	3.28	1061.17	0.681601	5.55964	10.3804	10.746	10.295	9.80063	9.37982	9.3104	9.66272	6.68289	8.90175	9.8442	10.3584
gi|119829183	cytochromeP45011B2,mitochondrialprecursor[Homosapiens]	AARAPR	11.7	641.134	0.380539	1.44747	8.98166	6.81325	6.88834	8.04708	6.2525	6.58259	6.14099	4.81766	5.17093	5.59393	5.53481
gi|530395289	PREDICTED:leucinezipperprotein2isoformX4[Homosapiens]	SMATAQASPVIK	6.03	663.899	0.365643	7.86612	8.65787	0	0	0	6.2286	4.57155	0	0	0	0	0
gi|385843484	immunoglobulinG4heavychainvariableregion,partial[Homosapiens]	TDCSDIWGQGTMVTVSSA	7.74	1587.12	0.859881	8.5447	10.1096	8.00817	6.74424	7.35093	8.4283	9.00925	8.67454	7.63608	7.20346	6.57496	9.3395
gi|29893557	ubiquitin-conjugatingenzymeE2G2isoform1[Homosapiens]	AGTALK	1.97	559.772	0.431286	0	6.61273	10.2302	8.44775	0	8.97317	6.3206	8.40912	7.79899	5.26869	7.16321	4.61965
gi|530378902	PREDICTED:ankyrinrepeatdomain-containingprotein33BisoformX2[Homosapiens]	KAEEAEKK	10.86	1510.76	2.37e-13	7.67804	8.22059	0	7.20297	0	0	7.40837	0	3.90433	5.59255	4.40261	4.88177
gi|887374	ORF	XFKMQSAAFSIAADVKDVK	5.27	2012.09	0.33473	7.53117	8.01527	7.12071	7.06438	5.72165	5.06248	5.70495	6.28466	6.29794	6.53488	6.23508	5.61728
gi|119596863	hCG1747327[Homosapiens]	MSPTPVFTTLK	9.4	1239.31	0.772281	6.32772	4.71306	7.8722	6.58831	5.74958	5.66049	5.21516	5.85616	2.56725	3.93996	4.70032	5.03383
gi|578815850	PREDICTED:cyclicnucleotide-bindingdomain-containingprotein1isoformX1[Homosapiens]	SIIGFVKLR	15.47	1076.55	0.350737	6.98857	9.94056	8.49769	9.24517	7.37034	6.72045	8.52189	8.73428	8.09944	7.73022	7.19534	8.07385
gi|530391071	PREDICTED:heterogeneousnuclearribonucleoproteinKisoformX7[Homosapiens]	IILDLISESPIK	11.54	1338.41	0.788517	2.77061	6.39276	6.87541	2.44776	1.16877	5.67012	6.96817	7.92739	4.19179	0.431307	1.01624	6.90941
gi|40977666	unnamedproteinproduct[Homosapiens]	XLSHGK	4.95	612.346	0.014985	6.13611	0	8.32405	0	0	0	0	0	0	0	0	0
gi|119595760	hCG2018282[Homosapiens]	MKVSSLTR	11.97	1295.83	0.229114	6.78593	6.77881	7.24278	8.24615	6.5907	8.03229	7.20536	6.23761	6.17161	6.63346	5.48731	4.37747
gi|530381511	PREDICTED:T-complex-associatedtestis-expressedprotein1isoformX2[Homosapiens]	QMLPEHQQK	0.98	954.279	0.758186	7.68441	9.79575	2.06597	6.83191	1.38722	6.78722	0.879666	2.06342	5.25863	0.489201	0.887903	5.79502
gi|578802313	PREDICTED:ryanodinereceptor2isoformX9[Homosapiens]	SALRAFLDNAAEDLEK	1.26	917.385	0.383828	7.05729	7.29739	7.34915	6.78675	6.56796	6.92323	5.8891	7.3827	4.96353	5.12709	6.04573	7.17075
gi|149158709	histamineH1receptor[Homosapiens]	KPKDAGGGSVLK	8.02	1156.4	0.416772	5.8952	5.48431	7.56561	7.65729	6.70865	5.12391	4.96427	4.95555	4.85552	4.2616	5.28223	7.81675
gi|530392455	PREDICTED:threoninesynthase-like1isoformX1[Homosapiens]	IVGQNSGTSMK	1.88	1138.63	0.665333	6.26275	5.87443	6.77313	7.16035	5.62856	5.70322	7.41118	5.86443	5.45029	0	0	5.72606
gi|119570333	KIAA0690,isoformCRA_c[Homosapiens]	KKDHSFKVSADGR	6.11	1474.36	0.785681	8.75308	6.97826	9.23177	6.23548	6.74072	6.00916	6.28697	6.05404	5.14629	5.33746	6.89569	7.36671
gi|118600975	syntaxin-bindingprotein3[Homosapiens]	ASCSK	2.3	560.793	0.307785	6.01702	8.99307	9.33085	6.18193	5.29511	5.99754	9.11351	5.68313	5.72479	4.50116	5.20025	7.74167
gi|119599106	hCG1813583[Homosapiens]	MIWTPGKMNTESGR	3.99	1624.87	0.350622	7.32958	6.18217	5.83622	7.41361	5.57963	4.38081	0	5.17541	4.27173	4.97485	6.83018	4.69302
gi|530434380	PREDICTED:histoneH1,gonadal-like[Homosapiens]	AAGPR	0.07	532.413	0.22713	2.96517	2.89155	7.905	2.86924	1.98064	2.05184	9.02221	2.29298	6.69047	7.47128	2.1009	4.03035
gi|578839682	PREDICTED:elongationfactor1-deltaisoformX4[Homosapiens]	MMRSGK	14.93	726.218	0.369255	7.50973	7.67475	7.98495	8.10124	6.07089	7.73604	6.55365	6.35751	6.54114	6.33205	5.56263	6.95936
gi|34147532	myosinregulatorylightchain10[Homosapiens]	ESLALSPR	28.05	888.12	0.508712	8.14095	8.15694	8.45062	6.03078	5.52994	5.83566	0	5.98006	7.17722	7.50666	7.70775	6.79417
gi|119619815	cyclicnucleotidegatedchannelalpha2[Homosapiens]	CSGCTWRMTEKTNGVK	6.23	1248.91	0.545972	5.72764	12.2693	6.63213	5.93422	6.15773	5.76743	5.84477	5.91081	2.12571	1.89304	3.1617	5.70646
gi|530425574	PREDICTED:signal-regulatoryproteinbeta-1isoformX4[Homosapiens]	GTANLSEAIR	21.66	1030.32	0.673382	7.3082	6.17082	7.67562	6.0628	6.29218	5.80785	8.88421	5.69935	6.2452	4.35861	7.22237	5.45131
gi|578816361	PREDICTED:proteinunc-13homologBisoformX1[Homosapiens]	MSLLCVRVKRAK	2.06	726.65	0.195749	0	0	0	6.4725	4.90424	0	0	7.0311	0	0	0	0
gi|119606669	arginine-rich,mutatedinearlystagetumors-like1,isoformCRA_a[Homosapiens]	MSVHMPAMKICEKLK	7.33	1800.2	0.267212	9.04404	2.51423	8.41531	2.98429	2.74384	1.25401	0.807754	1.2771	4.68438	1.00799	2.33718	2.39715
gi|40976834	unnamedproteinproduct[Homosapiens]	TEEEXSRGIK	7	1289.13	0.43632	3.23226	6.56379	2.52853	5.92208	3.61279	3.20995	5.8862	7.42172	4.22225	6.26076	4.71697	8.34742
gi|7106864	HSPC237[Homosapiens]	MIPTGPSRADR	1.87	834.977	0.42968	0	6.30174	0	0	7.20066	0	0	0	0	3.97716	0	0
gi|519673680	immunoglobulinAheavychainvariableregion,partial[Homosapiens]	LLEPTPSR	17.38	699.297	0.458439	6.06852	5.62692	6.40375	5.9715	5.39702	5.43821	5.74958	6.27726	4.3546	5.01251	5.16426	6.50778
gi|15777261	immunoglobulinalphaheavychainvariableregion[Homosapiens]	NYAENLQDR	11.08	1123.33	0.243979	8.76448	6.23709	6.69361	8.78867	8.3906	6.96418	6.48672	6.65724	7.69558	0	0	6.07283
gi|530390837	PREDICTED:proteasome-associatedproteinECM29homologisoformX5[Homosapiens]	ALQSQSWKMK	11.84	1223.77	0.262121	6.19807	4.8599	8.02268	7.07076	6.29372	6.03718	6.14588	6.2939	5.40655	4.5427	4.81791	4.87536
gi|53729346	plakophilin-1isoform1b[Homosapiens]	QRVQEQVMMTVK	9.09	1475.99	0.500995	6.22528	7.6657	5.80272	5.96121	6.4018	6.28233	5.00163	5.57585	4.098	5.66358	4.52434	6.97004
gi|18041912	immunoglobulinlambdalightchainvariableregion[Homosapiens]	RVFGGGTQLT	5.28	1035.5	0.0179406	6.79625	7.53153	7.31724	6.35903	5.44593	4.88278	5.09235	5.4283	5.50504	0	4.93259	5.26019
gi|23097338	neurexophilin-1precursor[Homosapiens]	VDKATK	7.62	1942.96	7.1e-13	10.2842	0	8.99367	0	5.99574	7.16454	0	6.304	4.80965	0	7.60461	2.6084
gi|578798776	PREDICTED:E3ubiquitin-proteinligaseUBR4isoformX13[Homosapiens]	VADEEKPK	8.78	954.491	0.984245	6.68126	8.02804	7.04818	6.37165	6.41577	5.50962	6.79987	6.9595	4.90793	5.47872	6.65226	7.24404
gi|119594577	hCG1775343[Homosapiens]	PGQRGPAPASGWK	0.4	1309.86	0.334938	7.03548	6.97366	5.74232	5.88493	5.47776	5.8792	5.15852	7.08504	4.30842	4.06941	5.39934	6.26706
gi|119592170	hCG1989031[Homosapiens]	LEKARNIATMLD	3.63	1372.06	0.634573	7.33852	7.84398	7.70894	6.54903	6.53148	3.47197	6.23961	3.90288	6.25421	5.19742	0.179004	3.87237
gi|763429	unknown[Homosapiens]	LSPGV	8.79	471.39	0.2179	6.18163	5.97367	6.51246	4.5639	4.86954	5.07062	5.25386	5.70949	4.38573	4.55895	4.21646	3.94587
gi|16116831	immunoglobulinkappachainvariableregion[Homosapiens]	GTFXP	1.57	490.642	0.429978	1.52108	6.21893	5.99288	1.28008	6.76403	6.2143	6.54661	6.29415	4.4108	4.30783	5.31819	1.02773
gi|122920989	ChainD,CrystalStructureOfIrak-4	ASEKFAQTVMXSR	18.88	1526.45	0.610685	5.68746	3.06157	5.92731	5.92973	5.29481	1.95826	1.73601	2.21294	4.67886	2.01599	5.70086	2.85963
gi|193788281	unnamedproteinproduct[Homosapiens]	LEANEALERGLLK	15.86	1455.6	0.574367	6.51313	7.15536	7.23416	5.28439	4.48249	6.27358	6.98714	7.07124	6.89336	2.69999	5.89745	5.54993
gi|21237783	conservedoligomericGolgicomplexsubunit1[Homosapiens]	GQFASSGLSMK	8.95	2056.32	0.200729	7.39704	2.41499	5.16213	4.68087	8.09947	2.99252	5.4766	5.46276	2.0341	0	2.41236	5.23283
gi|578839032	KIAA0690protein[Homosapiens]	VPGSR	7.05	515.176	0.21297	7.26844	7.27215	10.5396	7.7456	6.24797	8.86773	6.05394	6.76265	7.26573	5.20037	9.4601	8.92084
gi|530372692	PREDICTED:SNF-relatedserine/threonine-proteinkinaseisoformX2[Homosapiens]	EIQTRSASPSNIK	2.59	1431.75	0.616577	8.09722	0	6.88076	4.61179	4.85184	6.38525	5.61319	0	5.24524	4.77566	4.33953	4.25538
gi|530392114	PREDICTED:disco-interactingprotein2homologCisoformX5[Homosapiens]	QKQPEIGPASVMVGNLVSGK	6.6	1309.99	0.535927	9.5054	9.45371	7.72806	8.0384	8.7763	8.50639	7.52535	7.87307	7.82652	7.71398	7.6802	8.31753
gi|578816452	PREDICTED:dnaJhomologsubfamilyBmember5isoformX2[Homosapiens]	LTPQTRQILK	10.55	698.14	0.767813	5.25451	5.79899	5.68138	0	1.56081	1.90519	5.15244	5.82585	3.40796	5.58058	3.98699	6.05171
gi|47678709	SYN3[Homosapiens]	GTPSEDEAK	12.43	635.304	0.0285493	8.38928	7.81523	7.916	5.13104	6.57351	6.14997	5.57248	7.1432	4.79593	4.71979	6.28634	5.71302
gi|119569554	hCG1796761[Homosapiens]	EVIASTGTSADLR	12.32	1319.1	0.902771	7.32709	7.12838	7.89183	6.70219	6.19037	5.89522	5.62071	4.00891	4.55766	4.71076	5.16087	5.45213
gi|578814266	PREDICTED:muskelinisoformX4[Homosapiens]	LLPYALHK	4.9	1492.8	0	0	0	0	0	0	0	8.95062	7.94167	0	0	0	0
gi|119614475	anillin,actinbindingprotein(scrapshomolog,Drosophila),isoformCRA_c[Homosapiens]	VIQLYF	9.98	782.579	0.244902	4.79397	3.61449	5.48692	5.31593	3.95088	4.61888	3.88219	4.98274	2.61309	2.10127	4.92658	4.64212
gi|404248892	immunoglobulingammaheavychainvariableregion,partial[Homosapiens]	GTVDLQMNSLR	6.53	1247.64	0.743168	7.54991	6.88057	8.09732	6.06771	6.74981	5.51358	6.63608	6.739	4.82282	5.86867	0	6.9651
gi|40041590	unnamedproteinproduct[Homosapiens]	XTSSLEAGLQR	2.73	1163.11	0.534007	4.83498	5.02278	5.08986	6.3261	4.97807	4.90353	5.45088	4.40347	3.92811	4.15622	5.0559	4.57983
gi|297374799	potassium-transportingATPasealphachain2isoform1[Homosapiens]	AAVVTGMELK	16.19	1035.63	0.256211	5.77573	6.51819	6.31947	5.42537	5.12746	5.60551	5.87538	6.00082	0	4.74372	0	6.48886
gi|578825871	PREDICTED:GMPreductase2isoformX4[Homosapiens]	SMVNRGSMLGSVEK	11.23	1611.28	0.88087	8.77234	9.04142	6.8318	7.27283	5.83022	5.39954	5.16989	5.22156	7.46817	4.48779	5.56477	5.35214
gi|119580562	hCG2011218[Homosapiens]	LASFPQQRVMIHSCGSEQR	11.94	2247.38	0.473441	6.91058	5.8037	7.09793	7.0869	0	0	4.79084	4.73209	0	4.30313	6.79671	4.55908
gi|221045434	unnamedproteinproduct[Homosapiens]	VGSATLGG	20.93	661.492	0.00579933	8.27811	8.32955	7.97187	7.21355	7.11381	7.63012	7.32986	7.01502	5.52785	6.43069	6.70673	6.87974
gi|530385719	PREDICTED:F-boxonlyprotein24isoformX1[Homosapiens]	DLVALGQTCR	4.28	1131.68	0.245401	6.9505	7.133	7.7991	5.8725	6.8205	6.38193	6.6986	5.86142	2.97699	5.49578	5.22793	6.54211
gi|530376267	PREDICTED:transmembraneanteriorposteriortransformationprotein1homologisoformX5[Homosapiens]	HRSSK	2.02	803.486	0.0223064	4.25751	4.95554	5.2407	6.18614	5.56582	5.64358	4.98454	6.04921	4.94691	4.11513	6.38376	4.12872
gi|150010558	myosin-15precursor[Homosapiens]	LAEAEQMALMGSR	8.8	1130.78	0.68327	8.55067	7.00191	8.66927	9.03728	5.68684	9.03551	7.33021	8.52846	7.63408	4.93331	4.93219	5.64482
gi|13236579	long-chainfattyacidtransportprotein3[Homosapiens]	AALGFR	8.24	635.334	0.027005	6.94933	8.22901	6.58922	7.74964	7.181	6.76163	6.58672	6.8759	5.84121	4.99543	0	6.27964
gi|578802964	PREDICTED:transmembraneprotein214isoformX5[Homosapiens]	LLLMHPNLTKGFGMIGPK	9.26	609.176	0.00304747	5.64537	7.83157	7.11832	6.26668	5.6759	5.17157	6.22233	6.66683	3.51959	7.32431	6.39653	7.10711
gi|237687551	RPL27/NME2fusionprotein[Homosapiens]	NWLTT	9.49	1169.43	0.301887	6.58459	7.16714	8.30859	6.18388	5.66098	4.72328	5.42379	1.20417	4.26021	2.88246	2.13216	2.51086
gi|578808442	PREDICTED:LIMdomain-bindingprotein2isoformX19[Homosapiens]	VCTEGRLILEFTFDDLMRIK	13.11	2471.45	0.415009	6.72757	6.59028	0	0	6.36937	5.83987	6.10102	6.52323	5.47926	5.87667	5.14933	6.97572
gi|119616116	hCG1654959,isoformCRA_b[Homosapiens]	QMDLALQKGNQFR	11.53	1565.35	0.75017	5.18914	6.06479	7.49622	9.26643	3.08791	4.74119	6.18134	5.203	4.69984	5.28481	5.45282	5.21198
gi|578804524	PREDICTED:autophagy-relatedprotein16-1isoformX8[Homosapiens]	MSSGLR	14.15	818.691	0.457381	7.44872	7.69846	0	1.28443	0	6.23446	7.25441	0.556005	0	5.27122	0	1.82843
gi|578802814	PREDICTED:DNA-directedRNApolymeraseIsubunitRPA1isoformX1[Homosapiens]	TGRSVVRKEHNSK	3.5	1567.97	0.606079	7.45371	4.72984	7.48521	7.59882	6.58731	6.35268	7.07555	6.49144	4.72337	5.65653	7.51905	6.94842
gi|29550850	Golgimembraneprotein1[Homosapiens]	DTINLLDQR	16.1	952.092	0.817318	8.54145	8.5503	8.7149	7.38577	3.7185	3.46019	6.82665	9.70642	4.32299	2.77688	7.93487	7.50028
gi|157778912	immunoglobulinheavychainvariableregion[Homosapiens]	ASPGTDGRYGMDVR	4.98	1498.3	0.81711	7.68861	0	8.24842	2.35348	5.35482	4.64806	8.63784	5.04648	4.86699	4.48601	5.58062	5.04875
gi|578801274	PREDICTED:histone-lysineN-methyltransferaseASH1LisoformX6[Homosapiens]	IVASSAMGLVNK	0	1205.55	0.245525	6.53926	6.63565	7.06994	6.33529	5.904	6.50087	4.5933	5.39591	4.10272	4.88932	4.81663	5.8186
gi|40982496	unnamedproteinproduct[Homosapiens]	EALVSAANLK	11.92	1015	0.763386	6.34935	7.10322	2.0278	6.62254	5.87944	1.42797	6.02746	6.53854	3.95136	5.63473	5.90388	7.33612
gi|578816478	PREDICTED:palmitoyltransferaseZDHHC21isoformX4[Homosapiens]	HELAIMR	8.46	887.443	0.0129376	5.78056	0	9.93132	5.57403	0	4.25055	3.93616	0	4.16828	4.0453	0	4.44104
gi|37182663	VGSA5840[Homosapiens]	AGGFTS	5.51	540.26	0.00664194	0	0	0	8.95295	0	8.05179	8.20602	8.17146	0	0	0	0
gi|530413258	PREDICTED:uncharacterizedproteinKIAA0195isoformX3[Homosapiens]	QAELWMPHQGKGNK	7.54	1473.79	0.0168891	6.44452	6.20798	5.93531	6.77927	5.93147	5.95591	6.58236	6.82092	7.83069	7.18638	5.05488	7.97857
gi|578811235	PREDICTED:beta-synucleinisoformX3[Homosapiens]	GLSMAKEGVVAAAEK	12.76	811.366	0	0	0	0	4.76519	0	0	4.53796	0	3.10698	0	0	0
gi|119571236	hCG2002956,isoformCRA_a[Homosapiens]	APGQTLALR	11.88	1664.35	0.463003	5.64204	0	6.10492	6.31316	6.2476	0	0	0	0	5.33792	6.57232	6.48281
gi|38373682	pleckstrinhomologydomain-containingfamilyGmember5isoforma[Homosapiens]	APAKPGDEGK	2.54	775.439	0.00633594	8.21361	0	8.21033	7.85491	6.75816	6.79131	6.86698	7.71816	6.38638	6.34074	6.34887	5.76187
gi|94721342	zincfingerandBTBdomain-containingprotein8A[Homosapiens]	SFPDDLPRMR	14.74	1032.7	0.543834	9.0908	6.88669	7.77933	6.80511	7.39986	6.82969	6.53364	5.83034	5.61796	4.60337	5.72731	7.77732
gi|33337926	MSTP070[Homosapiens]	VEENPYR	15.39	905.478	0.260766	9.92996	10.8421	9.9619	6.26545	5.79711	6.66831	5.31982	6.19774	4.43773	4.63093	4.9779	6.36789
gi|578816054	PREDICTED:plectinisoformX13[Homosapiens]	VRRPVAMVMPAR	4.23	1400.41	0.433745	0	1.67496	2.22257	5.85537	2.56459	1.94266	2.78033	5.96687	5.79938	1.16945	2.11283	2.91942
gi|40977206	unnamedproteinproduct[Homosapiens]	XYYSSR	3.37	789.692	0.410507	6.70705	6.03412	5.96293	0.492961	5.20173	4.58738	0	5.63618	6.76295	3.87498	5.65618	9.10119
gi|12001986	My022protein[Homosapiens]	AGECPALKQAAAPG	5.82	1341.04	0.197895	6.86262	10.7096	11.2009	9.20884	5.76044	6.03297	5.58773	5.94071	4.5508	4.50207	5.7707	5.58362
gi|19923352	homeoboxproteinNkx-3.1isoform1[Homosapiens]	DGAQRQGGR	10.81	1142.1	0.180772	0	0	0	0	5.64729	0	0	0	5.91165	0	0	0
gi|568786492	ChainA,CrystalStructureOfAbba+udp+galAtPh9.0WithMpdAsTheCryoprotectant	FMVSLPR	23.23	850.127	0.524645	9.34932	9.20006	9.88121	8.8475	8.46358	8.32585	8.51037	7.41758	7.01519	7.56816	7.17145	7.66664
gi|120660056	Otopetrin1[Homosapiens]	SPAPRRGGVR	0.09	899.484	0.0149794	6.99299	6.97524	0	6.4214	6.43088	6.16662	5.79397	10.4061	5.28651	5.23371	5.34971	5.85749
gi|578819053	PREDICTED:dedicatorofcytokinesisprotein1isoformX3[Homosapiens]	FAATPSLALFVNLK	5.11	1492.02	0.64005	8.97057	6.89741	8.94617	8.00727	7.86831	7.38058	7.59497	6.92596	6.81833	4.77985	5.57829	7.0749
gi|223972704	putativeproteinFAM71E2[Homosapiens]	APAASAPPRKAPAVPAPSQK	4.28	1910.95	0.523961	5.63473	6.7204	7.91385	6.77372	6.16099	0	6.2244	5.61054	4.06793	4.37205	4.53095	5.52125
gi|12084782	ChainA,CrystalStructureOfTheEmap2RNABINDINGDOMAINOFTHEP43ProteinFromHumanAminoacyl-TrnaSynthetaseComplex	AKPIDVSR	16.02	886.566	0.210696	6.07743	5.14722	6.27903	8.67089	5.40186	5.2826	4.20313	7.52131	3.31177	3.51215	4.64249	3.25349
gi|118601070	proteinFAM47A[Homosapiens]	YSMELDEKDEDK	5.69	921.499	0.0119317	4.37989	5.47496	5.96791	4.87634	4.34254	6.09568	4.41649	6.85367	4.17904	5.09101	4.23367	0
gi|27900563	unnamedproteinproduct[Homosapiens]	IGVDEFSTLVAEXKK	13.89	1634.65	0.196275	0.685446	1.77724	1.72769	5.69132	2.20488	1.94255	1.34437	2.79528	1.13059	0.816371	1.04882	1.00694
gi|328942897	immunoglobulinheavychainvariableregion[Homosapiens]	KSGASMK	7.85	726.184	0.7298	7.0824	7.93466	5.14067	7.0971	6.82652	5.50892	5.46271	2.82398	5.74062	6.3612	5.09807	1.9793
gi|7661832	RNApolymeraseIIsubunitAC-terminaldomainphosphataseSSU72[Homosapiens]	SFGTGTHVK	12.88	1968.99	0.0174466	4.81633	0	5.29256	5.74773	6.09717	2.939	5.93487	7.29549	1.27194	3.785	1.9444	6.40405
gi|247424932	immunoglobulinheavychainvariableregion[Homosapiens]	GNRGNYGMXR	8.08	1177.82	0.317813	8.52865	8.90554	8.5591	5.54734	6.60247	6.18333	8.07903	4.91571	4.97147	6.4114	6.61133	8.29542
gi|119579977	hCG40360[Homosapiens]	DSLLDLLGDVFFVIPK	15.21	1789.92	0.0176531	6.60814	6.927	6.39154	6.98095	5.80011	5.46465	5.26667	5.80689	4.5621	4.54327	5.066	4.9015
gi|578828138	PREDICTED:zincfingerandSCANdomain-containingprotein32isoformX7[Homosapiens]	TPSQEKMSHQSFCAR	11.66	1810	0.457552	6.97875	7.91559	6.58559	7.16967	6.30207	6.20621	5.59004	6.04911	4.06893	3.4138	4.54244	5.23528
gi|578833199	PREDICTED:zincfingerprotein493isoformX3[Homosapiens]	AFNRSSILSIHK	6.16	1373.75	0.360251	6.74503	6.99051	7.0079	6.34829	6.12736	5.51946	5.46373	5.67353	4.03711	5.41829	4.51409	5.99228
gi|323276683	smallconductancecalcium-activatedpotassiumchannelprotein3isoformc[Homosapiens]	DSNPFTEIAMSSCK	5.24	1586.94	0.630738	6.95423	6.92992	8.16559	6.49796	6.98607	5.86693	6.46245	7.25344	5.73812	4.44238	5.70261	4.17801
gi|578840292	PREDICTED:14-3-3proteinepsilonisoformX1[Homosapiens]	LICCDILDVLDK	23.83	1478.04	0.70699	4.47863	1.5485	8.45735	5.47183	3.7336	5.1863	5.17434	3.72471	1.42473	0.49134	5.12678	4.77886
gi|548962174	zincfingerproteinAiolosisoform14[Homosapiens]	QNHIYQQNHMVLSRAR	3.66	2083.01	0.0249909	7.38353	8.99198	7.82685	6.85745	5.06669	4.00137	4.85883	6.27232	6.31853	6.9876	6.66455	5.09458
gi|119569965	hCG2040358[Homosapiens]	GIWAVMAKVNK	11.82	1205.81	0.471997	6.78198	5.45121	7.37492	6.88052	6.62075	4.84943	5.98844	6.02802	4.27767	4.52965	6.31363	6.16166
gi|47605982	RecName:Full=HERV-K_10p14provirusRecprotein	APSSHKMNK	0.35	1053.37	0.223461	4.87807	5.0124	7.88116	6.51939	5.56942	5.84918	7.67979	6.0745	5.83047	4.58672	4.42184	6.0976
gi|47678613	PITPNB[Homosapiens]	MIAPEGSLVFHEK	6.88	1292.66	2.36e-13	6.97942	0	7.173	6.57784	6.002	5.44631	0	3.32998	4.3906	4.78419	0	4.6772
gi|365733568	rhoGTPase-activatingprotein22isoform2[Homosapiens]	MPCPHR	10.24	1038.71	0.766147	5.64132	9.01314	5.84714	8.40875	6.76686	7.72092	7.21315	4.09081	5.44931	3.57229	7.1091	7.85337
gi|119613477	OCIAdomaincontaining1,isoformCRA_b[Homosapiens]	MRIIMIPRKR	22.69	1329.66	0.00247399	4.75011	0	4.64494	6.03211	5.926	6.6995	5.77925	5.11291	0	0	5.19609	5.15556
gi|40039888	unnamedproteinproduct[Homosapiens]	MRVCLXK	6.03	1686.52	1.11681	0	0	0	0	0	0	0	8.70389	6.95574	0	0	0
gi|312261217	serineincorporator2isoform4[Homosapiens]	MDGRMMRSMR	21.62	627.184	0.00448347	5.43689	5.30597	6.02799	5.65204	6.01242	6.01871	6.22945	3.75477	4.65844	4.99925	3.85914	5.81462
gi|14250146	Zincfingerprotein323[Homosapiens]	MEHLGDSK	9.19	2012	0.0136903	5.72056	0	6.24976	7.05898	7.54008	4.5087	6.2166	8.43013	3.14214	4.35535	0	6.7384
gi|40976954	unnamedproteinproduct[Homosapiens]	GLHPLALQAPCGXR	5.17	1535.09	0.843149	6.4401	0	7.37097	6.99479	4.45547	0	5.18104	0	0	0	5.31343	4.29733
gi|578801168	PREDICTED:sushidomain-containingprotein4isoformX6[Homosapiens]	LIITCHEGFK	14.97	1217.74	0.0107254	6.43728	5.36951	7.19182	6.13141	5.62791	5.88377	5.35554	5.94597	0	4.72643	4.95549	5.27589
gi|14790190	msx2-interactingprotein[Homosapiens]	YGPVVK	9.08	934.253	0.448403	6.16842	6.80392	6.42934	5.71819	6.32821	6.51827	8.53867	7.71291	5.25111	6.20882	5.34359	5.83647
gi|530420153	PREDICTED:phosphatidylinositol4-kinasealphaisoformX2[Homosapiens]	RLPPIK	8.12	921.651	0.46599	5.46768	6.73729	5.98574	6.29271	4.63259	6.95198	3.27071	7.00978	4.04045	5.98899	4.43061	6.47306
gi|578800536	PREDICTED:axonemaldyneinlightchaindomain-containingprotein1isoformX5[Homosapiens]	ERMENDMKK	12.07	1211.88	0.324655	6.75645	8.78339	9.44808	6.12412	8.3383	5.39684	5.10308	4.81607	4.83224	4.59349	7.70428	0
gi|19924099	synapsin-1isoformIa[Homosapiens]	QTSVSGPAPPK	5.49	1625.03	0.669024	7.85345	0	7.60281	7.19392	5.226	0	8.66333	7.97292	6.35344	2.59589	0	6.66447
gi|119621651	hCG2040941[Homosapiens]	NSRGMGSR	11.61	1374.62	0.889301	3.93912	0	5.93959	5.57714	5.0605	4.92041	5.76618	6.97435	6.42993	0	5.3437	4.31413
gi|530389814	PREDICTED:proteinKIAA1045isoformX1[Homosapiens]	ERARAAFLAR	9.12	1075.51	0.0193431	6.93265	6.14679	7.15709	0	0	5.48683	6.56602	5.62555	5.02881	4.75869	5.56156	5.38433
gi|119621484	hCG1990311[Homosapiens]	YFPGSLR	6.96	838.549	0.232434	7.19889	6.39358	9.47183	8.34904	7.47684	6.24543	5.67669	7.86848	5.17857	6.71751	5.86028	7.69203
gi|159164527	AChainA,MakingProtein-proteinInteractionsDrugable:DiscoveryOfLow-molecular-weightLigandsForTheAf6PdzDomain	QGAIX	7.94	534.261	0.00507805	9.03141	0	0	0	0	7.73108	7.51969	7.46053	7.9071	8.11306	6.19113	0
gi|119607655	hCG18434[Homosapiens]	QRPLGATTRVR	7.38	1015.35	0.394535	6.476	9.87922	8.73932	9.83531	9.32008	9.32372	9.0038	9.30088	8.86789	8.25925	9.4012	8.36855
gi|221044114	unnamedproteinproduct[Homosapiens]	AGPAGSAPGAMPFR	1.75	1286.03	0.448847	0	1.84651	2.91068	6.51517	5.62854	0.338631	6.52055	6.97345	6.61683	1.39436	2.64495	2.80816
gi|40980288	unnamedproteinproduct[Homosapiens]	HFLLXTLPMR	10.47	1183.42	0.231657	5.74757	5.98994	6.47336	8.1524	4.89408	5.76254	5.88736	8.32923	5.21633	2.69361	8.22868	7.87361
gi|1098565	ribosomalS1protein,partial[Homosapiens]	NINLADELK	10.82	1029.47	0.234997	6.33534	5.27706	5.96589	6.17902	5.84008	4.95456	5.66316	4.67663	5.32118	4.68441	6.84765	5.22768
gi|119584669	ankyrinrepeatdomain28,isoformCRA_g[Homosapiens]	QEPPKPKPSR	22.13	1163.66	0.0120548	7.05539	4.67169	5.02907	5.14983	4.44499	4.23428	5.31386	0	4.90027	0	4.48871	5.0323
gi|34532464	unnamedproteinproduct[Homosapiens]	EGPILGTLLGRGK	10	1309.87	0.338782	8.0227	7.34988	8.75316	6.98668	7.0012	6.9783	5.67911	6.98343	7.22733	6.28401	4.96204	6.78328
gi|15620885	KIAA1913protein[Homosapiens]	GQAMIATGGVITGLAALKR	6.76	1845.23	0.531937	8.49615	0	9.51712	8.39382	6.92005	6.92901	6.77524	5.56787	0	4.9217	3.92745	7.33272
gi|578833500	PREDICTED:transcriptionactivatorBRG1isoformX14[Homosapiens]	ALRLLNFQR	7.86	1126.94	0.724534	7.20635	6.66793	0.749555	7.08012	6.49471	0	1.41924	7.75842	1.38378	0	4.6961	6.12953
gi|290790349	ChainA,CrystalStructureOfHumanGtpaseImapFamilyMember4	ARSFXILIFTR	13.82	1281.79	0.359735	7.01577	6.70689	7.60335	8.84844	6.35033	8.49884	6.07504	5.75049	7.01374	4.65194	5.15831	6.95502
gi|2808910	Igheavychainvariableregion[Homosapiens]	QDGSETDYVESVK	3.69	1136.96	0.424722	8.2862	6.83024	7.23672	7.1897	6.6864	5.31381	5.22381	6.53278	6.06829	5.12259	5.05193	5.95228
gi|578806183	PREDICTED:villin-likeproteinisoformX6[Homosapiens]	KAAFSR	6.62	1476.4	0.566264	3.45127	4.14201	3.65422	8.71204	2.76676	3.30254	5.09589	8.36839	0.397421	0.98578	0.758644	8.01577
gi|7706113	protocadherin-12precursor[Homosapiens]	GEQELEISESASLR	15.9	1544.98	0.831079	7.60838	7.23433	9.87408	7.50796	6.67474	6.10567	6.59644	0	6.09476	5.70287	5.9595	5.56701
gi|553219	ITGAM,partial[Homosapiens]	VLLLT	10.72	558.344	0	5.83591	6.16236	6.27131	6.22606	5.74015	5.47531	5.85293	5.53026	4.75828	4.80143	5.40047	5.75095
gi|530400098	PREDICTED:otogelin-likeproteinisoformX1[Homosapiens]	LADYILVK	23.2	934.068	0.691137	0.674027	6.4506	8.31288	0	0	0	5.59448	0	5.78513	0	5.39809	0
gi|578823854	PREDICTED:serine/threonine-proteinkinaseTAO3isoformX4[Homosapiens]	EQMSGYKR	6.03	927.985	0.737784	6.66906	7.10011	7.30139	5.36895	5.5894	5.91805	5.90475	6.9236	4.75342	5.13251	6.2443	4.11937
gi|578826753	PREDICTED:MAXgene-associatedproteinisoformX16[Homosapiens]	SPRSYTPKPNPVIR	9.48	1304.79	0.821551	6.43689	5.2571	6.11852	5.99054	3.9914	6.50044	4.92675	6.30286	5.05457	6.05274	6.26711	6.60978
gi|160338812	proteinkinaseCdeltaVIII[Homosapiens]	QDNSGTYGKIWEG	7.19	991.706	0.518601	6.13516	6.2529	7.91374	6.33022	7.22112	4.83968	5.65553	6.98813	6.24543	4.1006	5.95396	6.65263
gi|119611538	N-acetylneuraminatepyruvatelyase(dihydrodipicolinatesynthase),isoformCRA_a[Homosapiens]	TQTARRPGR	14.34	1040.78	0.575365	7.28809	6.00821	6.84386	6.16215	6.8313	7.84075	8.9798	0	6.38207	8.06835	8.20366	9.02655
gi|297030	GTPbindingprotein[Homosapiens]	LPLVPELPR	7.08	912.441	0.888721	6.99644	6.59342	8.30346	8.04125	8.61967	5.36244	6.13671	6.31155	5.10493	5.35546	5.04192	7.00321
gi|164698494	septin-9isoforma[Homosapiens]	LGDSSGPALK	11.81	944.105	0.71137	5.70319	5.93415	5.41474	0	7.08769	4.81048	0	7.05417	4.70198	6.27868	6.50072	4.87881
gi|530385735	PREDICTED:HMGbox-containingprotein1isoformX2[Homosapiens]	EWQDVEDFAR	3.27	2140.02	0.0214178	7.97818	9.34991	7.17429	6.49644	5.89144	5.84919	3.51852	4.61069	4.68878	6.03715	6.01269	5.24568
gi|184735	immunoglobulindelta-chain[Homosapiens]	DNSPVVLA	7.68	889.382	0.331395	6.19154	6.23112	8.44194	6.45169	5.53561	5.02069	5.27352	7.49144	4.92116	4.85223	5.30014	5.46687
gi|51896029	annexinA13isoformb[Homosapiens]	SLSDMVR	19.88	824.452	0.690843	9.70147	9.5621	10.3079	9.22758	10.0835	0	0	6.55247	0	7.04616	9.20013	9.49894
gi|119621562	chromosome18openreadingframe8,isoformCRA_c[Homosapiens]	EGACKKMHILK	5.68	656.834	0.504385	5.26658	6.06523	5.58125	3.48942	5.89119	5.52932	4.28885	4.8959	4.6297	4.48039	3.45279	6.26079
gi|341572547	cAMP-specific3',5'-cyclicphosphodiesterase4Aisoform5[Homosapiens]	RSRSALSVAGTGDER	3.89	986.56	0.377647	5.262	7.20883	5.82453	6.59602	5.11866	7.10515	4.83614	0	3.67724	0	5.01001	5.97977
gi|578835464	PREDICTED:kinesin-likeproteinKIF16BisoformX7[Homosapiens]	SHAIFTIK	4.46	675.889	0.36351	6.4982	7.17666	6.82314	6.81426	7.10673	6.2321	6.43299	6.20757	4.75496	5.89311	5.13772	3.84599
gi|530382406	PREDICTED:bonemorphogeneticprotein5isoformX3[Homosapiens]	MSSVGGSSDVS	1.95	359.055	0.324216	5.05695	5.16555	6.74676	7.09382	6.67482	4.91977	6.11187	9.62935	4.63812	5.30251	6.1699	6.34347
gi|194387668	unnamedproteinproduct[Homosapiens]	MCHGTAGAHGR	0.65	1153.73	0.268736	7.62492	0	8.32729	7.34219	6.30132	6.99651	6.92355	6.43674	6.03758	6.0711	6.60546	4.63589
gi|578801670	PREDICTED:neuronnavigator1isoformX3[Homosapiens]	AKAPGGGGGMAK	13.88	1000.51	0.361477	7.64902	8.24865	8.75619	7.96252	7.43626	6.09143	8.52659	7.26574	0	5.47569	5.45444	4.03371
gi|530415005	PREDICTED:tRNA(guanine(26)-N(2))-dimethyltransferaseisoformX1[Homosapiens]	SARVLSR	10.58	789.728	0.45647	5.04421	0	5.85475	9.34241	4.89432	4.93926	6.07026	4.6694	5.3629	5.18299	7.64688	5.18461
gi|578802138	PREDICTED:dyneinheavychain14,axonemalisoformX1[Homosapiens]	TGVNLK	15.99	632.754	0.322417	9.92924	7.25515	7.45361	6.98175	6.62973	6.29408	6.12578	9.1106	7.74956	6.90143	4.86966	8.44441
gi|40977618	unnamedproteinproduct[Homosapiens]	VVGLXIC	10.12	1126.36	0.864383	8.6519	8.13044	9.78428	9.72539	9.66052	7.58926	7.68018	9.02825	7.73267	7.14677	7.67981	8.3522
gi|2465335	unnamedHERV-Hprotein[Homosapiens]	ALGNSHSGR	7.22	1075.79	0.356381	5.79197	5.21188	5.70575	5.9887	3.83442	3.51776	2.79202	3.68189	5.24662	0	5.42664	4.03309
gi|164453827	MHCclassIantigen[Homosapiens]	EGDAAAHGAPK	7.49	973.535	3.68e-05	7.8887	8.05226	8.37794	7.42748	0	0	7.08753	0	8.21058	0	0	5.32863
gi|308199413	histone-lysineN-methyltransferase2Aisoform1precursor[Homosapiens]	GLGGAPR	11.37	628.429	0.00372824	6.03994	6.20698	5.45133	6.19414	5.82997	5.74225	5.74542	5.85844	4.05257	4.68385	6.02931	6.08629
gi|119605369	hCG1771751[Homosapiens]	MFHENLVR	18.42	1066.65	0.565525	8.775	9.62929	8.97371	7.4379	9.18258	8.529	8.28008	8.97178	0	4.397	7.60942	7.42134
gi|578813668	PREDICTED:ubiquitincarboxyl-terminalhydrolase42isoformX4[Homosapiens]	AQGGFPLSGGPPLEGVGPFR	7.57	1939.97	0.00155349	9.24218	7.94784	8.89077	0	7.87785	0	0	7.02798	6.11168	5.27655	5.39823	6.68763
gi|578806273	PREDICTED:DALRanticodon-bindingdomain-containingprotein3isoformX14[Homosapiens]	SAVFER	9.16	709.35	0.0092095	6.55555	6.52808	7.31694	6.28084	5.84656	6.14557	8.01473	9.68173	5.42793	5.59506	6.9707	5.69259
gi|387157911	breastcanceranti-estrogenresistanceprotein3isoform2[Homosapiens]	AATLSK	8.31	591.206	0.0475178	6.83541	7.21308	7.04006	6.31659	6.11385	6.67604	6.36305	6.3955	5.59975	5.65091	6.25589	6.2695
gi|323432030	immunoglobulinvariableregion[Homosapiens]	ANPXTGGVL	7.29	550.399	0.231353	10.597	9.54508	6.11218	8.21671	5.62184	7.38758	5.22787	5.22501	4.68703	7.52061	6.56949	7.47328
gi|578824414	PREDICTED:neuronnavigator3isoformX4[Homosapiens]	AGSKNLSNK	14.03	916.978	0.5308	6.58944	6.0784	0	5.78338	5.69516	4.54558	5.57553	5.91673	4.26382	4.90138	4.80941	0
gi|47169319	ChainD,StructureOfPitp-AlphaComplexedToPhosphatidylinositol	WVDLTXDDIRR	34.41	1359.74	0.0157828	7.53277	8.03795	7.47376	7.48374	6.99681	7.20805	6.64212	6.3825	4.995	5.65522	6.28899	6.31272
gi|74271907	cytoplasmicFMR1-interactingprotein1isoformb[Homosapiens]	AESLGSAELLR	7.88	1161.72	0.479239	6.63493	6.82397	7.66207	6.71088	6.29729	5.94774	6.57296	6.07145	5.12457	5.16209	6.05053	2.27023
gi|530414178	PREDICTED:mitochondrialimportinnermembranetranslocasesubunitTim21isoformX1[Homosapiens]	ELFSSSSPSKIYGRALEK	4.99	1943.71	0.387721	8.49852	0	9.64714	6.39684	7.93692	0	7.35727	0	6.42318	0	0	0
gi|315138983	proteasomesubunitalphatype-5isoform2[Homosapiens]	SMTLKEAIKSSLIILK	1.65	885.869	0.205957	0	0	0	0	0	0	0	7.01795	0	5.33201	0	0
gi|343792151	anti-HIV-1immunoglobulinheavychainvariableregion,partial[Homosapiens]	QRASLTRDR	11.42	885.823	0.665487	6.8286	9.13495	7.79962	6.81374	6.22357	5.92267	0	8.33742	5.28482	5.24005	5.52654	6.10656
gi|313760638	GIMAP1-GIMAP5protein[Homosapiens]	VKEVFGTGAMR	6.94	1266.01	0.62714	6.91962	0	7.71952	6.3674	8.18918	1.80014	6.27794	6.72626	5.2941	4.04586	5.28258	5.61817
gi|578838341	PREDICTED:lysophosphatidicacidreceptor4isoformX2[Homosapiens]	LGNATANNTCIVDDSFK	14.4	1838.78	0.883148	4.92571	5.84625	8.49301	6.83913	4.17053	7.22723	3.85721	6.12999	2.98818	5.81622	3.24963	5.74962
gi|21748877	unnamedproteinproduct[Homosapiens]	RLAKSNSLISIK	5.54	1356.66	0.764669	6.69782	6.73194	7.27498	5.76686	5.45649	5.9294	4.88106	0	5.63675	3.79775	5.89603	4.36341
gi|194380238	unnamedproteinproduct[Homosapiens]	KSPGGTSR	1.26	811.477	0.00844861	6.62388	5.79926	6.15892	6.62436	5.54481	5.21068	4.7673	6.06451	7.44412	4.76751	5.65513	10.3466
gi|578805209	PREDICTED:nuclearbodyproteinSP140-likeproteinisoformX6[Homosapiens]	ADGQLVSSEKKANMNLK	4.36	1847.91	0.0194976	7.56294	7.09805	7.81278	6.5093	5.39494	6.3573	7.27423	6.68933	4.83198	5.64955	6.06075	4.54616
gi|530399725	PREDICTED:leucine-richrepeatserine/threonine-proteinkinase2isoformX1[Homosapiens]	MLTVHNASVNLSVIGLK	5.57	1435.77	0	7.7427	7.20258	6.84774	5.92555	5.39378	5.98034	4.97701	4.75835	4.47362	4.64127	4.97814	6.12557
gi|385843546	immunoglobulinG4heavychainvariableregion,partial[Homosapiens]	GLRSDDTAVYYCTR	6.71	1675.14	0.448334	0	3.83775	6.32797	5.7636	4.8873	4.16412	4.57823	0	5.62412	0	3.7516	6.13736
gi|223910	Tcellantigenreceptor	STXVKGKIKTHHTK	14.03	1612.53	0.203738	6.47664	6.64059	7.3313	5.60493	5.59254	6.20529	5.78271	7.02579	4.18814	2.97118	4.8264	5.73297
gi|578799784	PREDICTED:putativeRNApolymeraseIIsubunitB1CTDphosphataseRPAP2isoformX3[Homosapiens]	AGAPR	1.31	470.842	0.41624	10.8897	10.8351	7.99389	10.1833	7.19592	7.37117	5.2539	5.90127	6.34688	7.43151	9.25309	7.93074
gi|578804836	PREDICTED:titinisoformX7[Homosapiens]	YMIAEDLGR	7.3	620.204	0.991341	5.86276	8.31381	5.72538	6.10801	5.64501	6.91031	4.97001	6.94697	4.38551	4.40532	5.15641	5.68332
gi|10440434	FLJ00052protein[Homosapiens]	VPSAGGRGVR	17.08	958.29	0.231249	7.694	0	10.4419	6.89573	9.70352	6.7086	6.72571	6.77696	8.79664	8.93194	5.73256	6.02909
gi|119617678	hCG1644206[Homosapiens]	NILLWGR	9.96	685.411	0.0239161	6.51713	0	0	0	0	0	6.02309	6.96985	3.92455	0	6.43587	6.81688
gi|28799200	unnamedproteinproduct[Homosapiens]	APEDLR	11.88	908.522	0.341612	4.35814	3.43647	4.87141	5.50655	4.03392	3.47487	7.06825	6.16191	5.82887	3.02767	4.41936	3.93511
gi|47678263	ACR[Homosapiens]	LVFGAK	7.91	953.609	0.0039917	5.79757	4.57804	6.69191	5.72552	5.55139	4.54775	0	4.94977	5.24383	4.20052	5.24339	5.82266
gi|83367077	mucin-16[Homosapiens]	EQAIVSMSTTTWPESTR	4.85	2139.89	0.355708	7.11999	6.34145	8.16513	6.6725	5.24685	6.53468	8.03196	6.15177	4.09083	0	7.39179	0
gi|578810797	PREDICTED:proton-coupledaminoacidtransporter2isoformX2[Homosapiens]	GNMGTGILGLPLAVK	13.38	1224.9	0.44767	6.04383	5.03739	7.55576	6.824	7.71839	6.65528	5.58807	7.3991	6.44459	3.78208	4.90953	5.89805
gi|530416984	PREDICTED:testis-specificserinekinasesubstrateisoformX1[Homosapiens]	RVTSRAKGIPK	8.98	1207.74	0.231269	7.1526	8.53011	8.6878	7.5255	6.25555	6.9487	6.02038	3.48234	4.9459	4.61163	6.43076	6.85199
gi|578837106	PREDICTED:oxysterol-bindingprotein2isoformX6[Homosapiens]	MSSLAAKR	11.8	879.352	0.00398624	1.4915	1.74352	1.79979	1.70095	1.34493	0.700575	5.02846	7.01745	6.12376	0.31809	0.15695	1.5403
gi|578815730	PREDICTED:centrosomeandspindlepole-associatedprotein1isoformX19[Homosapiens]	SGLSSALGEMVSPR	12.78	1389.41	0.664658	7.26925	6.68587	7.11728	11.2337	7.06806	3.54526	6.71588	5.68559	5.34892	2.9098	4.63958	6.22374
gi|530375912	PREDICTED:60SribosomalproteinL35aisoformX1[Homosapiens]	FNPTRPR	13.21	886.604	0.633556	6.5833	6.29422	6.91783	5.85472	5.99788	5.83316	5.49168	5.56383	5.83392	4.3633	5.66822	5.66874
gi|119624783	hCG1645133,isoformCRA_b[Homosapiens]	LPIPPFLFSPSLHLGSESGSDR	4.43	2354.2	0.0164901	6.60685	7.73454	6.94532	6.86724	5.29322	4.27309	5.25491	5.9656	5.36021	6.76183	5.62182	5.78767
gi|292938	tightjunction(zonulaoccludens)proteinZO-1[Homosapiens]	DAGTDQRSSGYIR	6.34	1424.05	0.450453	0	6.81615	9.59354	8.08031	4.4209	7.63538	0	7.10235	6.02784	5.50143	7.32622	6.68824
gi|29436374	FAM78Aprotein[Homosapiens]	MGCIQSIGGK	2.45	1428.11	0.425491	8.13135	9.70755	7.88024	7.31939	6.10488	7.8408	1.84342	8.03287	7.97823	1.57334	6.16022	2.51191
gi|38372909	lysine-specificdemethylase3B[Homosapiens]	RESIEGKDGRR	11.82	1300.06	0.442317	1.19809	2.50968	2.64325	1.40733	0	0	0.120579	1.00469	0.369485	0.713478	6.00055	0
gi|87116683	zincfingerC3H1domain-containingprotein[Homosapiens]	HSAELIAMEK	10.65	1128.38	0.53302	6.04185	5.80118	6.48573	8.19609	5.68556	6.33174	5.48264	6.33302	7.62285	5.73938	6.81796	6.65715
gi|58177370	AChainA,TheCrystalStructureOfTheN-TerminalDomainOfNup133RevealsABeta-PropellerFoldCommonToSeveralNucleoporins	NETIA	8.41	717.368	0.0119907	0	0	0	0	0	8.2669	0	6.73529	5.42429	5.57281	0	0
gi|119631436	FK506bindingprotein7,isoformCRA_a[Homosapiens]	EGYGST	9.98	612.428	0.228362	8.49736	6.40221	5.64452	7.97566	8.01192	5.00879	4.96278	5.14626	6.58362	3.64091	10.1672	8.01825
gi|197276620	glutamatedecarboxylase2[Homosapiens]	EKGMAALPR	11.77	2051.42	0.723981	0	0	0	7.21643	0	6.10165	0	6.15344	5.42553	8.06027	0	0
gi|40976370	unnamedproteinproduct[Homosapiens]	ISGQNSSVRGXGITR	2.4	1604.77	0.825462	0	4.90658	7.31492	6.54696	6.25676	6.3138	4.90794	6.00976	4.05625	3.65611	3.53066	5.07738
gi|4557759	myeloperoxidaseprecursor[Homosapiens]	IGLDLPALNMQR	2.11	1357.08	0.192867	2.20363	3.45615	2.42117	5.49245	3.53595	5.66196	2.64182	4.01966	3.85681	1.90765	2.52566	2.49675
gi|530402208	PREDICTED:zincfingerCCCHdomain-containingprotein13isoformX12[Homosapiens]	LGPSTGSTAETQCR	4.08	1465.84	0.284005	6.98644	6.86987	7.7757	6.97846	6.20741	0	6.05549	5.32927	5.97668	5.50993	6.66498	6.35397
gi|47678321	bK150C2.4[Homosapiens]	GQVPRSFIR	15.34	1059.71	0.234557	7.5698	7.86945	8.16215	6.80401	7.00124	6.20226	5.21274	5.69292	5.46995	5.04193	6.97605	6.39958
gi|236459851	ubinuclein-2[Homosapiens]	VAFISLSPVRR	4.17	1246.02	0.535453	7.02344	7.69937	7.68942	6.60957	6.28051	7.45463	5.82512	5.29077	4.96864	5.48664	5.50906	6.6104
gi|62088150	activatedRNApolymeraseIItranscriptioncofactor4variant[Homosapiens]	GISLNPEQWSQLK	8.06	1499.76	0.0114745	6.85537	6.98914	6.67359	7.01419	6.09072	5.56153	5.7304	5.18284	4.93217	4.81615	5.35055	5.81881
gi|6409280	p33ING1b[Homosapiens]	AKTSKK	7.23	1229.42	0.220106	4.31989	5.077	6.72497	5.09577	5.64573	4.64386	5.62361	5.02677	4.63456	5.20146	4.29061	7.05082
gi|67464425	PChainP,14-3-3ProteinEpsilon(human)ComplexedToPeptide	QRXAP	2.39	573.146	0.312301	2.14772	6.8768	2.41607	6.62476	5.91543	6.07909	7.45494	5.79448	0.673928	5.06344	7.06473	4.84206
gi|530423013	PREDICTED:N-acetylserotoninO-methyltransferase-likeproteinisoformX3[Homosapiens]	MVLCPVIGK	8.76	1031.83	0.641659	7.41887	7.32458	7.11884	6.79271	6.48	6.96796	6.91814	6.03407	5.8265	5.42861	5.45488	6.94301
gi|119613509	hCG1996656[Homosapiens]	DTAGTVPESKAPK	8.57	1161.09	0.851692	8.14038	6.9497	7.63022	8.18534	8.46792	6.00023	8.37666	7.00937	7.17788	5.49199	7.69479	6.39195
gi|304563886	immunoglobulingamma4heavychainvariableregion[Homosapiens]	AEVKKPGSSVRISCK	3.18	1646.47	0.436745	3.53522	2.14295	7.9171	3.35737	3.53148	6.23103	2.68453	3.96489	0.807369	0	0	5.29606
gi|530378724	PREDICTED:dyneinheavychain5,axonemalisoformX1[Homosapiens]	SVAMMVPDR	8.14	2012.73	0.595314	4.57439	2.38425	0	6.16377	4.0937	5.15752	6.13886	6.62566	1.97639	6.99675	2.86713	3.31796
gi|119567872	hCG1810783[Homosapiens]	WVVMDLWTGGAGSR	0.66	1551.76	2.4e-13	7.07364	6.83577	0	6.56384	0	6.27334	6.74581	0	0	4.02307	0	4.09999
gi|578827419	PREDICTED:thrombospondintype-1domain-containingprotein4isoformX1[Homosapiens]	SNNYLALR	14.43	949.433	0.00802513	6.47785	6.83173	6.62037	6.70982	6.13482	5.74124	6.44225	6.57439	5.0592	5.15215	5.92545	5.60639
gi|578840321	PREDICTED:synergingammaisoformX11[Homosapiens]	GNLDGFSRDAK	6.75	726.388	0.240288	6.93996	6.83763	6.60337	6.39151	5.63982	7.13222	6.50672	5.7762	5.06872	6.40368	5.85402	6.55525
gi|157674363	proteinphosphatase1regulatorysubunit15A[Homosapiens]	APLSPSLLIR	13.65	628.352	0.300796	7.06981	7.00889	6.05984	6.58295	6.09187	6.69319	6.69143	6.25144	5.72801	4.89114	5.72721	6.67579
gi|112382231	mucin-4isoformeprecursor[Homosapiens]	SAKIGLASALQPR	13.39	1311.49	0.352367	7.19632	0	0	6.95971	5.68318	6.44029	6.44675	6.29195	6.24163	6.1729	7.04838	6.40055
gi|15825840	BChainB,Alpha-CateninM-Domain	AVLXI	9.54	970.457	2.35e-13	9.09693	8.15278	7.76479	7.38305	10.0707	9.2114	7.57057	9.35312	6.83112	5.59917	5.95337	6.52913
gi|385843822	immunoglobulinG4heavychainvariableregion,partial[Homosapiens]	QMSGKGLKWMGR	1.33	1410.01	0.454898	3.60265	0	0	7.13091	0	0	5.17068	0	5.71082	0	0	0
gi|482513660	interferonlambda-4precursor[Homosapiens]	KASVVFNLLR	14.2	1103.76	0.46536	6.3538	5.19446	7.7741	9.61141	6.1538	5.37056	4.08212	6.42521	5.96968	4.84371	6.88592	6.95693
gi|19169888	unnamedproteinproduct[Homosapiens]	LKAPGF	0.28	584.31	0.00881472	8.60283	8.30113	8.70938	7.82908	7.88387	8.90534	7.73528	7.46174	6.21075	5.44789	5.93821	7.24823
gi|578830598	PREDICTED:serine/threonine-proteinkinase/endoribonucleaseIRE1isoformX1[Homosapiens]	MAGGYDLRGIPEGK	17.33	1479.66	0.592209	8.37962	7.23486	7.39601	8.18746	7.05572	7.32899	6.79751	7.85265	6.44993	6.56433	7.93815	8.15573
gi|62087208	cysteine-tRNAligaseisoformbvariant[Homosapiens]	GIPSHGR	11.64	723.444	0.0175324	5.47207	6.01476	3.18138	5.91568	3.09206	7.07104	3.49123	7.57529	0	4.4695	3.1932	6.34202
gi|578824487	PREDICTED:separinisoformX1[Homosapiens]	AVRADTGQER	9.55	1178.2	0.734553	8.71365	9.55384	9.78557	5.42037	9.41943	5.56936	9.14278	8.91753	8.63098	8.49619	9.49898	8.83575
gi|74754292	RecName:Full=ProteinFAM74A4/A6	HGESSK	0.11	643.347	0.0041589	2.59159	3.21343	4.55757	4.70114	4.19435	3.20191	4.02268	6.75462	0	3.25304	4.59289	4.54046
gi|119602147	hCG2038602[Homosapiens]	QVGNPAPLLGR	9.63	974.528	1.17e-13	5.70573	5.00134	6.19296	5.7827	5.0848	4.74936	5.25364	5.24646	5.48616	4.7046	5.84725	5.69427
gi|578821897	PREDICTED:rhoguaninenucleotideexchangefactor17isoformX1[Homosapiens]	LGFEQAFDEAKR	7.5	1411.5	0.466341	6.60033	8.39917	7.29841	8.48329	7.81729	7.16898	7.27062	6.69473	6.16034	6.8715	4.19205	5.00295
gi|578812604	PREDICTED:nesprin-1isoformX19[Homosapiens]	TNELLKAATNK	8.75	1455.94	0.453703	6.41328	5.93388	7.00354	6.05871	5.41954	7.1908	6.22154	5.73521	4.54877	3.63106	4.83328	0
gi|578826724	PREDICTED:chondroitinsulfatesynthase1isoformX1[Homosapiens]	MTVPVR	10.37	718.831	0.412751	0	6.24209	5.99336	0	6.79306	7.95889	5.7537	6.27732	4.87932	0	5.18268	6.855
gi|37907708	drug-sensitiveprotein1[Homosapiens]	AIGLVVPSLTGK	40.03	1155.52	0.214544	7.19206	7.62511	8.86896	7.06933	6.97414	6.45659	7.20547	6.6566	5.43114	5.45927	7.993	6.06432
gi|578832419	PREDICTED:E3ubiquitin-proteinligaseNEDD4-likeisoformX17[Homosapiens]	RPDVLK	8.25	727.029	0.390168	3.89548	4.79529	8.41891	3.49988	6.41476	5.70269	5.04692	2.30821	0.889414	1.08651	5.86997	3.73857
gi|34147630	elongationfactorTu,mitochondrialprecursor[Homosapiens]	DLEKPFLLPVEAVYSVPGR	33.57	2129.43	0.810021	6.81149	6.68293	8.23471	6.78617	6.32317	0	5.71833	6.92546	0	0	0	6.81906
gi|530368042	PREDICTED:nucleolysinTIA-1isoformp40isoformX9[Homosapiens]	VVKDMATGKSKGYGFVSFFNK	11.1	2326.26	0.255006	7.91719	7.17528	8.42209	6.86793	6.08393	6.59387	7.43335	6.68169	5.10535	4.13994	6.79639	0
gi|530421441	PREDICTED:coiled-coildomain-containingprotein22isoformX1[Homosapiens]	QENAGLLGRVREA	4.56	1523.14	0.52665	7.15296	7.50803	7.40486	9.26587	8.44881	6.19726	5.68241	8.41762	4.78063	5.15429	5.8148	6.00844
gi|98991773	cytochromeP4502C8isoformaprecursor[Homosapiens]	LPPGPTPLPIIGNMLQIDVK	18.84	2128.72	0.429688	6.87244	7.11994	7.51161	5.1344	6.81878	7.30137	7.32565	0	5.58497	7.03364	6.92642	7.00003
gi|530365359	PREDICTED:voltage-dependentL-typecalciumchannelsubunitalpha-1SisoformX1[Homosapiens]	DIVQIQAGLR	10.21	1110.27	0.558043	6.83373	6.73628	6.66579	5.65094	5.82835	4.78213	4.37564	6.84566	4.34138	1.90975	6.41221	5.08544
gi|541862236	glutamatereceptorionotropic,kainate4isoform2precursor[Homosapiens]	NCNLTQIGGLLDTKGYGIGMPVGMR	8.66	1396.84	4.7e-13	7.26799	7.90953	7.01646	0	6.82364	7.6522	6.96537	7.55227	5.59025	5.93735	6.36326	5.93784
gi|530436439	PREDICTED:LOWQUALITYPROTEIN:spermatogenesis-associatedprotein31D1,partial[Homosapiens]	KLHSFLK	6.49	872.141	0.445053	6.31156	5.82174	0	6.04118	5.87347	5.22615	5.80566	0	4.94629	5.31543	5.48998	0
gi|68799814	AP-2complexsubunitmuisoformb[Homosapiens]	IGGLFIYNHK	13.43	1621.04	0.40844	0	10.867	9.89422	8.30773	7.89912	7.91051	7.63373	7.63693	6.30944	6.11169	0	7.18436
gi|578810781	PREDICTED:rasGTPase-activatingprotein-bindingprotein1isoformX2[Homosapiens]	AAREGDRR	24.42	929.713	0.217724	10.3972	5.29348	5.84833	5.39998	5.02558	9.62065	4.37256	5.03987	4.17106	8.43506	5.25345	6.05053
gi|578814793	PREDICTED:dedicatorofcytokinesisprotein4isoformX2[Homosapiens]	IGRMGAGEK	16.67	935.39	3.52e-13	4.43932	5.52741	5.99722	6.02558	6.00105	5.38707	6.40158	4.87882	3.97846	5.5994	6.17401	0
gi|530387553	PREDICTED:leucinezipperputativetumorsuppressor1isoformX1[Homosapiens]	GGNKLKQASQK	5.79	1161.15	0.620123	1.88525	9.13195	7.98097	0	6.87306	0.929401	0.973421	6.73097	6.98737	0	6.85247	0
gi|42734503	caprin-1isoform2[Homosapiens]	LGDDEVRTDLK	2.91	1261.8	0.326031	8.52846	8.31851	8.91324	7.77462	7.56691	7.23731	7.20363	5.42415	6.85416	6.63201	6.396	6.85497
gi|119620390	chaperonincontainingTCP1,subunit4(delta),isoformCRA_a[Homosapiens]	MDKMVKNGK	1.81	927.157	0.489958	7.03822	7.32146	7.9011	6.91275	6.69224	5.87703	8.14225	5.77955	5.89654	5.22799	6.71426	6.09224
gi|530421052	PREDICTED:neuronalmembraneglycoproteinM6-bisoformX2[Homosapiens]	EEQELQDIQSRSK	4.97	1590.18	0.539594	1.01691	3.77034	1.7536	5.45683	4.73803	4.37911	1.07147	5.63983	1.48547	0.912574	1.48937	1.54482
gi|217272872	death-associatedprotein-like1[Homosapiens]	AGGMR	15.29	508.262	0.011692	0	0	0	0	0	9.0473	0	8.27626	0	8.31084	0	0
gi|5821143	RNAbindingprotein[Homosapiens]	DIPRT	8.33	601.407	0.234929	7.80776	8.22012	8.79213	7.56058	7.6808	7.25411	7.597	8.84755	6.40496	6.32233	5.96299	6.42589
gi|119573424	misatohomolog1(Drosophila),isoformCRA_b[Homosapiens]	GTQVPGRAGGQAAFLRGGM	3.26	1076.99	0.454314	7.95918	7.42908	7.36117	6.68873	6.22934	6.31372	5.95643	0	5.86019	5.63195	7.09295	5.84429
gi|4502739	cyclin-dependentkinase5activator2[Homosapiens]	RPGGLPEEKKK	4.36	1441.51	0.525812	5.7677	8.08831	7.62839	6.56413	6.59677	5.07563	4.77809	0.891753	4.68527	1.77906	4.75886	8.33788
gi|239735600	tctex1domain-containingprotein1[Homosapiens]	MMMSDNAKGRAAHSWKK	2.69	723.41	0.0327956	5.12797	0	5.87682	0	0	3.96911	0	5.75383	3.55367	5.67231	6.17142	0
gi|567755105	ChainE,TheNucleosomeContainingHumanH2a.z.2	GSHMAR	11.24	673.362	0.203715	3.45906	4.9857	3.92158	8.78748	6.01557	6.2014	0	0	4.8834	5.44839	7.30635	6.24492
gi|157829413	ubiquitouslytranscribedtetratricopeptiderepeatproteinY-linkedtranscriptvariant135[Homosapiens]	LGLMFKVNTXYKSSLK	9.37	1801.01	2.36e-13	6.9651	7.36681	0	6.00631	4.94733	6.43856	0	7.6262	5.32155	2.82858	5.86054	0
gi|339469	transferrin,partial[Homosapiens]	GLVPVLAENYNK	10.57	910.579	0.651384	7.14073	7.67852	7.97213	6.70001	7.67178	7.03663	7.14553	7.26679	5.61695	5.23241	5.30462	5.8015
gi|119615859	hCG2038266[Homosapiens]	AAAPKWNPGR	7.33	1123.07	0.42747	10.2465	2.03191	1.43093	0	0	0	0	0	5.42009	-0.341362	0	6.39383
gi|119615154	srcfamilyassociatedphosphoprotein1,isoformCRA_b[Homosapiens]	MVPYVSIR	5.95	965.785	0.218265	0	0	0	7.37297	0	0	2.02508	0	3.78034	0	0.447328	0
gi|530425249	PREDICTED:proteinENLisoformX1[Homosapiens]	LESTSPKGGPPPPPPPPPR	8.97	1903.96	9.39e-13	0	7.20479	6.85445	7.50734	6.10507	5.51404	5.63056	8.61247	5.24084	5.09639	5.61432	5.60429
gi|118582251	URG7proteinisoform2[Homosapiens]	AKMVAAIPGSLEPGNVRGR	14.98	1937.87	0.223936	11.1128	6.66252	6.8733	5.92954	9.50648	5.67998	6.72903	6.67515	6.31496	6.2437	6.40141	7.00564
gi|40035669	unnamedproteinproduct[Homosapiens]	FHKMTIIAGHR	6.66	648.364	0.00260769	7.87977	7.26729	6.96445	8.28934	7.85032	5.12334	6.76629	7.67407	6.50244	6.68117	6.97637	7.25578
gi|578826063	PREDICTED:transmembraneprotein253isoformX1[Homosapiens]	AALLPP	3.12	582.407	0.233383	7.20553	6.37499	7.2052	6.88311	5.26452	3.37325	4.85919	4.73665	5.97481	3.52633	3.73589	4.52193
gi|106291	homeoticprotein-human	RAAAGPGK	11.17	727.374	0.0128817	5.18387	7.44408	7.21972	4.43649	5.65179	6.81304	8.11636	4.39651	0	4.56746	4.54585	6.2633
gi|119597400	hCG2036731[Homosapiens]	MSMGSK	3.06	655.335	0.0010918	0	7.20363	7.85119	6.82166	0	0	0	0	5.03698	0	6.33756	4.77438
gi|578799100	PREDICTED:agrinisoformX7[Homosapiens]	DLGPGK	6.49	585.351	0.032796	7.29715	6.91559	7.87379	0	6.81462	6.49546	0	6.80723	5.29856	4.53966	6.22844	4.88621
gi|530385088	PREDICTED:pleckstrinhomologydomain-containingfamilyAmember8isoformX2[Homosapiens]	NSATEALLWLK	11.98	953.66	0.236233	7.29917	6.32773	7.91603	6.09528	6.36591	6.23221	6.25205	5.32127	6.26377	4.90315	6.65583	5.57259
gi|530411256	PREDICTED:histonedeacetylase5isoformX2[Homosapiens]	QQEMLAAK	13.54	1491.8	0.231828	7.37877	7.10215	5.63693	5.59864	5.27026	6.49558	6.48123	6.63009	6.11778	6.41248	5.41345	7.50671
gi|157364926	dystrotelin[Homosapiens]	VTHPAR	14.19	679.214	0.405309	6.1936	4.42229	6.62522	6.0961	3.25431	6.78157	7.50677	7.40071	5.33699	10.6823	7.06565	7.36444
gi|8809954	immunoglobulinheavychainvariableregion,partial[Homosapiens]	GLSGMAARR	10.3	930.285	0.690969	7.18525	7.06487	2.77427	2.57509	1.00716	0	1.80912	6.2681	5.25811	1.21269	5.40729	2.42639
gi|530379388	PREDICTED:probableATP-dependentRNAhelicaseDDX4isoformX3[Homosapiens]	AVVIYGGTQLGHSIR	7.21	1253.97	0.520531	4.90098	3.88522	6.25329	6.61815	5.7568	6.31165	5.29861	6.45366	5.48374	5.17872	5.68954	6.2333
gi|247423324	immunoglobulinheavychainvariableregion[Homosapiens]	GFFDSWGRGAL	11.61	989.559	0.00925825	6.77547	6.20426	8.80262	6.13599	4.77251	7.05574	6.3827	6.63048	6.86567	6.62805	6.53545	6.46071
gi|578822370	PREDICTED:cytoplasmicdynein2heavychain1isoformX1[Homosapiens]	AADLKDLNSR	9.75	939.712	0.315817	7.01807	5.05356	5.94755	4.91756	9.08085	4.67306	9.0609	6.92506	7.77573	3.8845	3.78044	8.05382
gi|12804221	BAT2Lprotein[Homosapiens]	GLQDGSGTLR	5.31	2634.26	4.73e-13	0	0	0	2.74187	0	0	1.14853	0	6.80958	0	2.01902	0
gi|530413540	PREDICTED:WDrepeatdomainphosphoinositide-interactingprotein3isoformX1[Homosapiens]	EKQVMIWDDLK	9.42	1711.58	0.554257	8.20281	7.35639	7.98923	6.19199	7.59325	5.49935	6.01135	3.94262	7.44408	5.41816	8.43458	7.3305
gi|578821257	PREDICTED:echinodermmicrotubule-associatedprotein-like3isoformX4[Homosapiens]	GAGAR	3.28	432.248	0.0116348	7.56351	7.75014	7.20834	0	6.65834	7.12476	6.61874	6.92428	5.95449	7.49659	6.24403	6.52307
gi|578808158	PREDICTED:transcriptionfactorHIVEP2isoformX2[Homosapiens]	AAMGR	10.49	522.306	0.00951727	0	7.0462	8.69853	7.19968	0	6.6235	7.04234	7.50483	5.80356	4.36495	5.25115	0
gi|578810099	PREDICTED:bromodomain-containingprotein8isoformX12[Homosapiens]	MIASHR	9.07	944.647	0.658145	8.70762	10.6484	8.97603	8.21704	6.55244	6.22117	7.72945	6.07452	5.7742	7.47803	6.41458	0
gi|578804657	PREDICTED:DBF4-typezincfinger-containingprotein2isoformX4[Homosapiens]	KKKSVVSR	14.07	1085.88	0.469393	10.7761	0	11.0173	7.05551	10.3564	6.09598	5.41307	6.00375	9.11182	5.38023	5.14634	5.67808
gi|291463608	ChainB,ComplexOfRap1a(E30dK31E)GDPWITHRAFRBD(A85KN71R)	QRTVVRVR	19.22	1013.75	0.312904	9.35874	6.64352	10.2885	6.4076	6.67887	7.73714	8.04609	8.98826	4.45015	4.71445	6.05631	8.46335
gi|410651502	ribosomebiogenesisproteinNSA2homologisoform2[Homosapiens]	MVTKVCFVGDGFTRKPPK	3.96	1940.14	0.347222	6.54377	0	7.27285	7.21259	5.90533	5.59696	5.30207	9.84903	0	4.22078	4.73362	5.87643
gi|578798500	PREDICTED:sphingosine1-phosphatereceptor1isoformX1[Homosapiens]	YITMLK	7.69	1366.67	0.257241	5.74815	3.24944	8.2377	8.09209	8.11278	6.72419	7.06918	2.90304	7.00487	5.29594	7.88305	7.28417
gi|194386828	unnamedproteinproduct[Homosapiens]	QVDPVQ	8.58	684.195	0.227186	4.67796	4.63478	4.37864	6.70372	3.62138	3.64473	3.51572	3.83018	2.79394	2.9123	5.717	3.32223
gi|29164312	unnamedproteinproduct[Homosapiens]	FEPGHFKRRGK	13.14	1356.82	0.0172	3.37244	7.2223	7.26188	6.57276	6.41511	6.51312	7.55948	7.0715	6.92168	6.2381	8.86178	9.67652
gi|37588873	E3ubiquitin-proteinligaseRNF128isoform1precursor[Homosapiens]	RLRNARAQSR	6.53	911.392	0.461413	7.7304	6.95915	7.48496	7.63725	7.00112	6.7842	6.56677	6.6065	5.85292	6.5656	7.41023	6.98957
gi|1813775	anti-gp120antibodyIgGheavychainVregion,partial[Homosapiens]	GITTFYGDPVKGR	13.68	1411.5	0.281207	7.08187	9.25948	9.8685	7.03074	9.00552	8.43843	5.9813	6.47396	5.40783	5.45816	8.91396	6.44466
gi|578807311	PREDICTED:sodium/hydrogenexchanger10isoformX2[Homosapiens]	EKEGPSK	17.76	775.437	0.00387375	6.57997	7.06149	8.43073	7.80279	6.82883	5.16892	6.99119	7.3004	4.80096	6.60623	6.36763	5.38572
gi|119606097	SRY(sexdeterminingregionY)-box8,isoformCRA_a[Homosapiens]	MGSRARGGAAGPPLK	8.77	2080.55	0.287491	4.77686	0	5.40247	8.19087	3.23403	2.66052	1.79463	0	0	2.43246	1.70962	1.72444
gi|530369923	PREDICTED:amyotrophiclateralsclerosis2chromosomalregioncandidategene11proteinisoformX1[Homosapiens]	KNSSTK	9.09	1365.5	0.251309	6.94842	0	8.40733	8.37898	8.37153	6.46331	0	6.44902	5.85864	5.54337	8.49022	6.76461
gi|530402530	PREDICTED:transcriptionfactorSPT20homologisoformX22[Homosapiens]	YLSSGR	9.04	1231.88	0.470652	6.57597	6.55438	7.76532	7.04315	6.50665	6.02539	6.31762	6.30195	5.41585	5.68152	6.53194	0
gi|119587483	hCG2041703[Homosapiens]	ATMSSR	3.15	652.679	0.334596	1.84537	2.03371	7.05391	11.9414	6.68965	1.17515	1.20923	1.67364	7.39354	8.7485	11.1933	1.3087
gi|41349464	PRdomainzincfingerprotein10isoform4[Homosapiens]	QYSSK	10.32	611.32	0.00418744	7.67272	8.44174	7.7716	7.38544	6.83235	6.59313	6.82265	7.88066	6.31818	6.17447	6.12042	6.54807
gi|571330776	proteinFAM195Bisoform1[Homosapiens]	VVYNGK	12.57	869.539	0.28777	6.30771	6.36705	7.36934	6.57501	6.06714	5.46457	6.39761	4.12359	4.84672	0	5.56439	0
gi|119574632	hCG2045019[Homosapiens]	VAPGSRESKASPR	11.56	1340.6	0.815103	6.04968	9.0105	6.74128	6.26162	5.87097	8.98821	5.25148	5.55003	5.53252	5.45943	5.5293	5.87018
gi|353251634	BChainB,OrientationOfRnaPolymeraseIiWithinTheHumanVp16-Mediator-PolIi-TfiifAssembly	DIREK	10.92	659.419	0.0246208	6.7507	5.4505	7.51352	7.13692	6.22295	6.01247	6.06828	6.43785	0	4.97264	5.43803	6.19076
gi|3859246	TcellreceptorbetachainCDR3[Homosapiens]	TGGQFFG	12.31	1067.62	0.247975	9.54481	6.96562	6.47547	6.89017	6.25539	6.471	5.9968	8.62848	5.47518	5.90558	6.291	6.69569
gi|578814167	PREDICTED:replicationinitiator1isoformX6[Homosapiens]	CSRGSIPR	9.16	720.002	0.148329	1.7432	1.02371	3.64779	3.84758	4.58165	4.49264	3.89319	4.36081	0	0.620453	0	0
gi|578798432	PREDICTED:E3ubiquitin-proteinligaseMIB2isoformX8[Homosapiens]	MDPSAHR	2.61	739.366	0.00311888	5.62255	0	0	0	5.65707	0	4.40287	6.99435	9.2915	6.41713	0	6.87573
gi|3779244	metalloprotease1[Homosapiens]	EKGGAYGGXAK	12.95	1161.07	0.739306	7.00191	6.70517	7.86935	6.4987	6.31622	7.26719	6.98637	6.20264	6.09603	6.45472	8.2742	8.62686
gi|578845222	PREDICTED:uncharacterizedproteinLOC102725205,partial[Homosapiens]	VEYADGGMPEAR	2.88	1913.33	0.482352	7.23283	5.15766	7.65292	0	0	4.99859	6.00127	6.36832	0	4.72595	3.98236	0
gi|530424571	PREDICTED:pre-mRNA-splicingfactorATP-dependentRNAhelicasePRP16isoformX2[Homosapiens]	RREQHLHK	13.21	1101.71	0.331091	6.59237	8.16153	6.49863	7.48393	6.36191	5.53461	5.33601	5.06853	5.40424	5.43334	5.55504	5.73515
gi|374074557	ChainB,StructureOfFbxl5HemerythrinDomain,C2Cell,GrownAnaerobically	KVIAQHCSQ	14.9	1032.28	0.681987	2.171	2.2902	7.65804	7.13908	1.52601	6.60412	1.263	1.3591	0.665299	3.29985	6.33602	1.06526
gi|530403029	PREDICTED:proteinAHNAK2isoformX1[Homosapiens]	STKPGFAMPKLALPKMK	7.15	1877.15	0.00382557	4.6322	4.7724	5.59507	6.63508	0	5.00581	3.65336	6.14841	4.12813	2.78747	4.23137	3.91572
gi|49457498	ELK1[Homosapiens]	GAGMAGPGGVARSSRNEYMR	1.58	1002.54	0.0107777	8.16299	0	8.17457	7.49111	6.6971	6.76842	6.92905	7.03766	7.39919	5.73259	5.33345	5.79346
gi|56682940	A-kinaseanchorprotein14isoformc[Homosapiens]	SETQNSTSQK	4.37	1110.07	0.426024	0	0	0	6.52528	0	0	0	0	0	0	5.0323	0
gi|157834419	ChainA,InactivationGateOfPotassiumChannelRck4,Nmr,8Structures	ARERERLAHSX	7.72	1675.68	0.497291	6.41901	7.90029	9.37387	8.71244	8.06082	6.53558	7.52216	0	6.97359	6.58753	7.22641	0
gi|91823271	xanthinedehydrogenase/oxidase[Homosapiens]	MGGGFGGK	6.62	1567.3	0.4212	7.15205	0	1.48541	6.60916	7.11781	0	5.17943	6.0819	0	6.3449	5.56735	1.2065
gi|578837507	FLJ00173protein[Homosapiens]	AGGGR	4.94	417.749	0.439072	8.1094	8.49228	8.72707	8.70606	7.1942	7.62241	7.50156	8.22705	6.93372	4.79901	7.6569	7.23907
gi|371447773	immunoglobulinGheavychainvariableregion,partial[Homosapiens]	IKAHGGTIDYAAPVR	5.29	1568.08	0.404682	7.92498	7.19841	6.62305	5.8323	5.83279	5.38332	2.46387	2.58651	5.29896	2.15853	2.70467	3.04734
gi|52218850	olfactoryreceptor11H4[Homosapiens]	IRQNS	1.63	429.238	0.00176141	7.00822	8.37844	0	7.01732	6.98546	0	0	7.17939	5.95905	6.27468	7.29921	6.63772
gi|92091583	myosin-11isoformSM2B[Homosapiens]	DLELQADSAIK	4.47	842.469	0.0054509	4.64689	3.80532	4.4016	3.95668	5.74033	3.28265	3.40971	4.89483	3.40851	2.96122	0	4.67113
gi|51103375	immunoglobulinvariableregionVHgammadomain[Homosapiens]	GLEYVATVNLFGVR	11.23	1537.85	0.644644	5.82194	6.12521	6.95213	5.56489	5.91793	5.22746	5.41094	7.41958	5.1921	6.11927	6.3446	7.20612
gi|182544	ORF1	MSTRCGEAGRAR	3.31	1394.42	0.423122	9.40603	2.70647	8.95178	4.35425	3.11188	2.79159	4.41197	3.35387	5.44927	4.57334	5.59833	2.32172
gi|555943926	hemeoxygenase2isoformc[Homosapiens]	ARMNALDLNMK	3.66	1290.87	0.516377	7.53964	6.7904	8.1663	6.87051	5.81666	7.05674	5.50787	5.91942	4.47256	5.28695	3.605	5.91535
gi|1791019	immunoglobulinheavychainvariableregion,partial[Homosapiens]	AKLMVGQQTALHP	7.16	1391.93	0.325826	6.7193	4.60273	6.84405	5.90792	6.59569	6.41823	5.82267	7.06026	0	0	5.56307	4.56171
gi|530435353	PREDICTED:uncharacterizedproteinC7orf73-like[Homosapiens]	KKDLMPGR	19.38	963.627	0.473482	7.54075	9.52289	7.65972	6.92768	6.96263	6.71208	6.9032	6.82506	5.59733	6.43683	6.2488	8.22735
gi|24308167	synapticvesicle2-relatedprotein[Homosapiens]	RTGESAR	16.62	1275.47	0.412491	8.68658	7.97398	10.8449	9.48088	8.78933	6.88867	7.72034	4.88575	7.77031	6.39765	6.8999	6.21803
gi|578812615	PREDICTED:tyrosine-proteinkinaseFynisoformX7[Homosapiens]	EATKLTEER	8.09	829.207	0.417992	2.40315	8.63628	9.06274	8.24423	8.09697	6.73797	3.55786	6.76842	5.48854	6.42359	6.6369	1.7995
gi|545995500	serpinA9isoformC[Homosapiens]	ATDGILFLGKVENPTK	5.58	1479.85	0	1.2545	2.809	4.09456	4.37653	3.91583	3.07864	6.45928	6.94933	4.48833	4.22102	3.91662	4.469
gi|119579462	chromosome9openreadingframe152[Homosapiens]	TQAPGKGPPLSIQFLR	9.34	952.512	0.384735	7.37037	6.32712	6.6204	6.14385	6.77785	5.84636	6.16004	6.41413	6.34029	5.18057	0	6.73039
gi|215490009	aminoacyltRNAsynthasecomplex-interactingmultifunctionalprotein1isoformaprecursor[Homosapiens]	KLRVENAKLK	7.13	1197.65	0.0296055	7.67691	7.74197	7.97661	6.95298	6.57566	6.42335	6.47501	6.61792	5.50678	5.80776	6.13438	5.71744
gi|557357765	SAMdomain-containingproteinSAMSN-1isoform3[Homosapiens]	IIITEPSD	6.75	1566.63	0.337539	7.56001	7.3658	6.99996	6.8936	6.3276	6.91129	6.7157	7.05382	6.33788	6.8669	7.08043	7.55023
gi|530363514	PREDICTED:dedicatorofcytokinesisprotein7isoformX2[Homosapiens]	QKGLPK	14.38	669.355	0.00816492	4.7455	4.78769	5.07629	6.30485	4.8556	4.444	5.27185	5.89371	0	4.84374	5.93711	5.2145
gi|28802167	unnamedproteinproduct[Homosapiens]	XVAPPSPR	17.15	852.456	0.831859	8.60206	8.12021	8.53062	8.33433	8.22355	7.57549	0	7.17636	7.61848	6.62367	0	7.68792
gi|153791244	vertnin[Homosapiens]	EVLGMEELEK	12.26	1191.81	0.217409	8.93125	9.30658	7.15441	6.46592	9.50979	5.81935	5.81715	6.03271	5.40538	6.48162	5.22283	6.10311
gi|94538354	mitochondrial-processingpeptidasesubunitbetaprecursor[Homosapiens]	SPAIAAVGPIK	8.46	1025.63	0.234993	6.66581	8.25689	7.71998	7.2053	6.38144	8.08341	6.36598	6.73857	7.11486	5.15488	6.02351	4.49403
gi|578815347	PREDICTED:pericentriolarmaterial1proteinisoformX28[Homosapiens]	RRTKTPHTFPHSR	11.31	1620.47	0.470614	6.14348	6.65591	8.17239	6.3343	5.51059	5.48702	5.7861	6.52708	5.4556	5.57421	6.5837	6.88906
gi|119613517	hCG1653562,isoformCRA_g[Homosapiens]	MNPQAQSPTGCKGR	9.05	2107.48	0.176042	6.85712	6.96765	9.25784	6.45949	6.28465	6.51738	5.85348	6.19181	5.20116	5.02873	5.49955	6.08156
gi|578804228	PREDICTED:maestroheat-likerepeat-containingproteinfamilymember2AisoformX1[Homosapiens]	ALGNMALGAPKK	16.18	1185.51	0.444611	6.30705	5.16637	6.70744	6.32428	5.62063	5.94322	0	6.17285	6.33673	5.35519	6.00365	0
gi|62089090	sodiumbicarbonatetransporter4isoformdvariant[Homosapiens]	SVSTTNRSPAR	7.69	1172.96	0.523109	6.73824	7.9089	6.58342	1.31801	6.01127	0	6.55682	6.55571	5.59026	5.26314	6.33363	0
gi|119568106	hCG22052,isoformCRA_a[Homosapiens]	KQLGQWALR	4.15	819.606	0.241155	6.06244	6.85994	9.97754	7.29008	6.65199	6.69016	6.42992	6.44486	6.41425	5.28674	7.99859	6.42827
gi|578808865	PREDICTED:eukaryotictranslationinitiationfactor4EisoformX2[Homosapiens]	VLELQV	15.96	701.603	0.308516	10.2895	6.91528	6.16333	5.75131	4.64271	9.50339	5.31575	6.54446	4.74979	6.53856	5.20124	6.2972
gi|4758362	fibroblastgrowthfactor11[Homosapiens]	MAALASSLIR	18.81	1329.04	0.707053	6.94237	1.42025	3.22756	6.91655	0.253925	5.8701	5.70768	6.07062	5.81234	1.0294	0.382335	1.45661
gi|51095128	hypotheticalgenesupportedbyBX537645[Homosapiens]	DSETPKQK	8.48	1202.47	0.834185	6.41867	7.94314	7.45374	6.22203	7.05146	7.94071	6.52385	8.14725	6.63602	3.1596	8.5129	8.10825
gi|160014059	RecName:Full=NXPEfamilymember1	MSSNTMLQK	2.44	1054.34	0.225814	6.83162	6.05451	8.31186	5.96982	4.36778	5.88416	6.03033	5.37548	5.31546	4.03532	6.62635	3.6482
gi|98956112	immunoglobulinlambdalightchainvariableregion[Homosapiens]	ASKLMVYEGNK	13.63	1255.34	0.293122	7.4072	5.23931	8.69841	7.69892	3.72415	1.86146	2.62545	0	-0.0104253	6.62463	1.79864	2.15653
gi|119594086	hCG2044349[Homosapiens]	GNLGMIMVIR	4.52	1117.58	2.35e-13	6.8004	0	7.51674	6.68631	6.01861	5.93973	5.88179	6.05593	5.21472	4.60088	5.62398	5.97853
gi|4885657	DNArepairproteinXRCC2[Homosapiens]	AESGTELLAR	20.53	953.675	0.254005	7.74489	2.64182	11.0758	10.4358	1.872	8.99165	0	1.25408	0	8.00781	0	3.55661
gi|40045326	unnamedproteinproduct[Homosapiens]	PGGSXGR	9.74	1251.74	0.240696	6.67409	6.73622	7.67029	6.65252	7.00577	5.48097	5.5723	5.37056	4.16889	5.30538	6.26235	5.35346
gi|85540441	regulatorofG-proteinsignaling21[Homosapiens]	MIYSEFIEADAPK	12.53	1513.62	0.453407	7.47907	7.35474	7.63109	6.8309	5.88735	6.10904	6.35451	2.88102	4.88706	3.96667	6.26393	3.96726
gi|119575878	hCG37513,isoformCRA_a[Homosapiens]	VFIEDVIR	39.49	990.988	0.424254	7.22241	9.05135	0	0	6.57693	9.02356	6.09547	0	7.36102	5.25466	6.73923	7.29401
gi|38414	glycerolkinase[Homosapiens]	WSGLNLRLMR	16.7	1247.63	0.726129	8.60663	10.0332	8.98642	9.12008	0	8.31046	7.19528	7.82361	6.32771	6.87791	7.19911	0
gi|530365310	PREDICTED:39SribosomalproteinL9,mitochondrialisoformX1[Homosapiens]	AGAGRLLR	11.51	813.827	0.690103	7.27128	7.30866	9.10657	8.66535	8.35001	7.9334	8.04141	8.37496	6.42751	7.09398	8.44974	8.3892
gi|578802184	PREDICTED:ATP-bindingcassettesub-familyBmember10,mitochondrialisoformX2[Homosapiens]	LSSDTALLGR	18.09	672.618	0.395539	0	0	0	0	0	0	6.25159	0	0	0	5.44075	0
gi|153085470	HIG1domainfamilymember1A,mitochondrialisoformb[Homosapiens]	SRGNTK	17.77	1389.61	0.45849	7.73333	7.2597	7.59436	6.93423	5.67128	6.88907	7.03859	6.98726	5.47082	5.10597	6.51665	3.18741
gi|4506741	40SribosomalproteinS7[Homosapiens]	AIIIFVPVPQLK	44.06	1339.16	0.545804	2.70774	2.50012	2.91159	3.86662	5.76548	2.28879	2.61462	3.18037	5.89982	5.45131	3.21092	4.27761
gi|46015224	ChainD,HumanSdhNADHINHIBITORCOMPLEX	GLGLKIXLK	14.13	2053.28	0.402529	4.46432	3.43444	4.02277	6.45357	6.33761	7.02366	6.68692	5.40135	6.5092	5.04844	6.87186	6.51639
gi|578797420	PREDICTED:uncharacterizedproteinLOC101930546[Homosapiens]	AQAAATETK	10.96	726.272	0.246662	7.11594	6.5449	6.83006	6.47196	6.00769	7.31005	6.46325	7.37645	4.67865	6.59927	6.26218	6.8376
gi|530415807	PREDICTED:zincfingerprotein599isoformX1[Homosapiens]	GLSQSTCAGEK	6.2	1135.63	0.014991	6.57486	5.85238	7.8437	6.52824	5.9579	6.51635	6.22856	6.28552	5.01672	4.39605	0	6.58652
gi|119619954	thymosin,beta10,isoformCRA_a[Homosapiens]	VPAPPLLR	10.47	825.117	0.457226	2.70666	11.0742	6.99437	2.11763	2.28051	6.16476	9.23788	0	7.75463	5.26839	4.83811	5.54976
gi|578801060	PREDICTED:ubiquitincarboxyl-terminalhydrolaseisozymeL5isoformX10[Homosapiens]	SVAGGSWCGGQLRAR	6.66	1558.77	0.973097	0	0	0	0	0	0	6.76863	6.67603	0	0	6.2795	0
gi|578826356	PREDICTED:apoptosis-resistantE3ubiquitinproteinligase1isoformX3[Homosapiens]	VCPGTK	20.18	661.493	0.00395147	6.47183	6.23224	5.58814	4.06322	6.22741	6.47226	6.90166	6.58731	5.59316	6.12027	6.77212	6.86414
gi|530363922	PREDICTED:Na(+)/H(+)exchangeregulatorycofactorNHE-RF3isoformX3[Homosapiens]	MTSTFNPRECKLSK	2.56	1503.66	0.48555	8.56503	7.17008	7.63092	7.40874	8.43548	6.80836	5.85416	8.82455	7.27512	4.48297	5.6654	6.29178
gi|58223172	anti-tetanustoxoidimmunoglobulinlightchainvariableregion[Homosapiens]	STGIPDR	4.32	877.866	0.456869	6.86836	6.6532	6.39891	7.54637	1.83455	1.70158	6.13428	5.54746	6.37395	4.65859	7.70228	5.74612
gi|530400607	PREDICTED:SLIT-ROBORhoGTPase-activatingprotein1isoformX1[Homosapiens]	MSTPSRFKK	10.76	952.474	0.371477	7.44068	9.74992	8.15806	7.48501	0	0	6.39056	6.09128	4.96441	4.94492	5.83272	5.75079
gi|21389421	neuferricinisoform1precursor[Homosapiens]	LMGWWGPR	17.84	879.438	0.773423	6.20587	6.54723	6.64028	8.21922	8.737	6.24845	7.22191	5.75929	6.61237	5.66621	6.62129	7.91677
gi|119596445	KIAA1755protein,isoformCRA_c[Homosapiens]	SKELMEAVLR	6.02	1175.64	0	0	0	0	0	0	4.65224	5.19069	5.67773	5.39459	0	6.3031	0
gi|578807690	PREDICTED:transcriptionfactorDp-2isoformX6[Homosapiens]	RMGMSFGLESGK	13.15	1048.61	0.268185	6.83349	7.75236	7.88363	6.83277	7.31224	6.8165	5.61026	7.67129	6.05563	4.55036	5.33943	6.26149
gi|578824403	PREDICTED:17-beta-hydroxysteroiddehydrogenasetype6isoformX6[Homosapiens]	VLAACLTEK	3.91	1003.93	0.232656	0	0	0	0	0	0	2.15383	0	0	0	6.7558	0
gi|219518994	CXorf58protein[Homosapiens]	SKQAQMKVEKMR	6.16	1344.13	2.11312	0	0	0	0	0	0	0	0	0	0	6.87704	0
gi|34328018	KIAA0684protein[Homosapiens]	RKAMEELSADEIR	13.23	1858.53	0.324854	0	7.20572	9.50542	9.34254	6.58508	6.31925	0	6.66091	5.03741	0	6.26418	0
gi|119609276	hCG2002356[Homosapiens]	SQKTMVDMSAVR	4.74	828.679	0.233891	5.48547	6.80248	5.48357	6.66201	7.19851	5.23949	5.00568	7.45576	4.01328	4.19304	4.72999	4.71085
gi|578823048	PREDICTED:microfibrillar-associatedprotein5isoformX5[Homosapiens]	LVCKEHEAMK	7.85	1259.81	0.518949	7.19898	7.33422	8.50891	8.65919	7.82792	7.22509	6.99841	7.20014	7.51528	6.76059	7.96078	6.3317
gi|7716050	immunoglobulinheavychainVDJCregion[Homosapiens]	MADGGATDYAATVKGR	8.86	1599.77	2.34e-13	7.31204	7.83941	7.51781	6.8183	6.38737	6.57495	6.28116	5.9448	5.69008	5.57143	6.55296	6.67308
gi|530388073	PREDICTED:histoneacetyltransferaseKAT6AisoformX1[Homosapiens]	RAIGHGRLLK	17.93	1788.22	0.646904	5.88708	2.15229	5.96421	6.86247	5.98333	4.80028	6.44146	6.28509	3.69083	4.49094	5.73631	0
gi|578823723	PREDICTED:acid-sensingionchannel1isoformX1[Homosapiens]	FSQVSK	7.87	553.803	0.222379	7.4543	7.1004	0	0	0	5.96082	0	6.03154	0	6.28471	5.43778	6.03843
gi|23238197	tumornecrosisfactorreceptorsuperfamilymember18isoform3precursor[Homosapiens]	MAQHGAMGAFR	4.13	1443	0.92622	8.85709	8.85117	9.36323	7.53957	7.33038	7.53183	7.63384	7.69102	6.75005	5.8855	6.91286	7.28992
gi|194375900	unnamedproteinproduct[Homosapiens]	AARGPGGAATHGR	2.15	1246.47	0.760727	7.16347	6.98766	6.27181	5.74651	5.08721	4.39176	4.44226	6.04071	5.84424	7.62979	6.33496	7.87357
gi|40979974	unnamedproteinproduct[Homosapiens]	RQSGLCSGXR	7.19	976.247	0.386095	0.713962	1.17985	1.52142	2.86671	5.52153	2.9293	2.76768	3.69107	0.290643	1.62905	1.37826	3.51303
gi|109150431	E3ubiquitin-proteinligaseRNF31[Homosapiens]	LAQPPSLVVDSR	6.71	785.356	0.345656	7.89933	7.77531	7.98399	7.57989	7.86962	7.54697	6.95478	6.56783	5.96055	6.08429	5.81822	8.0313
gi|530397989	PREDICTED:isobutyryl-CoAdehydrogenase,mitochondrialisoformX3[Homosapiens]	DAVALCSMAK	4.99	1004.6	0.349624	6.32513	6.97599	6.20557	6.88303	7.33298	6.58693	5.50546	4.63211	5.72706	6.19286	6.46635	6.01867
gi|283902167	unnamedproteinproduct[Homosapiens]	DCKXRSR	10.34	1265.69	0.0300473	6.71612	7.0089	6.78079	8.01388	5.76255	6.14182	6.20855	7.06449	5.77867	0	6.28198	6.5717
gi|313507219	ChainA,CrystalStructureOfTheHumanPim1InComplexWithAmppnpAndPimtide	RRHPSGPPTAX	11.12	1177.77	0.335101	7.13502	5.60112	7.96241	6.39078	5.83963	7.21081	5.6902	5.39819	4.03528	6.36242	5.26132	5.59233
gi|530402660	PREDICTED:dehydrogenase/reductaseSDRfamilymember12isoformX7[Homosapiens]	VFLVTGGNSGIGK	12.31	628.351	0.265057	5.55847	6.5397	6.46997	6.12079	6.46372	4.89546	5.71657	5.35494	3.9354	4.50664	5.90838	8.1284
gi|40044788	unnamedproteinproduct[Homosapiens]	MLFGXR	7.66	840.752	0.48059	6.9113	7.1068	7.94192	10.0016	6.70588	6.48273	6.64656	6.27904	4.74467	5.50242	5.98959	5.77835
gi|6329915	KIAA1138protein[Homosapiens]	AAPGRGPAAGR	10.93	980.403	0.672506	3.02755	3.6678	5.04978	4.0334	3.13364	5.99025	4.43677	3.54728	2.5672	5.75847	3.11072	3.56579
gi|545479138	celldivisioncycleandapoptosisregulatorprotein1isoformb[Homosapiens]	VNDLRKELESRALSSK	7.9	1546.89	0.00653682	5.49126	6.94469	5.34355	7.09772	4.43559	6.74994	3.92641	6.85062	3.35496	6.16444	3.50652	6.0861
gi|578814219	PREDICTED:inosine-5'-monophosphatedehydrogenase1isoformX9[Homosapiens]	NLIDAGVDGLR	14.98	1145.07	0.832004	8.0134	4.87591	8.20639	7.85418	7.30174	9.26759	6.89326	0	4.98523	4.49974	6.29624	5.81118
gi|442803012	immunoglobulinheavychainvariableregion,partial[Homosapiens]	GLEWISGISGNSGSR	13.65	1518.78	0.403562	7.80125	7.73023	8.06376	7.40033	6.90156	6.53177	6.49493	0	0	0	6.38491	5.90907
gi|578813583	PREDICTED:phosphoserinephosphataseisoformX6[Homosapiens]	ICGVEDAVSEMTR	5.76	2011.97	0.0244813	8.95382	7.87511	8.28679	8.50956	6.96775	7.15349	6.96621	0	6.79451	6.94566	6.86556	7.1044
gi|62089200	zincfinger,DHHCdomaincontaining9variant[Homosapiens]	KTHFGAGIPIMSVMVVR	16.17	1749.91	0.184557	6.7504	7.32246	7.31177	7.23199	0	7.37621	5.62662	6.85088	4.5992	6.06054	4.95677	6.02168
gi|119620669	hCG2040112[Homosapiens]	MSAGALGAGR	16.17	924.481	0.492738	7.95549	6.64371	6.50355	6.48902	6.3227	5.75892	5.84334	5.44375	7.83672	8.70673	8.12366	6.56421
gi|157829395	ubiquitouslytranscribedtetratricopeptiderepeatproteinY-linkedtranscriptvariant244[Homosapiens]	KMAEGXASR	4.1	1142.36	0.765302	9.90519	10.0296	10.3309	9.59285	7.58214	9.41652	7.51049	9.62405	8.11969	6.30228	8.9999	6.37385
gi|50834250	unnamedproteinproduct[Homosapiens]	CHVQL	6.29	658.02	0.447936	5.54993	5.66562	6.1656	7.92119	5.9242	5.82431	5.16491	4.87733	5.25464	5.09964	6.08543	7.40511
gi|118402596	celldivisioncycleprotein23homolog[Homosapiens]	ELDGFGLYLYGVVLR	6.05	1713.9	4.75e-13	6.47298	4.28322	7.02649	6.83056	5.65645	5.42191	5.05159	0	0	3.23614	0	4.33084
gi|578831687	PREDICTED:GolgiSNAPreceptorcomplexmember2isoformX8[Homosapiens]	ILDIANMLGLSNTVMR	11.25	1793.06	4.69e-13	3.66712	3.83168	4.99604	5.06176	4.36922	3.87825	5.58347	5.95395	5.47877	4.11942	4.73701	4.96264
gi|3873285	voltage-dependentP/Qtypecalciumchannelalpha1Asubunit[Homosapiens]	CPHRVACK	4.86	1055.88	0.224689	3.56684	6.48267	2.81252	8.36184	3.47624	5.15937	2.51994	6.11287	4.59395	5.91291	6.30246	0
gi|5032099	smoothenedhomologprecursor[Homosapiens]	ADGTMR	12.67	651.167	0.22381	3.05409	3.08785	2.58471	7.74617	1.87579	3.14264	2.16302	2.67754	6.62401	1.82587	2.2685	2.28668
gi|257153482	disruptedinschizophrenia1proteinisoforml[Homosapiens]	GTSAHFGIQLRGGTR	6.21	1559.66	0.407551	7.24489	6.4613	8.2067	7.64845	6.60091	5.10446	6.22104	6.50501	4.2408	5.19875	5.91689	6.4685
gi|40982014	unnamedproteinproduct[Homosapiens]	SIAVR	18.41	544.752	0.449974	8.23084	0	8.83251	0	0	7.84579	8.03545	8.18151	8.31542	7.13869	7.77912	7.24725
gi|556695465	nucleosidediphosphatekinase,mitochondrialisoformc[Homosapiens]	AMIGHTDSAEAAPGTIR	3.11	1698.69	0.470681	8.09928	6.29199	9.02879	7.42247	7.07399	5.23092	6.0994	3.92067	3.00765	3.67253	4.95523	5.10839
gi|19401871	putativeserine/threonineproteinkinase[Homosapiens]	GPESPDGDVSVPER	11.89	1439.79	0.0131592	4.57948	6.76625	4.57414	4.17797	4.65403	4.31279	5.0512	4.693	4.56947	4.67997	4.28036	5.57669
gi|578844818	PREDICTED:cellwallproteinAWA1-like[Homosapiens]	AGPLR	1.54	631.747	0.270561	6.8649	6.68135	7.84361	7.31046	8.71908	9.69475	9.6414	9.93743	4.98828	7.335	6.52624	6.06802
gi|508083061	carcinoembryonicantigen-relatedcelladhesionmolecule18precursor[Homosapiens]	DLSRPRWSLWR	9.06	1472.91	2.34e-13	0	0	0	1.00581	0	0	0	1.43941	0	0	0	1.31326
gi|40977052	unnamedproteinproduct[Homosapiens]	LLNPSMPXST	7.8	1046.58	0.00775552	8.24276	8.23204	7.5466	7.84783	6.98874	6.22211	5.82754	7.4362	5.90519	6.51909	6.20507	6.80612
gi|578822867	PREDICTED:lymphoid-restrictedmembraneproteinisoformX10[Homosapiens]	VTIASLPR	24.65	1009.25	0.535307	6.6299	6.89534	7.24616	6.88117	6.84106	6.5432	6.33932	9.47698	5.93098	6.09083	6.59939	7.49735
gi|18158839	ChainA,Yap65(L30kMutant)WwDomainInComplexWithGtppppytvgPeptide	AMLSQM	11.34	997.975	0.61084	6.60119	6.67987	7.63328	7.3489	7.51532	7.55361	6.0984	6.29055	5.14279	5.52357	6.73972	6.57141
gi|223029424	largesubunitGTPase1homolog[Homosapiens]	SSTINTIMGNKK	2.93	1242.07	0.737664	7.45428	7.03597	7.12837	5.70894	6.0964	6.34572	6.0575	5.20259	5.86728	5.97579	6.69915	6.16362
gi|578828975	PREDICTED:kinesin-likeproteinKIFC3isoformX13[Homosapiens]	DLLMVENERLRQEMR	6.77	1964	0.00321264	9.46646	0	0	7.47982	0	7.50347	0	6.90486	5.88402	5.5112	5.7979	6.86286
gi|578837129	PREDICTED:bromodomain-containingprotein1isoformX12[Homosapiens]	HKNNRVK	4.35	894.434	0.0023355	7.52265	6.55809	0	7.37574	0	4.95126	5.3673	4.6023	0	4.49876	5.54128	0
gi|578832112	PREDICTED:ankyrinrepeatdomain-containingprotein12isoformX6[Homosapiens]	SKNTAAIKKTDDR	6.91	1446.06	0.576808	7.79725	7.82101	8.48492	6.85469	7.04917	6.2062	6.82205	5.64657	5.1798	5.69383	6.32409	6.59463
gi|530383714	PREDICTED:mitogen-activatedproteinkinasekinasekinase4isoformX1[Homosapiens]	SMPSDAR	10.96	1056.75	0.535177	7.7065	7.57102	7.62692	10.4952	6.97077	7.10582	6.94738	6.77713	5.38155	5.2664	5.96966	5.45003
gi|119629555	hCG2045789[Homosapiens]	CSLTLRGGR	10.26	1018.85	0.457443	1.10023	6.64134	6.97809	6.70038	5.77049	6.11308	5.81701	9.43468	6.21024	-0.109832	7.17655	6.29634
gi|119588284	nucleoporin160kDa,isoformCRA_a[Homosapiens]	QKVDKATR	7.62	1996.2	0.545139	7.0155	0	7.0477	7.0387	0	6.99509	6.1054	6.48644	4.71364	5.62584	0	4.63522
gi|194248068	ras/RapGTPase-activatingproteinSynGAP[Homosapiens]	SIIGR	17.18	545.855	0.322771	9.25138	3.92597	6.66836	7.78612	2.86319	2.64873	1.91172	3.56768	5.44108	5.30463	3.55204	2.72398
gi|530435542	PREDICTED:orofacialcleft1candidategene1protein[Homosapiens]	EGAPSK	1.35	589.332	0.0181506	4.69112	5.53508	6.17545	5.92061	5.91636	5.12815	5.91884	0	5.52678	0	4.20466	5.79556
gi|4505363	NADHdehydrogenase[ubiquinone]1betasubcomplexsubunit5,mitochondrialisoform1precursor[Homosapiens]	LGFGGFLTRGFPK	5.84	1396.51	0.230333	7.46734	6.97573	7.58697	8.88182	7.59791	5.825	5.96674	5.41624	5.32236	4.98718	8.25787	9.30841
gi|1402829	immunoglobulinheavychain,partial[Homosapiens]	GSXIT	1.08	514.408	0.232308	5.75456	7.55679	8.2141	7.41606	6.43946	6.55077	7.19288	6.93758	5.93947	5.24148	6.47242	5.23484
gi|27477122	serine/threonine-proteinkinaseICK[Homosapiens]	EIGSAMQR	11.64	726.151	0.392076	6.86589	7.92558	7.54295	6.1278	6.14797	7.20365	6.65986	7.02861	4.70173	6.08556	5.98499	6.97953
gi|555290149	proteinSCAF8isoforma[Homosapiens]	VAPSSRPR	5.09	1359.25	0.552679	6.8545	2.24285	6.85351	6.62827	5.87064	6.68532	5.96657	7.22577	6.10731	1.39043	6.3484	2.43408
gi|530387348	PREDICTED:F-boxonlyprotein25isoformX4[Homosapiens]	RTMPFLGQDWRSPGWSWIK	5	2347.11	0.466495	0	7.29196	7.16694	6.4291	0	0	5.90221	6.41502	0	6.98633	6.93189	0
gi|14149760	homeoboxproteinorthopedia[Homosapiens]	IGLTESR	11.58	1163.55	0.243676	8.83725	7.00933	7.66387	8.34162	6.15733	6.37908	6.09676	5.9466	6.42603	5.21792	6.30556	8.04999
gi|323462840	ChainB,StructureOfTheRan-BindingDomainFromHumanRanbp3(E352a-R353vDoubleMutant)	GAMKVEVITGEEAESNVLQMQCK	4.06	1417.79	2.36e-13	7.02828	6.75126	7.17255	6.51316	6.46393	5.99252	6.16425	0	0	5.31714	6.47533	0
gi|27753295	immunoglobulinheavychainvariableregion[Homosapiens]	GNGGSTSYADSVKGR	3.3	1458.88	0.647287	5.4483	0	6.81346	7.29651	6.00357	7.28509	7.01367	5.67641	4.76047	3.92725	5.22077	4.58549
gi|194473714	latexin[Homosapiens]	QASMEDIPGR	11.07	1279.82	0.234986	7.76	7.85638	9.81066	7.30266	8.86095	6.94771	7.17268	6.92094	5.78937	5.89542	6.19912	9.4016
gi|578810137	PREDICTED:proteinShroom1isoformX4[Homosapiens]	QAALEAAVR	6.8	1416.68	0.6029	6.39346	5.69093	6.29983	6.85575	6.34082	5.92725	6.24339	6.50185	5.73768	5.6005	6.62116	6.34925
gi|119600632	hCG2045411[Homosapiens]	SALPNSR	13.23	745.405	0.0204439	3.65082	3.17774	0	3.82396	3.05518	3.51444	6.10068	7.07182	0	2.31745	2.8215	3.45268
gi|51100974	unconventionalmyosin-Id[Homosapiens]	LMYNSSNPVLK	4.01	1015.32	0.532506	6.57616	7.16066	7.48742	7.23142	6.51106	5.7277	6.22525	2.77313	5.09542	5.02061	5.42952	6.1482
gi|34147969	argininedecarboxylase[Homosapiens]	MHVLDLGGXFPGTEGAK	12.19	1702.21	0.546343	0	2.25004	2.6434	2.70531	2.26347	1.80572	5.59496	5.08097	4.78815	2.82558	2.46517	2.96291
gi|261385704	unnamedproteinproduct[Homosapiens]	RPSPLLGKQKEGASRPK	5.82	1847.69	0.378718	0	8.5573	7.44528	6.43434	5.49496	6.59026	7.95796	9.77966	6.8557	0	7.63617	7.82774
gi|578820367	PREDICTED:DNAdamage-bindingprotein2isoformX4[Homosapiens]	KLCAKGSGPSR	10.54	1008.06	0.495559	3.29949	7.191	11.0411	7.49733	10.6655	2.46013	2.02859	10.7391	2.01359	8.5519	3.01934	1.59775
gi|47716512	RNA-bindingproteinMEX3B[Homosapiens]	EDVAMARR	16.56	963.716	0.466854	7.30894	6.90923	6.87102	7.15344	6.14871	8.28175	6.30508	6.25864	6.13076	4.82478	7.74753	8.0105
gi|148612853	ATP-bindingcassettesub-familyFmember3[Homosapiens]	EQSSTVNAKK	16.96	878.736	0.46944	8.96022	6.92098	8.78543	7.9446	8.02233	8.02649	8.07186	7.47874	6.36301	6.37797	6.78884	7.70517
gi|353254114	anti-tetanustoxoidimmunoglobulinheavychainvariableregion[Homosapiens]	GTMVT	6.81	523.234	0.0243928	6.82644	6.76905	8.08427	9.82168	6.10615	6.46418	9.32067	5.89406	6.1503	6.87883	8.62115	7.01855
gi|146387319	ChainA,CatalyticDomainOfTheHumanNedd4-LikeE3Ligase	AVLLXDAEKRIR	7.04	1397.35	0.40695	2.78476	0	7.04764	1.89953	0.12228	1.49628	5.72445	8.2236	3.06133	0	1.87127	2.1289
gi|256418948	zincfingerprotein208[Homosapiens]	HKVIHTGEKSYK	1.28	1937.95	0	0	9.981	0	0	8.62391	8.54564	0	0	0	5.79683	0	6.58381
gi|40043002	unnamedproteinproduct[Homosapiens]	MTVGT	3.06	523.522	0.291725	0	0	0	6.9577	3.3069	0	4.86822	0	0	0	4.80068	4.2568
gi|338839	Tcellreceptor,partial[Homosapiens]	PPASP	4.66	468.268	1.76e-13	5.7565	4.88128	5.76996	5.4063	5.12532	5.14827	5.7153	6.27328	5.70199	4.34332	0	5.26332
gi|578813971	PREDICTED:dipeptidylaminopeptidase-likeprotein6isoformX2[Homosapiens]	QMPKVEYR	4.18	1633.32	0.532793	0	7.91633	7.82854	8.15615	7.11046	0	0	0	0	6.72371	7.79244	6.02503
gi|21336382	unnamedproteinproduct[Homosapiens]	IGQSDLR	5.13	1441.56	0.297707	4.11994	5.53397	6.80748	4.65953	0	3.55345	5.67724	6.68698	6.12157	3.38733	3.7513	6.10241
gi|371447051	immunoglobulinGheavychainvariableregion,partial[Homosapiens]	QVQLVESGGGVVPPGK	3.17	1212.35	0.902637	8.09211	7.51065	7.1699	8.0664	7.36066	5.56916	7.15688	3.45991	6.13504	5.59598	7.42056	7.4712
gi|27769123	Similartotubulin,gammacomplexassociatedprotein6,partial[Homosapiens]	TVPSAAAVQAR	15.38	1070.6	0.496073	8.03516	8.41581	7.00961	8.59265	6.45555	8.10536	6.479	6.07515	5.38645	6.76841	0	5.48456
gi|20381115	Cationchannel,spermassociated2[Homosapiens]	KLLDPSRQK	16.97	1048.72	0.329824	8.0368	8.08375	7.5635	7.29971	6.48202	7.96443	7.50071	7.38726	5.73568	4.45169	5.96295	6.85976
gi|32483374	nucleolarprotein56[Homosapiens]	KKVLLGVGDPK	13.35	1117.56	2.37e-13	7.29152	7.20356	6.96578	6.93934	0	5.65137	0	6.15181	0	0	6.25207	6.84404
gi|578801693	PREDICTED:immunoglobulin-likeandfibronectintypeIIIdomain-containingprotein1isoformX3[Homosapiens]	NGSGGPDGAPMNDTR	13.76	1462.02	0.306122	7.41349	7.56894	9.6144	9.31897	6.52715	9.08973	6.78096	7.01538	6.02572	5.00069	7.51752	6.18056
gi|24308039	E3UFM1-proteinligase1[Homosapiens]	GGGGGNAREYK	3.9	1205.82	0.525766	9.01556	7.10396	6.39939	7.53755	6.09978	6.36424	7.03933	7.08698	7.62539	5.12786	6.57413	8.73573
gi|578810015	PREDICTED:semaphorin-5AisoformX3[Homosapiens]	SLGILPPLR	17.5	964.802	0.700188	7.42627	7.30711	3.19942	2.24805	7.93506	1.10988	7.52371	7.91961	6.26892	-0.321047	0.771292	0
gi|56549113	lariatdebranchingenzyme[Homosapiens]	NEADLRCMAVPPK	17.34	1692.76	0.000821754	6.28054	6.45669	7.27982	7.96834	7.57492	7.84116	7.61487	8.7482	7.39128	7.22848	6.72814	7.80555
gi|189053113	unnamedproteinproduct[Homosapiens]	ATAAMGKKKIAK	2.93	1217.66	0.0194156	6.58884	7.42761	8.51171	7.14231	7.45551	6.79677	6.33848	6.91007	5.77924	5.91593	6.25836	7.33628
gi|578818993	PREDICTED:inactiveubiquitincarboxyl-terminalhydrolase54isoformX15[Homosapiens]	GGDQPDK	11.99	717.368	0.00031931	4.69844	4.69897	5.11982	4.56643	4.72402	4.83498	5.13708	5.66874	4.62811	4.35451	4.06436	5.12048
gi|74275344	traceamine-associatedreceptor2isoform1[Homosapiens]	DKKAAK	10.06	1241.4	0.403236	4.23717	3.23753	6.66602	5.44583	8.40783	4.87973	3.74252	2.85727	5.89871	5.63846	6.48555	6.8342
gi|578838996	PREDICTED:putativeGTP-bindingprotein6isoformX2[Homosapiens]	KALDRLR	11.76	1551.76	0.367635	6.72797	6.4078	6.73165	6.71186	5.55119	5.52822	0	0	5.37176	5.45437	5.46886	8.76656
gi|10636795	immunoglobulinheavychainvariableregion[Homosapiens]	VMISVDMSK	13.66	1180.46	0.547733	6.96554	7.07855	7.27286	6.68119	6.13539	7.49426	7.36101	6.88039	6.71217	6.09348	8.82162	7.06419
gi|578812931	PREDICTED:PRdomainzincfingerprotein1isoformX2[Homosapiens]	RGSPEMPFYPR	16.58	1352.28	0.278368	8.02558	1.95387	2.43878	8.31817	1.81286	0.754033	0.517356	1.34508	0.568252	0.89351	1.13725	0.842408
gi|68989463	AHI1[Homosapiens]	SMMAPQEEK	4.31	1078.25	0.531014	7.67429	7.44295	7.58563	8.37763	6.5213	0.965634	2.42893	6.15754	1.32593	6.45046	6.60693	6.38772
gi|148733206	ubiquitouslytranscribedtetratricopeptiderepeatproteinY-linkedtranscriptvariant54[Homosapiens]	QXQTLREALVAAGK	7.01	1492.6	0.413204	7.57647	8.09103	8.41833	7.28046	6.91747	6.84527	7.71783	7.33714	6.43407	6.15743	6.8868	5.93543
gi|21756546	unnamedproteinproduct[Homosapiens]	GLGTRAPGPR	14.52	980.491	0.979226	8.14851	6.62628	7.3677	8.80583	8.04056	8.12621	7.70097	7.66142	6.09014	7.1714	6.92582	6.53034
gi|578810211	PREDICTED:dmX-likeprotein1isoformX6[Homosapiens]	TASQVHLMK	10.4	1014.76	0.800727	8.31059	6.24628	6.95687	5.62689	6.91202	5.888	5.42606	8.25015	5.25374	4.91218	6.32854	6.36222
gi|189417	neurophysin,partial[Homosapiens]	PLGGK	4.62	601.749	0.262871	9.59883	7.14952	7.74397	7.63096	6.19018	7.94357	8.85074	6.37705	8.3308	5.49157	6.6932	8.78145
gi|119596753	hCG2019498,isoformCRA_b[Homosapiens]	QKIDFFDISDHK	2.66	1490.14	0.440583	1.76456	1.53608	1.47935	7.52878	7.16728	0	1.67178	0.911357	-0.278417	0.259254	6.73073	0
gi|530418161	PREDICTED:1-phosphatidylinositol4,5-bisphosphatephosphodiesterasegamma-1isoformX1[Homosapiens]	QENGDLSPFSGTSLR	12.61	1607.47	0.42817	0	7.17693	9.93076	7.41457	6.84531	6.95136	6.18179	6.85121	5.73377	5.74824	6.69812	6.43811
gi|119628517	hCG2040815[Homosapiens]	VKNDVK	15.59	701.595	0.337198	10.4538	10.6572	10.3427	9.82741	9.72782	9.93149	9.44402	10.0368	8.91415	8.942	9.24028	10.1095
gi|65301115	complementC1qandtumornecrosisfactor-relatedprotein9Aprecursor[Homosapiens]	GLAGPMGEKGLR	8.68	1202.57	0.939275	7.56656	7.82216	6.43737	6.96292	7.31492	6.73615	7.33687	7.40996	6.12696	0	6.83565	0
gi|4506685	40SribosomalproteinS13[Homosapiens]	GLTPSQIGVILR	35.27	1253.66	0.27958	7.38963	7.30153	7.35291	7.08527	6.28287	5.71856	5.66886	5.7645	5.59476	5.52645	5.68253	5.73329
gi|578820714	PREDICTED:ATP-bindingcassettesub-familyCmember8isoformX1[Homosapiens]	GTYWWMNAFIK	7.84	1420.66	0.253256	7.31627	7.34034	6.88201	5.27863	6.5996	6.62908	7.16508	7.43345	6.76389	7.97335	6.35745	7.71565
gi|15797461	unnamedproteinproduct[Homosapiens]	NQINLIEYIR	34.89	1275.44	0.451824	5.00447	6.4261	6.90193	6.56066	5.78502	4.16687	4.68276	5.01994	4.36458	3.8418	4.21629	6.22233
gi|40977086	unnamedproteinproduct[Homosapiens]	MRDAGXPSMAK	7.72	1167.08	0.291659	3.09546	4.32386	8.78268	2.38077	2.25513	1.56457	0	0	0	1.83986	1.01203	0
gi|383280396	ChainB,CrystalStructureOfACytoplasmicProteinNck2(Nck2)FromHomoSapiensAt2.20AResolution	EDELSLVXGSR	3.87	1251.63	0.0164789	7.23147	7.64718	8.11119	7.0954	6.50737	0	5.42678	7.15922	5.44119	4.7625	6.20475	5.01792
gi|1246763	tyrosinekinaseactivatorprotein1(TKA-1)[Homosapiens]	ARGSRGARAFAALPGPAD	10.25	1740.4	0.45341	7.2719	7.64659	7.46759	6.79954	6.32876	8.33961	7.97754	8.56684	5.75067	4.1063	5.85166	6.65815
gi|197384097	zincfingerprotein662isoform2[Homosapiens]	AAVALASGTR	12.71	917.414	2.41e-13	0	0	0	6.43771	4.97782	4.04121	3.85118	5.9904	0	4.95341	5.93029	5.14712
gi|48717372	mediatorofRNApolymeraseIItranscriptionsubunit11[Homosapiens]	MATYSLANERLR	13.93	1937.92	0.340715	8.91993	8.27953	5.93697	6.41155	7.17809	6.26232	8.17606	8.70298	7.46778	5.79219	5.85972	6.64734
gi|225637544	olfactoryreceptor56A5[Homosapiens]	GEGDMAK	3.01	723.962	0.374481	3.83883	4.42901	5.66366	0	4.53691	6.4052	5.82338	6.39211	0	5.47857	3.60377	5.60468
gi|530424835	PREDICTED:proteinSOGA2isoformX2[Homosapiens]	AGKPPGAEPPSAAAK	20.41	1233.65	0.622976	7.51674	0	8.62316	7.30887	6.7097	6.37419	6.27909	6.7566	5.88756	5.77471	6.51843	6.46371
gi|530381903	PREDICTED:highmobilitygroupproteinHMG-I/HMG-YisoformX3[Homosapiens]	EPSEVPTPK	9.04	1048.91	0.844594	9.41679	9.93964	9.16231	7.11336	8.39889	8.18289	8.21589	7.99844	7.87352	5.9019	8.35171	1.05867
gi|9944865	uncharacterizedgastricproteinZA32P[Homosapiens]	GACAASSK	0.99	752.381	0.0137176	7.54252	5.66753	6.61655	0	6.55877	5.59527	6.19273	5.52095	4.25692	4.14362	4.50548	4.64656
gi|4506885	semenogelin-2precursor[Homosapiens]	GLSSQCSNTEK	9.17	1089.54	2.43e-13	0	0	0	6.98943	0	0	0	0	0	5.37183	5.96816	6.06544
gi|96975135	ras-relatedproteinRab-24[Homosapiens]	VVMLGK	14.64	987.556	0.00446977	7.76635	8.29925	7.99395	7.62153	6.39305	7.25123	7.01864	7.18558	5.73173	5.14302	6.64103	6.14231
gi|119586741	hCG1812117[Homosapiens]	TVPGTAGGAEHK	11.56	1125.92	0.398532	7.46026	8.03841	7.61769	1.55102	1.27717	6.91288	6.19126	3.04377	5.4567	6.21834	0.81066	0.618831
gi|119625920	serinepeptidaseinhibitor,Kazaltype2(acrosin-trypsininhibitor),isoformCRA_c[Homosapiens]	VWESDRRR	8.46	843.387	0.338255	6.9109	6.37296	6.65364	6.48129	5.72012	7.3086	5.42436	9.54901	5.54465	5.43504	5.95682	5.10191
gi|253723148	ChainA,SolutionStructureOfTheHumanVillinC-TerminalHeadpieceSubdomain	XLSIEDFTQAFGMTPAAFSALPR	3.13	2932.56	0.798883	6.7294	0	4.50044	0	6.27403	0	5.58595	5.43658	4.7174	5.43832	0	6.30401
gi|119610464	hCG1985372[Homosapiens]	MTSPLVFASLSPDAMAK	12.65	1799	4.75e-13	8.61664	0	8.96024	7.65263	0	7.29144	0	7.07104	6.14748	6.05386	0	0
gi|578836887	PREDICTED:serine/threonine-proteinkinaseChk2isoformX4[Homosapiens]	ALDLVKKLLVVDPK	8.87	831.492	3.53e-13	7.58637	6.82857	7.48783	6.39111	7.10095	6.93363	6.19791	7.34026	7.24871	4.90319	0	6.42736
gi|116666698	ChainD,CrystalStructureOfFull-Length3'-Exonuclease	KVIDLXKLK	20.63	1019.44	0.478409	7.31384	6.85361	8.09786	7.38356	6.60245	6.07466	6.04305	6.43413	5.23265	5.26754	6.19505	6.37654
gi|119623210	protocadherin19,isoformCRA_b[Homosapiens]	MSSSMEICVIK	3.75	983.02	0.366551	9.20843	0	8.59363	8.90825	0	9.21764	7.29526	0	0	0	0	0
gi|578809255	PREDICTED:cGMP-dependentproteinkinase2isoformX2[Homosapiens]	ITRRPEDLIR	3.96	1266.67	0.73242	8.23248	0	6.97307	6.92493	6.79193	6.41296	7.38018	0	5.42451	6.21006	6.37151	0
gi|530360483	PREDICTED:ubiquitinconjugationfactorE4BisoformX1[Homosapiens]	EAALSYMAAVVNANMK	11.37	1715.01	0.247775	6.74642	4.06757	8.3191	7.49425	5.81047	5.96501	5.06982	0	3.76743	3.76184	5.05128	4.17515
gi|530424658	PREDICTED:RINGfingerprotein166isoformX3[Homosapiens]	HCVESHRSDPNR	5.54	1492.65	0.6957	6.46125	6.43174	6.59618	6.285	5.44055	5.56455	6.04429	5.64751	6.42179	0	5.20892	3.49963
gi|5833827	immunoglobulinkappalightchainvariableregion[Homosapiens]	STGIPPR	3.54	974.538	1.19e-13	8.92789	0	8.48219	7.62339	7.7714	0	0	6.34112	5.92625	5.47933	0	0
gi|387766336	ChainH,TheCrystalStructureOfFancmBoundMhfComplex	EXQFSK	5.58	997.198	0.583836	8.05696	7.52676	7.93379	7.40058	6.98258	6.52968	6.87123	6.64845	5.25647	6.73444	6.23743	5.23897
gi|186972955	ChainB,CrystalStructureOfTheMus81-Eme1Complex	QPEASIGSXVSR	4.1	1246.77	0.979857	8.24793	7.81524	8.82502	7.31054	7.29915	7.3019	7.08413	5.4617	6.01982	6.82195	5.19003	7.06502
gi|578821456	PREDICTED:nuclearmitoticapparatusprotein1isoformX9[Homosapiens]	LVMAESEK	12.24	805.094	0.618589	0	4.19181	4.12975	4.16855	0	0	6.551	7.49795	6.65349	0	2.95145	0
gi|119607505	inositol(myo)-1(or4)-monophosphatase1,isoformCRA_e[Homosapiens]	REETISIIK	10.59	838.423	0.345566	9.04574	8.70979	7.78502	8.01446	9.1836	7.5216	7.00267	7.76526	6.83045	6.16733	6.91519	7.38775
gi|578838458	PREDICTED:transcriptioninitiationfactorTFIIDsubunit1isoformX9[Homosapiens]	TAPWNTTRAFIAAMK	13.38	1695.52	0.427652	4.60775	4.54967	4.52463	4.43401	3.83498	2.54311	6.0714	5.80712	4.9699	3.20147	4.09834	4.14875
gi|119590676	amyotrophiclateralsclerosis2(juvenile)chromosomeregion,candidate12,isoformCRA_d[Homosapiens]	DHQSAQKLGAQR	3.69	1552.65	0.422505	7.64778	7.54549	8.07247	8.1109	7.74568	7.27301	7.59985	6.25176	6.76762	6.58347	7.9619	7.09455
gi|119603986	hCG1648206[Homosapiens]	VENGSR	7.09	1369.99	0.513551	6.59267	0	6.1086	6.77463	5.32087	1.70758	1.87848	0	6.8265	5.34347	6.83165	1.2312
gi|119572232	EPHreceptorA1,isoformCRA_b[Homosapiens]	VTLRLPSLSGSDGIPYR	5.16	1831.96	0.233567	8.05688	8.29985	8.08834	9.46541	7.0411	6.46094	5.39792	0	6.36702	5.5881	6.02606	0
gi|578816134	PREDICTED:zincfingertranscriptionfactorTrps1isoformX6[Homosapiens]	MGEPVSESVVK	17.86	1201.78	0.486284	8.62613	8.79349	9.45467	7.95518	8.1015	7.5436	7.2638	0	6.51026	5.86927	5.56634	7.06635
gi|530365435	PREDICTED:acidicleucine-richnuclearphosphoprotein32familymemberEisoformX2[Homosapiens]	GNEMLKTMER	11.39	927.651	0.00617943	7.66105	7.85701	7.40605	7.10226	6.95709	7.26669	6.25326	7.40571	6.16754	6.56025	6.72575	6.85533
gi|578817959	PREDICTED:collagenalpha-1(XXVII)chainisoformX3[Homosapiens]	GLMGSVGEPGLK	9.51	1312.05	0.240267	2.50813	2.44243	6.29959	0.812222	1.11906	0	4.36242	0	-0.0712078	-0.399278	-0.0592865	0.474446
gi|2808974	Igheavychainvariableregion[Homosapiens]	VPGTXR	16.43	1560.92	0.7499	7.60414	5.88574	7.67433	6.4972	4.91316	6.54279	7.28474	6.75886	3.94188	3.89591	5.7047	2.98052
gi|119569560	hCG1795091[Homosapiens]	MSSPGAAGGGWDGSTEK	13.7	1612.06	0.229483	4.80467	4.70311	5.2599	4.5688	3.52313	4.30112	3.89382	4.21967	4.06069	4.0525	5.15034	6.71006
gi|148528975	LONpeptidaseN-terminaldomainandRINGfingerprotein2[Homosapiens]	AQLAILGMTSLKER	16	1529.77	0.0101881	0	0	0	0	0	4.98016	0	0	0	6.19398	5.51355	6.19915
gi|530387260	PREDICTED:PAX-interactingprotein1isoformX6[Homosapiens]	SEMIATWSPAVR	10.66	1579.16	0.411838	7.23185	8.97546	7.7474	9.11988	6.88714	6.55861	0	6.7402	5.76799	5.66944	6.68446	6.51797
gi|119595613	hCG2021517[Homosapiens]	AALTASGTGGGWENR	10.71	1445.74	0.701402	7.64583	7.1727	9.59244	7.11556	7.15499	8.11684	6.1365	6.68837	5.83032	8.03993	6.39434	6.28051
gi|530423920	PREDICTED:zincfingerhomeoboxprotein3isoformX1[Homosapiens]	TMELSPR	15.12	823.374	0.508214	7.08982	7.25043	6.85294	6.83409	9.87214	6.28629	5.80029	3.08676	5.64509	8.45552	6.48738	3.37733
gi|746061	SRP1protein	MDNGTDSSTSK	8.42	1157.87	0.220992	5.11884	4.1143	5.08687	4.3101	4.55849	3.11706	4.37726	3.83136	4.318	2.52158	4.41181	3.58649
gi|530400186	PREDICTED:integrinalpha-7isoformX4[Homosapiens]	MAGAR	5.42	551.955	0.295115	10.2859	7.44161	7.13038	5.7881	6.01159	9.79322	9.72475	8.65276	9.24797	4.87745	5.94992	6.99593
gi|530416968	PREDICTED:splicingfactor,arginine/serine-rich19isoformX1[Homosapiens]	SGDGSEK	15.21	679.904	0.519817	10.6867	12.5021	6.97852	6.44051	11.6453	10.1613	10.1741	11.8921	8.27721	10.9136	6.97726	11.1172
gi|22749429	coiled-coildomain-containingprotein89[Homosapiens]	SEKAMLR	1.84	850.45	0.00724036	4.3799	0	5.74716	6.07141	0	4.34319	4.70861	0	0	0	4.08114	0
gi|4504503	estradiol17-beta-dehydrogenase2[Homosapiens]	KSKGRLVNVSSMGGGAPMER	13.49	2061.26	0.367126	9.6045	11.0559	9.5524	10.3629	7.41143	9.76869	9.77717	6.86117	9.22811	9.30141	6.91379	9.81419
gi|530395847	PREDICTED:myotubularin-relatedprotein13isoformX2[Homosapiens]	VEENNPVK	8.8	1175.63	0.00879623	7.2216	7.19459	6.72143	6.87779	6.8171	6.82289	6.84036	6.5457	5.58425	5.72298	6.28355	7.08591
gi|119632269	hCG2042362[Homosapiens]	AAIPATLPHGATR	4.19	1143.67	0.00107755	7.96698	8.05043	6.87676	6.76449	6.27703	5.33246	5.71353	0	5.98327	6.09885	6.08534	0
gi|118137697	ChainH,CrystalStructureAndFunctionOfHumanThioesteraseSuperfamilyMember2(Them2)	EVIKAXTKAR	17.82	1177.63	0.0305727	8.57176	6.77189	7.17705	6.72211	5.99447	5.4944	5.9789	7.32756	6.6727	6.54793	6.69326	6.90595
gi|83753120	ChainB,CrystalStructureOfHumanFull-LengthVinculin(Residues1-1066)	RDXPPAFIK	2.8	897.598	0.597969	10.2829	10.8018	9.78621	9.61434	9.04158	8.98406	9.05387	8.57124	7.50364	7.79263	0	9.05665
gi|428698123	ChainC,CrystalStructureOfHumanD-xylulokinase	VVAFTGDNPASLAGXR	6.51	1603.61	0.370937	7.64962	5.47513	8.79422	8.15668	7.27269	7.29235	7.20109	7.20289	4.23244	5.90959	7.33957	7.19193
gi|530413013	PREDICTED:F-box/LRR-repeatprotein20isoformX2[Homosapiens]	CGGFLRKLSLR	8.72	783.351	0.0050909	6.41397	7.54417	7.21644	6.83975	6.85907	6.71871	6.41049	7.0681	5.92503	5.90105	6.27162	7.12993
gi|8922122	zincphosphodiesteraseELACprotein1[Homosapiens]	NGISVVLENGVTISPQDVLK	8.44	2079.04	0.642511	7.73178	6.89689	7.7773	6.10541	5.4396	6.85845	7.71115	8.89203	0	3.25753	7.26726	6.32188
gi|62088142	amyloidbetaA4precursorprotein-binding,familyA,member2variant[Homosapiens]	TTAMAHRK	9.42	1313.01	0.406799	6.42222	7.35454	6.76104	7.2447	6.81526	2.66045	2.34568	2.248	5.47663	5.05879	6.97241	1.87801
gi|5833845	immunoglobulinheavychainvariableregion[Homosapiens]	VDDNGVYYCAK	16.9	1001.53	2.37e-13	7.04937	6.736	0	7.00466	6.06648	5.59277	6.18973	6.50338	0	5.66111	6.84502	6.77935
gi|119612602	potassiumchannel,subfamilyK,member9,isoformCRA_a[Homosapiens]	GLSGAEAHGR	2.11	1133.84	0.646883	6.97266	6.67744	7.30046	8.37876	6.82633	6.01124	7.27721	3.24283	5.34534	6.24895	6.88735	7.81437
gi|578825592	PREDICTED:steroidhormonereceptorERR2isoformX3[Homosapiens]	MSKRLMTSGQLPR	10.35	1115.62	0.00979219	0	0	0	0	7.91539	0	0	3.73614	6.31794	0	0	6.32688
gi|530362826	PREDICTED:ganglioside-induceddifferentiation-associatedprotein2isoformX1[Homosapiens]	NIPVTLIDMDK	10.73	1071.31	0.405717	6.91709	6.07953	6.60524	6.71741	6.55675	4.606	5.85305	6.96964	3.9513	5.15777	6.14593	6.31914
gi|119606876	hCG2017827[Homosapiens]	LNTGDLR	16.35	786.786	0.912306	7.50263	8.79394	6.76303	8.96705	8.36693	7.99168	8.56447	8.34434	6.91593	7.29389	7.05335	7.34995
gi|151101386	coenzymeQ-bindingproteinCOQ10homologA,mitochondrialisoformb[Homosapiens]	AATKFGPETAIPR	15.09	1209.69	0.0388102	6.57372	6.79999	7.05633	6.79041	6.01776	5.86477	6.20742	6.73816	5.92056	5.3684	6.24693	6.78227
gi|578824204	PREDICTED:mitogen-activatedproteinkinasekinasekinase12isoformX5[Homosapiens]	SPNMLITYDDVVK	11.43	1495.84	4.7e-13	0	7.64666	7.27092	6.69483	6.12088	7.00583	6.53115	7.28778	5.70983	4.95919	5.99228	6.62308
gi|62720571	immunoglobulinheavychainvariableregion[Homosapiens]	DXLFLQMSR	2.61	1268.77	2.46e-13	3.40235	0	0	5.59553	0	0	6.0013	6.64905	0	0	0	0
gi|119612664	hypotheticalproteinLOC348840,isoformCRA_b[Homosapiens]	ISSTVSQLK	7.97	697.676	0.426124	6.68789	7.88471	8.27966	5.91307	4.36368	7.27512	7.20211	7.21957	6.11276	5.29126	6.53256	5.08647
gi|40982792	unnamedproteinproduct[Homosapiens]	MTGLSMDGGGXPR	11.57	1484.25	0.743257	7.29857	7.40108	8.33496	8.04464	8.3418	0	6.70412	0	5.54883	5.98712	6.51532	0
gi|11761621	mannose-1-phosphateguanyltransferasebetaisoform2[Homosapiens]	EVFPIMAK	8.42	1829.84	0.00567594	7.17211	7.20694	7.14877	6.89577	5.4737	4.27781	3.99925	6.1816	4.82718	5.00288	5.18686	5.44154
gi|530378694	PREDICTED:ubiquitin-conjugatingenzymeE2Q-likeprotein1isoformX1[Homosapiens]	AAELAPRDK	8.5	970.135	0.595899	7.14479	7.90911	9.10792	6.87765	6.2573	7.67684	6.35921	0	5.84397	5.1153	6.47529	6.38735
gi|2228748	RNApolymeraseIIIsubunit[Homosapiens]	XPFQMMGFIGRPNLDR	4.63	1931.64	0.295907	0	1.23799	0.696048	0	1.67513	5.03908	0.951949	4.86913	5.26171	0.796974	2.17144	5.42206
gi|530366444	PREDICTED:apoptosis-stimulatingofp53protein2isoformX1[Homosapiens]	ENGVNSPR	38.91	1126.36	0.514933	9.75288	7.82085	7.43901	6.11066	9.81828	10.0492	8.52923	5.89315	5.88828	9.44999	5.71703	10.0299
gi|157426879	nuclearproteinlocalizationprotein4homolog[Homosapiens]	MAESIIIR	20.57	948.336	0.56195	6.7224	0	8.62423	8.36487	6.97752	7.18992	6.89925	7.58595	6.14645	5.89318	6.92777	8.55582
gi|224808236	Bcellantibodyheavychainvariableregion[Homosapiens]	GPGAAGAVWTXVK	4.32	1240.61	0.648012	6.18394	6.47034	6.94662	7.57697	6.75477	0	6.41311	6.60742	6.11989	5.64287	6.12958	0
gi|189054769	unnamedproteinproduct[Homosapiens]	KGVIRGSYLK	14.59	1124.34	0.564402	3.39157	6.38615	7.47372	6.90121	6.05954	5.82772	8.56921	3.18864	5.90911	6.58268	6.36619	8.55343
gi|530379183	PREDICTED:mesoderminductionearlyresponseprotein3isoformX1[Homosapiens]	TGSEKIMDR	3.89	1035.18	0.34159	0	4.70547	2.57503	6.27604	2.21465	0	4.51808	3.54782	2.51909	0.389919	4.10363	6.01379
gi|93279903	BChainB,CrystalStructureOfHuman3-PhosphoglycerateDehydrogenase	SLTGV	4.48	415.793	0.431864	8.5833	5.78123	6.50086	5.42686	8.38604	7.16941	7.73758	9.26902	7.1304	5.57907	4.72416	8.70595
gi|44890784	HypotheticalLOC441242[Homosapiens]	AAATGAKSRGGAGKK	8.28	1328.23	0.4398	3.76849	0	7.41722	6.68658	3.04366	2.98802	0	1.9666	-0.680979	0	0	1.09996
gi|118600889	EHHADHprotein[Homosapiens]	IGVVVGKKKK	6.08	1268.76	0.339644	4.10398	4.69949	6.27271	6.15724	6.2203	5.69457	7.06913	7.61052	7.35694	5.21731	6.10434	6.51709
gi|80747695	unnamedproteinproduct[Homosapiens]	SVAGQTPVGSNKKR	9.74	953.596	0.00715369	7.21059	7.1324	7.68332	6.5704	6.05484	5.14583	5.54066	5.39091	6.46478	5.8849	6.26502	6.77416
gi|530425153	PREDICTED:AT-richinteractivedomain-containingprotein3AisoformX3[Homosapiens]	GDGVPR	6.13	597.304	0.0130918	7.07457	8.14989	8.02956	6.95045	6.07626	6.8041	7.17292	5.14291	5.78854	4.99797	6.69543	0
gi|40981500	unnamedproteinproduct[Homosapiens]	AVIGGPLQRC	7.53	1214.75	0.989396	8.1311	7.58007	7.80344	7.69845	7.07192	7.31172	7.08837	7.97541	6.63433	5.16995	5.95235	7.16693
gi|7427519	DNAreplicationlicensingfactorMCM6[Homosapiens]	QRDGSGVTK	10.6	878.862	0.494654	7.57237	7.41703	8.06243	8.52151	6.83618	7.50468	6.55725	4.62418	6.00795	5.78737	9.40716	7.54953
gi|530404870	PREDICTED:papilinisoformX2[Homosapiens]	GAEGDLAPERLHAR	4.69	1180.77	0.214263	7.73576	7.56179	7.9048	7.42843	6.48613	6.58692	7.23315	5.97452	6.28393	5.77343	6.72849	6.51133
gi|87162461	AF4/FMR2familymember2isoform1[Homosapiens]	ASTKSVSFK	11.01	954.612	0.935341	7.79966	8.25896	8.23652	7.31344	8.03477	7.58747	6.98235	9.98657	5.92231	5.87782	6.54694	7.07195
gi|578817815	PREDICTED:spectrinalphachain,non-erythrocytic1isoformX10[Homosapiens]	GLNGKVSDLEK	10.42	1159.77	0.237769	9.88481	7.47229	10.3101	7.13694	7.24499	6.6059	6.37031	6.72063	5.9081	5.57218	8.07062	6.7632
gi|599830	unnamedproteinproduct[Homosapiens]	VQQTLMDPSR	8.6	1175.44	0.521502	7.27613	7.36383	7.32343	7.36677	7.08434	6.40152	6.75031	7.06436	5.76473	6.31952	6.49949	6.37832
gi|578833821	PREDICTED:SUMO-activatingenzymesubunit1isoformX2[Homosapiens]	GNGIVECLGPK	9.82	1004.65	0.00683619	4.17565	6.76622	6.10973	7.54955	6.98313	7.27806	5.9541	7.05498	6.52747	4.0787	5.41226	5.95795
gi|578802192	PREDICTED:proteinELYSisoformX2[Homosapiens]	STPLASPSPSPGR	5.18	1271.39	0.644807	6.49005	3.53462	8.01927	8.3179	6.35293	0	5.87779	3.76777	0.764602	4.199	5.24258	6.00594
gi|19575499	unnamedproteinproduct[Homosapiens]	AGHAGK	11.6	541.293	0.00957773	8.77028	0	0	8.31765	7.05398	0	0	0	0	0	6.04591	0
gi|379317177	nucleolarRNAhelicase2isoform2[Homosapiens]	RGRAPQVLVLAPTR	3.88	1533.16	0.412141	3.70325	1.63645	4.10055	7.22823	0	2.69452	1.91246	3.85186	4.25209	0.0740753	0.0715891	0
gi|578826739	PREDICTED:mitogen-activatedproteinkinase-bindingprotein1isoformX2[Homosapiens]	GTLGRVYPGSR	11.76	1071.62	0	0	11.2652	0	0	0	9.16578	0	0	0	0	0	0
gi|2764589	eukaryoticinitiationfactor4gamma[Homosapiens]	LKMLT	1.6	619.426	0.228235	8.20308	8.03346	6.86561	5.76438	7.50319	7.49607	6.92312	6.67022	6.28094	4.13514	4.52751	7.56084
gi|110832843	transcriptioninitiationfactorTFIIDsubunit4[Homosapiens]	ALSAVSAQAAAAQKNK	3.73	1764.24	0.486257	6.38583	4.1775	6.57065	2.3373	0.0967624	0	0.121913	0	6.10784	6.3074	1.68208	1.99307
gi|119623678	tripartitemotif-containing26,isoformCRA_b[Homosapiens]	LHEHKMK	4.62	922.47	1.2e-13	0	0	0	7.24181	7.51029	0	7.39858	8.64181	0	5.42247	0	6.51829
gi|444737681	immunoglobulinheavychain,partial[Homosapiens]	GYAASVRGR	11.92	1345.76	0.00692807	7.24245	6.88803	7.75108	6.35051	5.98763	5.05985	5.6746	6.51598	6.60913	6.09372	6.43363	5.79978
gi|578836510	PREDICTED:glutamatereceptorionotropic,kainate1isoformX4[Homosapiens]	KETVA	13.9	546.387	0.213096	6.27426	6.03406	10.2761	5.58915	5.50676	7.48096	4.65506	5.54547	6.11683	5.87061	5.33788	7.019
gi|40976716	unnamedproteinproduct[Homosapiens]	ASSQS	3.54	478.557	0.446224	0	7.82542	7.08424	7.13962	6.5094	6.62047	7.48467	6.94431	5.77665	6.40987	6.39531	7.89851
gi|119576290	interleukin9receptor,isoformCRA_b[Homosapiens]	LGPGHSRSLTR	7.13	1066.62	0.949549	7.56975	0	8.1014	8.84553	7.31897	7.92361	7.56727	7.24309	0	7.63143	7.40565	7.18346
gi|40980958	unnamedproteinproduct[Homosapiens]	RPFSRXGPIWRK	9.59	842.794	0.576158	7.81413	7.71742	7.76029	7.44664	7.12523	6.97079	6.57086	6.75762	5.94944	8.52398	5.00933	6.30306
gi|578837451	PREDICTED:kelch-likeprotein22isoformX2[Homosapiens]	MYITCGRR	5.51	1128.82	0.873454	8.6692	6.4108	8.48718	3.84929	8.09343	8.21616	8.10026	6.08893	6.91814	7.65588	7.62968	8.28346
gi|578816422	PREDICTED:proteinC9orf72isoformX1[Homosapiens]	YIEDDTREKSPLNLFGT	9.2	1389.76	0.0102854	7.12143	7.39009	7.00514	6.99972	6.36527	5.63075	6.6347	7.30997	6.31067	6.48957	6.76433	6.44178
gi|17901630	unnamedproteinproduct[Homosapiens]	LQMEKGEDPPVPAGRTAAGR	8.62	2093.58	0.876493	8.57864	8.68219	3.45139	3.41966	5.86154	6.2241	6.03403	7.25123	5.84837	5.70709	6.83326	6.35752
gi|371446314	immunoglobulinGheavychainvariableregion,partial[Homosapiens]	GTVSLQMSGLR	9.05	1655.68	0.237433	8.21007	6.51063	7.19221	6.7624	5.58135	5.17681	6.27332	5.54383	4.97819	4.64981	5.30946	5.24104
gi|197115944	immunoglobulinlambdachainvariableregion[Homosapiens]	RPSGVSTRFSGSK	7.99	943.509	0.277374	6.1905	8.11568	5.73016	7.09524	7.04261	7.37756	0	5.3346	5.98504	0	6.41451	6.44268
gi|578809151	PREDICTED:nuclearfactorNF-kappa-Bp105subunitisoformX2[Homosapiens]	LGNSVLHLAAK	6.43	1213.5	0.32161	8.66469	7.80686	8.69883	8.78488	7.67448	6.92582	7.94436	7.60083	5.50111	6.17957	7.5412	6.99873
gi|313851102	frizzled-3precursor[Homosapiens]	VSSYHGSLHR	7.34	1169.74	0.0275567	7.27468	0	7.96928	7.1215	6.5632	5.57053	6.31306	6.47619	6.4188	5.78054	7.25895	7.58615
gi|347954819	ankyrinrepeatdomain-containingprotein18B[Homosapiens]	EGAKEHNLKVASEEKQER	8.74	2083.02	0.0124105	9.00258	7.53107	8.56985	8.15318	7.80932	8.04985	8.67636	9.37198	7.12362	0	6.32879	7.20479
gi|530381118	PREDICTED:putativemonooxygenasep33MONOXisoformX6[Homosapiens]	SLPIGIYR	5.07	621.334	0.0367917	7.45904	0	9.13148	0	0	6.24691	6.95319	7.99763	0	5.86163	7.78546	0
gi|397139476	PREDICTED:uncharacterizedproteinLOC100996701[Homosapiens]	AGALEEQVRQGPSAQR	10.18	1696	0.0225765	9.12513	9.62198	0	8.04328	0	8.22918	0	0	6.09914	6.1285	6.33543	7.33792
gi|34535739	unnamedproteinproduct[Homosapiens]	KSLALSPR	27.04	1067.58	0.0387343	6.76037	6.70024	7.99449	6.89105	6.4577	7.06118	5.94438	6.41814	5.91555	6.10296	7.51878	7.59497
gi|530364689	PREDICTED:arylhydrocarbonreceptornucleartranslocatorisoformX1[Homosapiens]	SGFSAQVATQATAKTR	14.38	1741.22	0.462387	4.02884	3.88464	7.26431	6.70715	8.97542	4.27213	8.34417	0	9.11682	8.50739	0	0
gi|119572087	hCG2006988[Homosapiens]	SVVHRVMPFAVR	10.86	1202.63	0.800871	3.93535	7.71954	0	0	5.31636	4.82605	5.32112	0	4.89807	4.2146	6.00518	0
gi|134053959	transcriptionelongationfactor,mitochondrial[Homosapiens]	KSTTPK	15.62	1071.48	0.353706	9.0487	11.4726	9.26248	8.0438	7.81773	8.34646	7.92955	7.88225	6.81292	6.88861	6.05675	8.29066
gi|329112120	MHCclassIantigen[Homosapiens]	EPADRAPLLQPER	6.48	1492.59	0.62938	7.60827	8.26217	8.58439	7.5241	7.15397	7.0731	7.77588	7.56661	6.05804	6.0758	6.96192	5.91731
gi|578803747	PREDICTED:myosin-IIIbisoformX1[Homosapiens]	DAMSK	2.84	566.637	0.209879	1.88722	1.00002	7.82836	0	0	0	0.458439	0	0.630685	0.253353	1.45659	2.02618
gi|119612538	hCG2009101[Homosapiens]	CRCTPAWATRAK	5.77	1008.91	0.860434	7.21757	11.519	7.44013	7.54309	6.62523	7.01587	7.16116	7.10364	7.96977	6.63919	6.48988	7.63582
gi|578816160	PREDICTED:maestroheat-likerepeat-containingproteinfamilymember1isoformX11[Homosapiens]	TESSMK	4.13	1566.52	0.434242	7.92246	8.0061	7.55793	7.45599	6.98781	6.66368	7.348	7.14417	6.44502	6.83347	7.59022	7.79388
gi|578822755	PREDICTED:FYVE,RhoGEFandPHdomain-containingprotein4isoformX8[Homosapiens]	RVDSGLK	12.97	775.005	0.652406	8.99358	9.69959	7.6884	0	0	8.08237	8.5831	0	7.12981	7.60307	7.98461	8.02122
gi|38327039	heatshock70kDaprotein4[Homosapiens]	QSLTMDPVVKSK	7.47	1416.48	0.581972	6.0867	5.42681	4.71771	6.74986	7.28113	6.58864	6.48773	5.42414	6.00486	5.68074	5.93666	6.5397
gi|1256015	dystrobrevin-epsilon[Homosapiens]	LLKTQGGVSXR	6.64	1173.73	0.240322	8.53022	6.51617	6.55163	7.41319	7.10322	4.96228	5.25853	5.06203	6.37488	5.50971	7.26198	5.65884
gi|119594099	hCG2036849[Homosapiens]	MIEEMQSHSR	4.6	1279.68	2.37e-13	7.4843	7.19974	8.59441	7.90443	0	7.03162	6.58003	7.39434	4.49343	5.89183	0	6.54444
gi|578811999	PREDICTED:collagenalpha-1(XXI)chainisoformX6[Homosapiens]	IPVAAR	0.85	626.24	0.233566	5.8079	7.4079	8.09831	4.89389	7.45807	6.98879	4.20089	5.29038	4.66801	5.5899	4.54799	6.59471
gi|282165719	tetratricopeptiderepeatprotein24[Homosapiens]	GLELLLR	20.34	979.374	0.478615	8.1542	8.85149	7.90988	6.64194	7.30829	7.26303	8.18357	6.77096	6.16381	7.5476	7.25974	6.71602
gi|52545560	hypotheticalprotein[Homosapiens]	HSNVSIR	8.6	812.073	0.464699	3.28449	6.26537	3.85283	6.87289	0	0	0	0	0	0	2.61566	0
gi|283436222	ATPasefamilyAAAdomain-containingprotein3Aisoform2[Homosapiens]	AEGPGRGDEPSPS	1.37	1515.39	0.431701	7.6677	4.30604	8.47265	6.28873	2.79494	6.66957	6.22753	6.93433	6.32387	0	7.27223	0
gi|530376312	PREDICTED:protocadherin-7isoformX2[Homosapiens]	LANGEAAIMGDR	10.34	1215.64	0.00826464	0	6.03047	6.14708	11.8571	6.32442	6.43465	6.53476	5.72135	7.00512	6.28998	0	6.53382
gi|578836607	PREDICTED:39SribosomalproteinL39,mitochondrialisoformX1[Homosapiens]	MEALAMGSR	2.51	475.319	0.0183316	9.98305	9.14924	7.65654	9.339	9.44564	6.65402	6.79401	7.45679	7.81311	9.4386	6.62303	6.76789
gi|20379028	RhoGDPdissociationinhibitoralpha[Homosapiens]	SIQEIQELDK	9.69	1092.33	0.586208	7.42076	6.88058	7.31455	6.33884	5.94748	6.35625	6.79665	6.63157	5.37227	5.95725	6.39391	5.24503
gi|530379749	PREDICTED:dmX-likeprotein1isoformX5[Homosapiens]	SGLAGTINLSER	4.75	1007.58	0.012144	7.12246	7.60872	7.93536	0	6.84387	6.83193	6.93999	7.06587	6.30578	0	0	7.13964
gi|119575861	KIAA0319,isoformCRA_c[Homosapiens]	KDLPFLGK	2.03	1155.32	0.618654	3.36713	3.40323	3.65666	3.366	5.73376	5.06923	6.66647	6.79029	6.51237	4.24916	5.96414	5.82858
gi|40045854	unnamedproteinproduct[Homosapiens]	GDVISVEXTVK	18.73	1388.97	0.891415	9.61482	9.46505	9.57487	9.07956	0	7.23985	8.84922	9.20912	6.87084	7.94598	8.52344	8.86234
gi|578805484	PREDICTED:arf-GAPwithGTPase,ANKrepeatandPHdomain-containingprotein2-like[Homosapiens]	GAGVR	7.36	458.74	0.166487	1.76148	3.36895	4.7288	4.6053	4.57794	3.32343	4.28006	6.35165	2.83456	3.70802	2.73743	0
gi|578828091	PREDICTED:multidrugresistance-associatedprotein1isoformX6[Homosapiens]	VVYSSK	10.17	681.503	0	7.1071	7.27993	7.29237	6.38719	6.59174	7.08006	6.99349	7.18839	5.89247	5.93602	6.20272	6.83436
gi|37725414	Rab3-interactingprotein[Homosapiens]	SRSASQLSQT	8.15	1587.79	0.417367	7.46575	5.73278	6.7549	7.45086	8.17133	6.15987	5.6404	7.34843	5.55061	4.06573	5.80024	8.13628
gi|578838291	PREDICTED:collagenalpha-6(IV)chainisoformX2[Homosapiens]	GERGFPGLLGPYGPK	11.7	1543.7	0.0114492	7.13846	7.17556	7.04965	7.1984	6.46607	6.37416	6.2996	6.33258	6.18537	5.30794	6.35948	6.4505
gi|119575632	hCG15559,isoformCRA_b[Homosapiens]	LLGSSDSRASASR	1.58	1503.34	0.589667	8.70047	7.0671	7.97087	8.18609	7.69688	6.277	8.3866	7.88621	6.18454	6.37824	5.43661	7.72312
gi|40045140	unnamedproteinproduct[Homosapiens]	ENTLTSRRGXEK	16.57	1389.75	0.0130194	7.2302	7.70991	7.20593	7.16746	6.80287	6.89712	7.11058	6.92751	5.99895	5.74241	6.16839	6.63086
gi|444738769	alternativeproteinMDC1[Homosapiens]	GLSLLASSTATLMRKKR	4.45	1773.91	7.15e-13	0	8.04488	9.67281	0	0	0	0	7.78179	0	6.89822	6.37628	7.67953
gi|22085790	cytidinemonophospho-sialicacidsynthase[Homosapiens]	EEGYDSXFSVVR	3.49	1169.22	0.394586	8.09494	3.23162	8.38034	7.87202	7.22377	0	6.20823	0	7.10954	0.133451	-0.0611461	0.626826
gi|578827949	PREDICTED:zincfingerprotein263isoformX6[Homosapiens]	HQRIHAAER	5.26	1118.48	0.542985	5.76068	3.82243	5.90624	6.85599	3.56298	5.80621	5.58361	5.8366	5.02816	5.04407	5.95037	6.38824
gi|40674052	RMI1protein[Homosapiens]	WSTMYRKGIHKFLMK	3.12	1360.54	0.971525	7.61576	7.60839	8.00735	6.23175	5.51131	7.34599	6.30234	6.17124	5.45504	4.60987	6.95188	5.46265
gi|20521045	KIAA0422[Homosapiens]	TRGLGGPR	10.15	853.975	0.605649	9.83432	6.93734	7.50029	9.55532	7.33544	8.10982	6.52048	9.7106	6.37082	8.14997	6.47017	6.85034
gi|530367725	PREDICTED:aftiphilinisoformX1[Homosapiens]	DITAELSAPVK	1.18	1272.73	0.958646	6.99166	6.90702	7.14539	7.30067	7.14692	6.70828	7.15992	7.04339	7.18851	5.59614	7.03063	6.22222
gi|578831502	PREDICTED:A-kinaseanchorprotein1,mitochondrialisoformX6[Homosapiens]	ADPAIK	19.55	613.317	0.014396	6.90191	6.73241	0	11.0678	6.36007	6.06945	8.10244	6.25951	5.76038	6.24636	10.6893	6.29826
gi|194387422	unnamedproteinproduct[Homosapiens]	MNMNGYFGGSLYAR	14.39	1611.87	0.867265	7.73647	5.77419	7.15052	6.31104	5.07137	5.37086	5.811	6.30585	7.38067	5.55589	6.13227	7.7865
gi|119622888	hCG1784253,partial[Homosapiens]	SSALG	0.5	515.784	0.361623	7.48801	6.24704	7.09602	7.19762	4.13281	6.12812	7.31235	6.28682	4.05132	3.65373	7.52318	7.62501
gi|476555	fibroblastgrowthfactorreceptorflg-2precursor-human	NGKEFRGQHRIGGIK	7.47	2037.43	0.578029	7.3327	3.55191	5.57097	5.07981	4.97172	4.76173	7.06078	5.64554	5.75865	0	4.67312	4.82071
gi|18676432	FLJ00097protein[Homosapiens]	GPLRASR	27.25	756.989	0.271046	9.36186	8.1146	8.91821	7.28228	8.42179	6.12078	6.72452	8.15309	5.44369	5.47878	4.64566	6.54786
gi|88191896	ChainB,StructuralBasisForRecognitionOfUuuoh3'-TerminiiOfNascentRnaPolIiiTranscriptsByLaAutoantigen	XAENGDNEK	4.06	841.442	1.18e-13	8.67386	8.11761	8.8087	0	8.44166	9.78976	0	8.50735	6.88798	7.06534	6.75789	7.11814
gi|40039260	unnamedproteinproduct[Homosapiens]	VVYGSR	9.77	1369.94	0.420953	6.92517	7.06445	5.82688	6.51611	6.50443	8.80239	6.32879	7.13978	5.44018	5.61811	5.04949	7.61985
gi|18641360	collectin-12[Homosapiens]	GEPGPPGPAGER	11.38	1248.98	0.34654	2.8057	6.27629	7.10363	7.22023	4.30668	7.3266	3.63915	2.96129	6.00611	5.21959	5.95469	1.4304
gi|372466577	keratin,typeIIcytoskeletal8isoform2[Homosapiens]	LVSESSDVLPK	8.48	1174.76	0.640465	5.06692	6.14601	6.60132	6.26289	5.77127	6.2941	6.12971	6.8162	5.88693	4.80221	5.93818	6.06109
gi|40044050	unnamedproteinproduct[Homosapiens]	DTDSXK	16.74	1010.61	0	0	0	0	0	0	0	0	0	0	0	6.97215	6.97212
gi|62089124	angiotensinogenprecursorvariant[Homosapiens]	GMRKR	13.28	646.766	0.365858	3.00136	6.59849	3.41544	6.02979	2.97181	2.6326	4.50352	7.73702	6.23953	3.24727	6.48528	4.49386
gi|119603818	B-cellreceptor-associatedprotein29,isoformCRA_e[Homosapiens]	MSGPP	0.07	556.758	0.388449	5.0469	6.99746	5.7479	7.11389	6.90387	7.03117	6.60139	0	6.56018	4.88409	4.9948	7.08726
gi|578836003	PREDICTED:lamininsubunitalpha-5isoformX3[Homosapiens]	GINASSMAWAR	10.18	788.785	0.57167	4.61898	0	4.71393	0	0	0	6.80776	0	0	0	0	0
gi|119616784	hCG22922[Homosapiens]	DLIMAK	14.32	707.125	0.370784	6.56681	6.53009	6.36074	0	5.29033	4.44653	4.24363	6.34993	5.0742	0	6.94101	6.2844
gi|148277058	proteinFAM162B[Homosapiens]	IPPEMIDTAR	21.97	934.578	0.67515	6.17776	8.46859	5.8904	7.19869	5.34198	6.85052	5.17509	8.04803	5.09416	7.8134	5.40423	7.86059
gi|60594011	ChainF,CrystalStructureOfHumanPrl-1	XRLRFK	12.72	1087.6	0.436016	0	8.07199	5.43528	0	7.07262	6.4133	7.26342	0	0	0	6.61858	8.0717
gi|578812963	PREDICTED:ezrinisoformX1[Homosapiens]	IGFPWSEIR	41.03	1103.57	0.364921	9.51946	7.69315	8.61092	8.25318	6.56071	6.19097	7.66775	6.74074	0	5.49944	4.94644	5.87336
gi|27900207	unnamedproteinproduct[Homosapiens]	QXYGLL	12.33	1340.31	0.549707	7.79591	7.1059	7.94946	7.70965	7.00797	5.683	5.75085	6.57956	5.34444	4.31393	6.40755	6.35951
gi|10862703	proto-oncogenetyrosine-proteinkinasereceptorRetisoformaprecursor[Homosapiens]	MAKATSGAAGLR	5.55	1150.2	0.766112	9.29766	9.62473	4.78045	7.28247	8.92232	8.79667	9.01686	8.78741	8.1542	7.99173	6.48626	8.8931
gi|2345091	unknown[Homosapiens]	TGPQGGMGQPKGLK	4.67	1356.02	0.517817	7.29155	6.98232	7.20677	6.93063	6.61491	6.1789	6.68188	5.42864	4.69216	4.93712	5.96964	5.80763
gi|578800751	PREDICTED:SLIT-ROBORhoGTPase-activatingprotein2isoformX7[Homosapiens]	EGPDKCSISGHGSLNSISR	5.58	2000.15	7.1e-13	0	5.87498	6.74234	5.94063	5.65862	5.90614	0	0	6.43537	5.18182	5.65476	6.85935
gi|178470	preplacentalalkalinephosphatase(EC3.1.3.1)[Homosapiens]	ASLDPSVAHLMGLFEPGDMK	10.68	2216.07	0.575527	0	0	0	7.27989	0	7.58673	0	0	0	7.08561	0	7.15454
gi|578800689	PREDICTED:cyclicAMP-dependenttranscriptionfactorATF-6alphaisoformX2[Homosapiens]	KEYMLGLEAR	7.91	1358.69	0.525646	6.4557	6.86709	8.20355	6.48032	7.52628	5.60754	6.47704	5.09536	5.83153	0	6.50569	7.43028
gi|56675641	unnamedproteinproduct[Homosapiens]	XEGGPGATPETKR	18.09	1314.42	0.946847	5.56498	7.9265	7.4673	5.4835	7.22996	5.17132	5.78488	6.98722	4.04237	5.85501	6.89117	5.64277
gi|119571492	hCG2042024[Homosapiens]	SHCVAQAVLEVLD	15.98	1439.78	0.0220482	5.7937	7.44001	5.5589	5.79995	5.64011	5.47417	5.55015	5.76825	5.50897	5.44463	5.49241	6.04106
gi|578805888	PREDICTED:neurobeachin-likeprotein2isoformX5[Homosapiens]	RLQQNERLPER	12.97	921.875	0.764089	8.98024	8.43361	9.07009	8.74891	6.74655	8.33517	6.6306	6.92907	6.42883	4.89714	8.22644	7.72844
gi|119596817	hCG1785205,isoformCRA_a[Homosapiens]	GFLQAVGRLEEWNR	3.48	1672.63	0.464122	8.52097	8.32716	8.99533	8.3187	8.01005	6.78055	7.15757	6.25194	6.13831	6.18714	6.96098	0
gi|194378976	unnamedproteinproduct[Homosapiens]	AALTP	0.76	758.336	0.246547	7.96948	7.6053	8.28582	7.36289	7.34652	6.64198	7.69657	7.31694	5.04251	0	7.07682	0
gi|40041980	unnamedproteinproduct[Homosapiens]	MXITVDVG	16.75	849.335	0.228135	4.10037	4.81377	6.21697	5.94674	4.02463	3.57422	6.26191	6.04316	4.827	0	3.02338	4.52218
gi|40789012	KIAA0990protein[Homosapiens]	RRPGGRSGAGMAAR	16.24	1415.19	0.433825	5.6662	6.9287	8.33788	6.84263	6.14824	4.48356	6.71769	5.70065	3.93591	2.39181	3.05022	2.81092
gi|47777319	proteinSMG8[Homosapiens]	QVFPLFR	8.58	1163.77	0.457104	6.35206	6.82469	5.93136	6.86603	5.94699	7.54411	5.71852	4.48758	4.75675	6.23133	5.43863	6.66521
gi|1791119	immunoglobulinheavychainvariableregion,partial[Homosapiens]	AGGPK	1.54	429.688	0.405514	4.94634	8.70731	7.89421	4.74759	3.64605	1.76265	1.86094	1.54876	3.56824	7.0785	7.12063	1.93174
gi|578820689	PREDICTED:epidermalgrowthfactorreceptorkinasesubstrate8-likeprotein2isoformX4[Homosapiens]	KAPAEGVLTLR	6.67	1260.03	0.780717	8.00466	7.88743	7.31617	7.2668	6.44901	6.4619	6.35823	6.38471	5.84568	5.60651	6.33307	6.36271
gi|119587734	FXYDdomaincontainingiontransportregulator6,isoformCRA_b[Homosapiens]	ELKCSHQVEASGT	2.52	1597.2	0.617903	5.79258	0	6.52473	6.81547	5.27458	0	2.69667	0	5.37247	5.22475	5.91115	6.15021
gi|119622624	hCG1649691[Homosapiens]	QADSHLHESNK	11.28	1266.63	0	7.17723	7.69042	7.65592	7.66917	7.34077	7.41554	6.94771	7.3174	6.11641	6.2859	6.25353	7.44501
gi|530370876	PREDICTED:sperm-specificantigen2isoformX2[Homosapiens]	TGVPSTASVGKSK	7.77	1393.77	0	0	0	0	0	0	0	0	8.06768	0	0	0	7.26994
gi|221045650	unnamedproteinproduct[Homosapiens]	SSGMSQLIGLKEK	13.19	1378.8	0.00576302	2.17411	3.71579	4.2491	4.25213	3.14916	4.16957	4.9109	5.58505	5.19163	4.07445	3.5955	5.62709
gi|260654708	hydroxymethylglutaryl-CoAlyase,mitochondrialisoform2precursor[Homosapiens]	MAAMRK	4.95	723.455	0.0174095	4.4278	5.32401	0	4.39148	4.22795	5.36582	6.77372	7.72028	5.50913	4.50444	4.71802	4.85125
gi|530421802	PREDICTED:E3ubiquitin-proteinligasePraja-1isoformX2[Homosapiens]	SAEEPVVRPKIR	4.04	1554.35	0.619955	7.019	2.58514	5.83758	2.92737	7.33694	3.17489	5.47234	2.46614	4.99121	7.93199	8.6022	7.71441
gi|119621820	hCG2045667[Homosapiens]	MRSSSHPLQLR	22.04	1313.17	0.474807	9.73694	8.41584	6.41889	1.29817	6.2616	5.5111	5.60605	0	7.23011	5.22947	7.97835	6.44326
gi|4837823	immunoglobulinheavychainvariableregion[Homosapiens]	MGVAGK	3.13	563.294	0.00815498	6.91403	7.54933	8.16773	7.11825	6.47856	7.0731	6.65914	6.82324	5.8585	6.43531	6.64644	7.33148
gi|578813625	PREDICTED:transcriptionfactorMafKisoformX2[Homosapiens]	RVTQKEELERQR	12.2	1567.54	0.322703	8.76103	7.25608	7.69254	8.77514	8.23979	5.82265	6.33706	5.9144	6.66451	4.50944	4.26703	7.68391
gi|40042904	unnamedproteinproduct[Homosapiens]	KTMIDCGLSPTR	4.67	1393.67	0.0188988	6.96542	7.12348	6.9923	7.55709	7.4666	6.15543	6.14394	6.69038	6.04324	5.56563	6.38942	6.23587
gi|578842550	PREDICTED:LOWQUALITYPROTEIN:PRAMEfamilymember22[Homosapiens]	VFMDVCLK	3.86	1025.52	0.00553373	7.42223	4.28119	7.27565	8.08325	7.85384	7.20678	7.65027	8.29971	5.38541	6.00713	5.74722	7.76239
gi|73909107	LAPTM4Bprotein[Homosapiens]	ASATAPGAMKMVAPWTR	15.71	2225.16	0.236063	9.634	9.6403	6.50202	8.14913	7.13787	8.89065	9.33062	8.9105	5.24264	7.54673	6.97778	8.68177
gi|40043874	unnamedproteinproduct[Homosapiens]	CVFSK	11.86	640.386	0.0041818	7.69383	7.47081	8.53839	8.04965	7.06711	7.11033	6.55092	7.51614	4.87537	6.07962	6.21955	6.75181
gi|530366094	PREDICTED:proteinSDE2homologisoformX1[Homosapiens]	IGSNGVEMAAKFPSGSQR	8.94	1540.51	0.231535	0	7.88939	10.0891	7.70912	7.14208	7.28376	6.69528	7.43536	6.14718	6.22274	8.97706	6.96275
gi|40038185	unnamedproteinproduct[Homosapiens]	FCPAQGLWR	11.18	1135.41	0.475627	9.03834	9.03544	9.41131	9.20133	8.21759	7.85692	7.93246	7.40685	8.01452	7.32268	8.2618	8.12011
gi|11545855	ribokinaseisoform1[Homosapiens]	LGAMTSMVCKVGK	13.77	1413.8	4.69e-13	5.88701	3.01067	4.89136	4.72755	5.0672	3.80438	6.40538	7.46834	4.99124	4.41307	3.4882	5.1877
gi|119596180	hCG1821261[Homosapiens]	GGGGEGGGEASPDR	16.97	1199.94	0.362766	7.83653	4.00782	8.26984	7.42107	3.35444	7.41321	7.54645	3.17229	2.08379	5.77846	6.88094	1.69233
gi|40040428	unnamedproteinproduct[Homosapiens]	QLLKPRXR	9.72	1067.02	0.663405	0	7.41026	9.13799	8.61366	5.07704	7.84992	6.59647	0	7.66065	0	7.04021	6.77123
gi|119590318	piggyBactransposableelementderived5[Homosapiens]	GKSEATTELK	8.5	1063.74	0.473184	7.91129	8.07461	8.65987	7.48283	6.49711	7.25275	6.10625	7.2269	4.84033	6.07828	5.69337	7.25523
gi|21729876	ATP-bindingcassettesub-familyCmember11isoformb[Homosapiens]	ILQYMK	3.19	1231.89	0.498606	5.8416	6.61689	6.94106	6.81563	6.93407	5.98573	6.89172	6.96868	5.537	5.94973	6.86338	6.32804
gi|578806762	PREDICTED:membrane-associatedguanylatekinase,WWandPDZdomain-containingprotein1isoformX20[Homosapiens]	CGKLK	3.64	605.345	0.00239564	0	7.58083	8.62497	7.74822	0	7.09464	6.68767	7.45906	6.04662	5.8102	7.55593	0
gi|56675597	unnamedproteinproduct[Homosapiens]	MXDAAVSFAK	8.95	1072.55	0	7.4432	0	6.57066	0	5.8961	0	5.38053	5.39074	5.09074	4.72086	5.77122	5.13689
gi|578830426	PREDICTED:collagenalpha-1(I)chainisoformX3[Homosapiens]	AGERGVPGPPGAVGPAGK	10.35	1570.89	0.72211	6.66694	9.03956	10.2416	8.72036	6.6682	7.69108	9.82417	8.83101	8.3626	8.43597	5.70385	9.70634
gi|6841196	AF161391_1HSPC273[Homosapiens]	MTLMP	5.72	623.931	0.268965	6.31883	2.1495	4.02153	3.96416	3.38586	2.72264	2.54099	3.27194	2.90359	1.99917	5.97964	3.11879
gi|578833655	PREDICTED:pre-B-cellleukemiatranscriptionfactor4isoformX3[Homosapiens]	MVGAIHGK	4.89	1103.69	0.469175	8.05759	8.17332	8.46599	7.99301	7.56489	7.06892	7.06083	6.88344	6.2352	7.65977	7.10094	6.62326
gi|119603998	NADHdehydrogenase(ubiquinone)1alphasubcomplex,5,13kDa,isoformCRA_c[Homosapiens]	MVKAEPDVK	11.98	1031.83	0.306783	7.15562	4.57161	4.24849	8.99172	3.14639	6.2917	6.22199	2.99656	2.72206	7.77598	3.42384	3.63828
gi|23272533	ACTR2protein[Homosapiens]	ISIEDPPRRK	4.21	1349.28	0.698176	7.68285	8.13192	8.84813	7.55712	6.76913	7.85762	7.88919	7.93952	6.4215	4.55927	6.86447	8.25952
gi|578823227	PREDICTED:bromodomainadjacenttozincfingerdomainprotein2AisoformX11[Homosapiens]	TKEVPK	12.11	701.454	0.0230276	6.41656	7.62051	7.41743	6.18448	0	6.90854	5.98276	6.22556	5.65487	5.40047	6.45589	6.9093
gi|19575587	unnamedproteinproduct[Homosapiens]	VLSGGSSQQMGEARR	15.42	1422.08	1.04779	7.75645	8.81857	10.0177	7.96404	7.35154	7.13935	0	0	0	8.45998	0	0
gi|260099725	L-lactatedehydrogenaseAchainisoform4[Homosapiens]	DLADELALVDVIEDK	36.9	1657.79	0.311348	7.72025	0	8.98541	7.93352	6.94475	6.76398	6.19154	7.80552	6.41376	4.36389	6.46345	5.75927
gi|4506301	tyrosine-proteinphosphatasenon-receptortype9[Homosapiens]	VLVIVMTTR	20.15	1283.67	0.62032	8.34286	7.77451	7.9449	9.84545	8.30125	8.54819	7.19647	9.4377	0	6.73236	9.81376	9.17405
gi|119585821	hCG23512[Homosapiens]	GMENILR	27.09	1309.63	0.0113991	7.98175	7.61364	8.0797	7.90175	7.32766	7.23233	6.96445	6.43071	6.53546	6.47803	7.0862	7.3909
gi|50949874	hypotheticalprotein[Homosapiens]	EKEAPPLLEGAPLR	3.16	1519.9	0.2331	8.42905	6.34366	7.16317	8.00615	6.93634	6.12457	6.67833	5.57989	6.31529	5.35364	6.11798	6.16572
gi|40980698	unnamedproteinproduct[Homosapiens]	AKAGGLLEAR	12.3	983.247	0.216544	3.43986	2.98946	2.68865	3.38172	7.32622	3.0897	2.8269	2.73678	0.59678	7.30076	2.16289	2.10648
gi|10439066	unnamedproteinproduct[Homosapiens]	VATGRARGAR	6.31	1442.19	0.767493	8.90344	7.85865	7.91636	8.29986	8.17196	7.14669	7.89586	7.7024	6.83991	7.87638	6.28133	7.8676
gi|26454805	Chromosome22openreadingframe30[Homosapiens]	LIGCSSPEGR	15.99	1075.49	0.244532	8.09725	8.6006	8.59966	8.16444	7.68524	7.27591	7.10234	6.67867	6.53657	6.1359	6.83877	6.99813
gi|83320068	zincfingerprotein253[Homosapiens]	RSSTLTTHK	6.08	1163.91	0.641243	7.85613	7.02608	7.13396	7.23401	6.83337	6.83446	7.04785	6.78912	6.62105	1.31083	5.83055	6.24027
gi|119607348	hCG1810953,isoformCRA_c[Homosapiens]	MEALQAMK	8.03	951.282	0.310359	3.33716	8.26808	2.13352	5.63446	2.64722	1.39172	6.10649	2.63164	0	0	0	0
gi|578816375	PREDICTED:ciliaryneurotrophicfactorreceptorsubunitalphaisoformX3[Homosapiens]	DPALKNRCHIR	8.75	1440.28	0.746774	8.04445	8.02323	10.9878	7.13935	6.17942	3.01143	6.15914	7.80159	6.0113	2.82824	7.58831	5.83106
gi|519672126	immunoglobulinAheavychainvariableregion,partial[Homosapiens]	LSCVGSGFNFLK	13.55	1329.87	0.465072	8.3512	7.9634	7.07325	6.94079	6.5737	6.10949	6.09515	6.0417	5.62404	5.95204	6.34828	5.8436
gi|21361759	myotubularin-relatedprotein8[Homosapiens]	SVTLGTVVGSSK	12.7	1134.66	0.814215	7.74864	9.18693	9.78725	7.35873	6.32776	8.5683	7.45165	8.7752	5.84799	6.82093	6.43752	6.35011
gi|62088716	zincfingerprotein265isoform1variant[Homosapiens]	MMKAGGTEIGKTLAEKSR	8.73	927.667	0.00837667	7.20685	5.31696	7.30139	6.99465	6.09865	6.61839	6.55857	7.55119	4.56597	6.13717	6.49549	7.01612
gi|9844122	T-cellreceptorbetachain[Homosapiens]	LGLAGGTGSYEQYFG	1	1292.25	0.605095	7.60763	8.4957	7.76875	7.20729	6.73486	7.51208	7.36617	7.71344	7.70516	5.43517	6.78152	8.09272
gi|21758429	unnamedproteinproduct[Homosapiens]	MSVVRILVWNR	14.12	1373.68	0.992862	0	0	0	0	0	0	0	9.66779	0	6.92216	0	8.32154
gi|530366678	PREDICTED:unhealthyribosomebiogenesisprotein2homologisoformX1[Homosapiens]	KAQEALIR	21.17	927.653	0.00466981	7.43781	7.58805	7.12233	6.25934	7.04596	6.77742	7.14236	6.72424	6.14328	6.33615	6.56514	7.53734
gi|425905348	coiled-coildomain-containingprotein120isoform1[Homosapiens]	TLSSHQPRPLDSTKMEVK	1.48	2068.88	0.330754	4.17474	4.54396	5.73678	6.18355	5.52616	4.15505	5.77835	7.05785	5.68833	4.30196	3.41125	7.06243
gi|530425879	PREDICTED:ankyrinrepeatandEF-handdomain-containingprotein1isoformX1[Homosapiens]	SFVLGSYGPK	4.12	659.851	0.490737	0	0	0	0	0	8.7189	0	7.05663	7.66694	7.76809	7.54179	8.43689
gi|194373805	unnamedproteinproduct[Homosapiens]	AETGTRRLSELR	6.6	1389.43	0.608968	7.82802	7.99673	8.63927	7.76587	0	0	7.35753	9.05622	7.50571	0	8.42009	8.12913
gi|119568787	chromosome6openreadingframe203[Homosapiens]	EAGTETVMRILLK	11.92	1477.06	0.295916	7.35391	7.58959	9.84686	9.17261	8.85303	6.81415	6.38046	8.48634	5.57175	6.05857	6.77239	6.91235
gi|40046306	unnamedproteinproduct[Homosapiens]	MVTIAGVPSPXASR	13.51	1416.68	0.00741262	10.1126	10.9392	10.2761	0	10.0727	9.80726	0	7.40062	6.39998	6.68134	6.84138	7.4149
gi|530426722	PREDICTED:glutamatereceptorionotropic,NMDA1isoformX3[Homosapiens]	RVLMSSKYADGVTGR	8.75	1654.79	0	0	0	0	0	0	0	0	10.4155	0	7.80367	0	9.2592
gi|119631235	hCG2045862[Homosapiens]	LETLGSSIGIR	14.63	1519.79	0.351989	8.20808	8.09973	8.1876	7.37469	7.21264	7.08285	7.72867	7.36746	6.04715	5.9447	6.89705	5.69932
gi|221046178	unnamedproteinproduct[Homosapiens]	MSVWTSPR	6.36	900.508	0.924753	7.91052	7.31947	7.6038	8.11553	6.08796	6.96968	8.92231	7.20453	5.68555	6.07706	7.20553	6.46096
gi|530373927	PREDICTED:collagenalpha-6(VI)chainisoformX1[Homosapiens]	MIESAPK	12.39	2355.23	0.243774	7.44633	5.24587	8.1045	8.58879	6.04239	5.88648	5.19231	5.93518	5.65863	5.14915	6.96378	6.68941
gi|578816122	PREDICTED:transcriptioninitiationfactorTFIIDsubunit2isoformX1[Homosapiens]	AHLVMR	3.02	857.754	0.407978	2.15212	11.7064	2.97082	2.76632	1.41786	1.60193	1.74785	10.1605	2.11451	9.17023	1.93208	2.67818
gi|119621254	hCG1783855[Homosapiens]	WADKTNIHK	9.59	1585.7	0.338879	9.73114	9.73752	10.7492	8.7698	8.90378	8.41787	8.14656	8.18477	6.98331	7.08068	6.52944	7.40342
gi|471270294	ChainX,SolutionStructureOfLipidatedGlucagonAnalogInD-tfe	HXQGTFTSDYSK	17.19	1371.43	0.500223	2.12993	2.15148	5.06476	3.00427	2.44523	2.29773	5.8827	6.68888	5.01018	3.6047	3.24203	4.08045
gi|194390938	unnamedproteinproduct[Homosapiens]	MVLNDVYR	19.15	1007.61	0.237462	9.12832	9.36436	9.85591	7.94376	9.74438	7.85442	8.94368	6.47325	7.45494	8.12024	8.83946	9.10816
gi|4507677	endoplasminprecursor[Homosapiens]	LSLNIDPDAK	11.68	1085.88	0.487517	8.92884	8.10683	9.22888	7.47018	7.23132	8.37896	7.51241	8.46715	5.91317	7.07045	7.82117	7.38848
gi|578821881	PREDICTED:neurexin-2-betaisoformX13[Homosapiens]	LGRVVDEWLLDK	2.78	1133.96	0.760941	6.74507	6.02957	7.06438	6.96031	5.79623	5.62749	6.54792	7.24651	6.85325	5.84629	6.86301	6.15653
gi|379318422	ChainT,CrystalStructureOfTheComplexOfHumanChromoboxHomolog3(cbx3)	XSAGAAK	0.51	575.312	0.000545926	1.97483	3.08949	4.73888	4.70241	4.3002	3.71698	6.79132	6.21468	4.75426	4.19101	4.08244	4.71634
gi|40047138	unnamedproteinproduct[Homosapiens]	GLLEFFSXGV	14.42	1300.87	0.859289	8.56007	6.91075	7.41762	8.29332	6.64813	4.19489	7.78169	6.4618	4.42062	5.64188	6.64557	7.54218
gi|530434380	PREDICTED:histoneH1,gonadal-like[Homosapiens]	SNGGGGKNPR	10.99	877.431	0.651256	7.47164	7.19248	8.25174	5.64472	6.31998	4.76884	6.8491	8.88795	5.72818	4.0558	6.29121	7.47703
gi|530391720	PREDICTED:elongatorcomplexprotein1isoformX1[Homosapiens]	ALVLAQIRK	7.79	1111.6	0.0247495	7.76749	7.73546	8.35565	8.22422	7.35466	6.95998	7.38901	6.98517	6.1467	5.73038	6.89115	6.05602
gi|304562023	immunoglobulingamma2heavychainvariableregion[Homosapiens]	GPRGGTYVK	7.2	1291.92	0.929387	7.61766	6.70237	8.57989	6.89952	6.45252	6.71671	7.36754	7.85686	6.83016	4.91466	5.65393	8.15559
gi|301601632	selenocysteineinsertionsequence-bindingprotein2-likeisoform1[Homosapiens]	CRGHSTSSER	4.11	1241.94	0.450273	4.062	7.47941	4.56473	7.04287	7.54296	7.76909	7.3145	5.179	2.7531	3.10229	7.32649	3.33907
gi|62087194	Dsiteofalbuminpromoter(albuminD-box)bindingproteinvariant[Homosapiens]	AGAAK	4.11	416.08	0.317853	7.73354	10.947	0	7.17342	7.31509	8.01155	7.75623	7.86988	6.70897	0.244059	8.58624	7.82081
gi|530420149	PREDICTED:beta-ureidopropionaseisoformX1[Homosapiens]	LGEAPAAPRLAGSEAR	4.88	1189.63	0.00393666	6.18923	0	7.66453	6.11071	3.39409	5.42454	6.05772	6.41582	6.57697	6.67392	7.64267	7.29507
gi|189053452	4-trimethylaminobutyraldehydedehydrogenase[Homosapiens]	SGFGR	13.02	661.332	0.0127076	8.99784	0	8.93753	9.00482	8.17186	7.83397	0	8.03242	0	0	0	8.02637
gi|578822370	PREDICTED:cytoplasmicdynein2heavychain1isoformX1[Homosapiens]	LLRTVAGGGLETISNLK	15.03	1741.3	0.713877	8.47506	8.93696	7.49017	8.16826	7.46028	8.13898	9.33439	9.64139	7.04007	6.4762	7.26624	8.97394
gi|553208	C1inhibitor,partial[Homosapiens]	MPMMNSK	5.6	970.588	0.790493	6.67127	6.81568	7.3598	7.45045	6.42098	6.02733	6.29887	5.67647	6.07832	5.78625	7.33966	6.18455
gi|578812124	PREDICTED:chromodomainY-likeproteinisoformX1[Homosapiens]	MGCMSLTR	4.05	969.906	0.605192	7.76143	7.75459	8.17716	7.48049	6.76557	6.68127	6.87097	6.75663	6.48367	6.46246	7.41391	7.41404
gi|304562720	immunoglobulingamma1heavychainvariableregion[Homosapiens]	QDGSKK	8.76	609.235	0.240953	7.83703	7.86644	7.39611	7.2272	6.51344	6.37369	5.75956	5.51034	6.23275	5.92811	6.42495	5.66494
gi|62865635	squalenemonooxygenase[Homosapiens]	FIMSLR	3.95	781.412	0.00562452	0	6.95741	8.69861	8.10691	6.96452	6.70436	6.28582	7.43562	6.09414	5.84958	7.15585	6.98146
gi|9965311	Rasassociationdomainfamilyproteinisoform1F[Homosapiens]	RACGVGDT	12.04	836.664	0.661314	9.61884	6.80635	7.52615	6.24542	7.19623	7.2281	5.67512	6.46186	7.93473	5.73509	6.32393	7.01351
gi|223459710	Chromosome9openreadingframe139[Homosapiens]	KEAVLPR	3.76	1282.16	0.409114	0	0	0	0	0	0	2.94824	3.45104	0	0	9.13571	10.3676
gi|224586784	DNA-bindingproteinRFX8[Homosapiens]	SVQLFSKK	14.25	935.699	0.446718	7.71918	7.95602	8.45836	7.57664	7.38042	7.44763	7.1727	7.36826	5.82092	6.326	6.75018	6.7124
gi|578807554	PREDICTED:mitofusin-1isoformX2[Homosapiens]	DKLSIIGEVLSR	8.37	1329.69	0.0412223	8.77717	8.9595	8.97665	6.83423	8.21048	7.58357	7.68064	6.89049	6.83887	5.81227	6.46854	7.10193
gi|119395750	keratin,typeIIcytoskeletal1[Homosapiens]	TNAENEFVTIK	21.66	1265.18	0.693612	7.76433	7.0954	7.643	7.22265	7.04629	7.7341	7.35607	7.14751	6.22179	7.35306	6.85389	7.60343
gi|578836106	PREDICTED:retinoblastoma-likeprotein1isoformX1[Homosapiens]	NQPQANSHVYR	4.11	1311.84	0.275076	8.12582	7.23935	8.90709	7.08816	8.55483	7.01532	7.114	8.43418	6.36505	6.25855	5.7362	7.06082
gi|157384224	ubiquitouslytranscribedtetratricopeptiderepeatproteinY-linkedtranscriptvariant236[Homosapiens]	MAEGKAXRESEEESVSLTVEER	9.61	2510.83	0.628525	8.28228	8.52246	8.0027	6.9931	7.82859	8.10527	8.33719	8.18528	6.98842	7.16594	6.28525	8.0882
gi|1009426	skeletalmuscleabundantprotein[Homosapiens]	MSFAMTLK	14.82	943.606	0.0270318	7.88476	7.96125	7.51345	8.42499	7.13119	6.81986	6.96723	7.10264	6.11357	6.31846	6.61376	7.27048
gi|578813042	PREDICTED:synaptojanin-2isoformX8[Homosapiens]	TGMGGK	3.69	543.807	0.188251	7.07094	6.83585	7.19222	6.49638	6.32506	6.7168	5.81483	7.30899	4.94851	0	6.63471	6.63026
gi|30794216	E3ubiquitin-proteinligaseTRIM56[Homosapiens]	VRSPDS	18.06	661.491	0.00321203	8.02438	8.47309	7.86258	6.73304	6.93623	7.66531	7.72567	7.55382	6.9639	6.76323	7.66062	7.68851
gi|119619481	chromosomeXopenreadingframe22,isoformCRA_b[Homosapiens]	LMAVGK	15.53	943.625	0.0225081	7.4309	5.93321	7.4562	6.82982	6.28668	6.91864	6.84659	7.36809	5.16213	6.45693	6.49425	7.00852
gi|159163656	ChainA,TheSolutionStructureOfARedesignedApocytochromeB562(Rd-ApocytB562)WithTheN-AndAPartOfTheC-TerminalHelicesUnfolded	TTGRAGNQK	14.43	897.444	0.00689345	8.10695	7.24056	7.56739	6.52097	7.00548	6.77445	7.63861	7.45738	5.00359	5.44065	7.27253	7.18862
gi|40807477	retinoicacid-inducedprotein1[Homosapiens]	MSSPKKAKPTK	12.97	1217.99	0.452937	7.5176	3.77307	8.12671	3.39831	2.86658	2.29773	2.22813	2.53534	2.59378	1.85892	7.2934	6.94793
gi|290790162	ChainP,CrystalStructureOfHomoSapiensCytoplasmicPhenylalanyl-TSynthetase	VMPDGK	8.75	1668.12	0.594428	7.52864	2.43935	1.61346	3.30641	1.61094	7.35923	0.500842	7.76627	7.05835	6.05208	7.14084	1.01022
gi|27436996	potassiumvoltage-gatedchannelsubfamilyGmember4[Homosapiens]	SPSAFGVIVSFLAAGK	5.13	1550.04	0.645272	7.45417	7.96119	8.5009	7.40059	7.11315	6.98044	7.53083	7.27754	6.18243	5.80608	6.40426	5.5508
gi|578825413	PREDICTED:gephyrinisoformX6[Homosapiens]	GEVVDVMVIGRL	6.34	1997.25	0.899452	0	0	0	0	0	0	0	6.2166	0	0	5.9462	11.3264
gi|2979530	R33683_2[Homosapiens]	RRGQPMFLALDR	2.76	1458.27	0.645687	8.7798	8.18322	8.189	8.2176	7.79464	7.00098	8.66498	8.686	6.87913	7.09865	6.73093	7.30893
gi|119631329	hCG2004309[Homosapiens]	FPSFRHGKVLIELRD	15.2	1812.54	0.993554	8.19901	8.47351	9.19938	7.51514	4.71293	7.58047	4.13885	6.27558	2.99796	5.69222	3.78019	3.87379
gi|19115964	1-phosphatidylinositol4,5-bisphosphatephosphodiesterasedelta-3[Homosapiens]	ARLDAMSQR	14.34	1061.78	0.515139	6.48176	7.37358	6.63196	3.9624	6.85983	6.83306	5.56065	5.7689	6.62473	7.68549	6.08256	3.40874
gi|4680685	CGI-23protein[Homosapiens]	GLTVLRWNTLR	7.81	1437.6	0.852081	8.43177	8.47119	9.40533	7.53832	7.37628	6.97565	7.32853	6.99919	6.5577	6.93673	7.34414	6.1606
gi|14336725	somehomologywithhollidayjunctionDNAhelicaseRUVBlike[Homosapiens]	AVRDGGGGAGGSER	14.07	1107.58	0.0323454	6.4783	7.34959	7.15441	5.81595	6.4289	5.85731	5.03187	4.83053	5.58312	4.35753	6.04241	6.17085
gi|221046140	unnamedproteinproduct[Homosapiens]	AAKAVANTMR	6.5	1032.45	0.948242	5.00606	8.11112	5.24563	7.74719	6.85745	7.87413	5.88754	4.79366	5.54028	6.4609	6.09459	7.34616
gi|119581902	hCG2045130[Homosapiens]	MVSSSP	19.39	475.461	0.310903	8.6664	8.30465	0	7.49162	7.6992	6.97289	6.89419	7.09291	7.01308	8.66738	6.73498	6.94779
gi|21748530	FLJ00330protein[Homosapiens]	PTASPRSSSQR	4.28	1172.63	0.907884	6.36583	6.27267	7.37808	6.97849	5.98694	6.28116	0	7.29528	6.50943	5.67137	6.26124	6.15524
gi|578844574	PREDICTED:contactin-associatedprotein-like3B-likeisoformX8[Homosapiens]	VLEAAGADPDTR	1.55	1216.81	0.75564	6.34952	6.46657	9.13116	7.55017	7.8605	5.98257	5.26595	5.54681	4.38278	4.8737	5.57971	6.96022
gi|530394371	PREDICTED:pleckstrinhomologydomain-containingfamilySmember1isoformX2[Homosapiens]	RFFILSKAGEK	10.44	1354.26	0.550191	7.75338	8.23192	8.35023	7.37167	7.78676	1.09667	0.525817	7.61528	3.6276	6.77127	7.27408	2.31987
gi|578806439	PREDICTED:E3ubiquitin-proteinligaseRNF123isoformX1[Homosapiens]	ASKGAGMSFSRK	17.28	1241.58	0.0153301	7.47036	7.72017	7.63884	7.38575	6.97914	6.31602	6.62331	6.72893	6.09719	6.21607	6.68149	6.49843
gi|578823908	PREDICTED:serine/threonine-proteinphosphatasePP1-gammacatalyticsubunitisoformX1[Homosapiens]	LNIDSIIQR	17.61	927.683	0.00660028	7.3833	7.33333	6.60161	7.34948	5.96237	6.72153	7.22747	6.23415	1.91596	6.44456	6.09645	7.46307
gi|122937345	unconventionalmyosin-Vb[Homosapiens]	LNVGMENKVVQLQR	2.55	1643.38	0.678457	0	5.74568	7.90826	7.64056	2.27979	6.32986	6.12269	2.79984	5.04391	4.9101	5.98109	6.4282
gi|530364970	PREDICTED:Gpatchdomain-containingprotein4isoformX1[Homosapiens]	MNVTPEVK	23.16	933.463	0.243913	8.45823	6.585	5.9566	7.26618	4.96924	5.70567	4.67498	4.27521	4.81711	5.60599	4.04209	7.22628
gi|578838291	PREDICTED:collagenalpha-6(IV)chainisoformX2[Homosapiens]	GVSGKPGPPGFMGIR	10.26	1454.94	0.830143	6.66381	8.5788	6.7665	6.57244	6.32628	5.72098	5.589	7.00549	5.48653	5.28055	6.56766	8.17196
gi|119598358	hCG1802818[Homosapiens]	EQGDPAGPHGPR	7.35	1449.78	0.016465	7.26141	7.22685	8.15218	7.37861	6.88952	6.43632	6.70796	7.39979	6.75615	6.02637	5.43785	6.98597
gi|20911035	peptidyl-prolylcis-transisomerase-like4[Homosapiens]	FGPIRSCEVIR	12.19	1332.21	0.303454	2.2576	2.88991	8.5393	7.58796	2.17449	2.9115	4.72737	0	0	0	0	0
gi|323432484	immunoglobulinvariableregion[Homosapiens]	AAPSVTLFPPRVRSFX	1.45	1759.01	0.238801	4.50144	3.41257	5.98673	6.45419	5.46476	3.85864	5.16509	5.95846	5.43809	5.0455	4.33069	7.29584
gi|578827456	PREDICTED:AP-3complexsubunitbeta-2isoformX3[Homosapiens]	TPPSSK	6.74	573.18	0.314036	6.36786	8.32682	8.54071	3.73172	3.68844	3.13841	7.1523	5.57739	1.86549	6.43351	7.28215	5.80381
gi|119629324	hCG1809488,isoformCRA_a[Homosapiens]	EIILTKFLLIK	6.2	1311.25	0.701249	8.38768	8.55831	7.93485	7.95039	6.90156	7.41835	7.16208	7.1296	6.56448	5.92513	6.89501	7.10341
gi|578800611	PREDICTED:DENNdomain-containingprotein1BisoformX6[Homosapiens]	MVSALK	2.38	664.715	0.3722	7.63025	7.36342	3.97147	3.43685	3.52636	6.42916	6.84113	6.86026	5.39868	5.00156	6.82468	5.72055
gi|456367261	serine/threonine-proteinkinasePAK6isoform2[Homosapiens]	MVVDQGDPR	3.34	1396.52	0.468708	9.40657	6.72028	9.65837	7.41644	6.46857	9.27953	7.10115	7.1455	5.46295	8.61532	9.29787	7.35215
gi|578805255	PREDICTED:GRIPandcoiled-coildomain-containingprotein2isoformX3[Homosapiens]	KQMMLIQKAK	2.77	1236.08	0.542069	1.31858	8.79145	9.38032	1.11616	7.73455	8.31074	0.677526	8.24955	7.2782	6.28477	0	0
gi|530369288	PREDICTED:methyl-CpG-bindingdomainprotein5isoformX2[Homosapiens]	TNIPLSPTLTTKSPVMK	20.29	1843.94	0.0545083	7.50879	7.77138	8.39489	7.68468	6.87134	5.95069	6.95139	6.1862	6.47277	6.22834	7.06389	7.05618
gi|281500993	ChainA,CrystalStructureOfADomainOf26sProteasomeRegulatorySubunit8FromHomoSapiens.NortheastStructuralGenomicsConsortiumTargetIdHr3102a	XNLTRGINLR	13.52	1112.51	0.240705	9.16654	9.17745	8.89637	7.79709	8.20035	8.51189	8.03098	7.35178	6.61295	6.12167	6.38776	7.53208
gi|530416037	PREDICTED:signal-inducedproliferation-associated1-likeprotein3isoformX2[Homosapiens]	ADPGPHLMGGGGGAK	8.21	1299.63	0.351612	8.00745	8.42332	8.46947	8.00442	7.74339	7.31689	7.01286	7.27587	7.14471	6.70843	7.29092	7.26138
gi|215422375	enhanceroffilamentation1isoform3[Homosapiens]	MWTRNLMAR	11.54	1210.82	0.40825	6.62108	5.96307	8.67655	7.57874	5.9837	7.42042	6.47528	6.26082	5.18777	5.58548	6.14872	6.8675
gi|530389898	PREDICTED:very-long-chain(3R)-3-hydroxyacyl-[acyl-carrierprotein]dehydratase4isoformX1[Homosapiens]	DILGIFPIK	11.77	1549.8	0.0198817	6.63877	7.98428	8.50089	7.54418	5.43602	6.84248	7.51833	7.28484	6.21571	5.56945	7.05038	5.64315
gi|530436015	PREDICTED:uncharacterizedproteinLOC101929913[Homosapiens]	GRTLVGQEAQAMPSRVR	7.94	1871.2	0.260758	6.43592	5.32388	5.70779	6.16079	4.49803	6.24014	5.67753	5.24318	4.52157	5.08918	6.4948	6.16378
gi|40044840	unnamedproteinproduct[Homosapiens]	MVSFSSXNISIR	7.41	1151.43	0.501133	7.37995	7.14697	8.32237	7.59384	6.94503	6.72169	6.76006	6.3804	5.00378	2.96856	6.55657	6.88648
gi|119585905	hCG1647309[Homosapiens]	MKQKCQPWLR	4.23	635.36	0.413267	6.07433	3.7398	5.72115	5.37423	2.12867	3.82843	7.19052	4.92811	6.55115	2.07425	1.93878	4.3409
gi|578801812	PREDICTED:rhoguaninenucleotideexchangefactor11isoformX12[Homosapiens]	LREEGPIIK	6.2	1055.28	0.275832	2.81786	2.41391	3.30579	2.7058	5.50217	2.54538	6.26018	7.02697	2.64333	1.89835	6.30649	3.13272
gi|578817973	PREDICTED:E3ubiquitin-proteinligaseLRSAM1isoformX2[Homosapiens]	EAGADDILDISK	15.41	1232.77	0.481525	7.77096	7.70734	8.01272	6.81648	7.0691	6.93307	6.23337	6.27269	6.0247	6.28804	7.22699	6.39135
gi|544711270	zincfingerprotein341isoform3[Homosapiens]	GARGLPEAAGKPK	5.23	910.176	0.842945	8.06755	8.20471	10.2275	8.99165	9.49295	6.78621	8.90056	9.45976	8.21462	6.00693	8.38066	9.10124
gi|62467430	proteasomeactivator200kDai[Homosapiens]	MAISAVAG	2.99	735.378	0	0	0	0	1.64142	0.34401	0	0	2.50533	0	0	0	3.01089
gi|530408998	PREDICTED:tuberinisoformX6[Homosapiens]	TDAYSR	11.52	712.344	0.00795193	0	6.88195	6.04343	6.75752	6.48355	6.28841	6.06321	7.34767	0	5.64398	6.5898	6.86551
gi|74353578	OGFOD2protein[Homosapiens]	ASTVR	20.87	532.312	0.0114687	8.01509	7.98763	8.62899	7.75917	7.24795	7.12764	6.91012	7.49764	7.22824	6.25864	7.10922	7.23238
gi|2052346	branched-chainaminoacidaminotransferase[Homosapiens]	QLLRPLEEAR	13.26	1225.1	0.738581	3.11986	8.49433	9.01692	7.15942	7.57818	7.71442	7.52288	6.00196	0	6.14565	6.35693	6.9824
gi|119609933	hCG1813078,isoformCRA_a[Homosapiens]	KGEDLELRR	6.44	1117.46	0.324072	6.47072	6.38515	7.76411	7.70275	6.25252	7.05773	6.76025	7.20993	6.96339	6.322	6.89801	5.85585
gi|530414200	PREDICTED:Golli-MBPisoformX3[Homosapiens]	HGFLPR	3.57	1552.68	0.238074	7.77942	7.20103	8.55413	7.69391	6.83523	6.11047	7.11901	7.60359	6.34595	6.76476	7.02008	7.59874
gi|578838367	PREDICTED:ADP-ribosylationfactor-likeprotein13AisoformX3[Homosapiens]	EGTRLWSKK	2.19	1264.32	0.895235	7.97228	7.81654	8.69123	8.40739	7.12817	7.07913	3.08642	7.47607	2.85633	6.94983	6.63075	7.74626
gi|62896495	ribosomalproteinP0variant[Homosapiens]	AVVLMGRNTMMR	13.61	1559.1	0.881542	7.73778	7.30693	8.15548	8.11413	4.35472	6.32547	4.69862	7.29968	3.4296	6.04938	6.13337	6.40414
gi|530386963	PREDICTED:DENNdomain-containingprotein2AisoformX3[Homosapiens]	KAVSSK	11.41	619.34	0.0399274	7.97507	7.58803	8	8.03675	6.58467	6.01244	6.38579	6.83641	6.43842	6.6373	6.55163	7.69719
gi|51243059	malonyl-CoA-acylcarrierproteintransacylase,mitochondrialisoformaprecursor[Homosapiens]	AVDIK	10.16	545.277	0.00534486	7.30722	7.38155	7.94434	6.67805	5.91989	5.89884	0	0	0	5.54641	5.91598	6.07182
gi|40975830	unnamedproteinproduct[Homosapiens]	DAIDGLXGMR	7.81	1284.73	0.249555	7.43139	6.54407	8.0508	7.62316	7.20444	6.23583	7.08683	6.40955	6.45629	5.8985	6.89975	7.04263
gi|49410495	testis-specificY-encoded-likeprotein5[Homosapiens]	EYGCGPSGQVVSR	10.71	1395.79	0.487245	6.40676	7.21729	5.46154	7.48537	4.71916	5.1667	6.29917	5.98526	0	5.401	6.27561	5.26286
gi|119574231	germcell-lesshomolog1(Drosophila)-like[Homosapiens]	LASFDSSGKLVCSR	11.98	1677.85	0.621931	7.96681	7.85948	8.17484	7.30354	6.88457	7.45469	6.70388	0	6.51307	6.44416	7.62302	7.52701
gi|530372914	PREDICTED:leucine-richrepeatneuronalprotein1isoformX1[Homosapiens]	NPIHK	3.64	608.642	0.17149	0	0	0	10.4404	0	4.91439	0	0	0.063623	0	0	0
gi|144226251	chitinase-3-likeprotein1precursor[Homosapiens]	TLLSVGGWNFGSQR	28.37	1521.93	0.326067	9.35923	6.76556	9.30587	6.92845	7.23892	6.34126	6.79442	8.08441	4.84539	5.09329	6.08129	7.35768
gi|119616761	epidermalgrowthfactorreceptorpathwaysubstrate8,isoformCRA_b[Homosapiens]	MMAARIDR	12.51	980.375	0.544182	10.0332	5.6514	6.14258	5.90973	5.20512	5.4913	5.03966	5.83872	7.77511	4.59085	5.82688	8.17242
gi|578812559	PREDICTED:midasinisoformX3[Homosapiens]	SLVLAEKGSPEDK	0.96	1125.82	0.394031	5.69761	8.19129	8.42564	6.87678	5.98383	7.65843	7.54548	8.12021	6.27708	4.89912	6.35833	8.08032
gi|171906606	zincfingerproteinwithKRABandSCANdomains2[Homosapiens]	HREVHVR	12.43	679.592	0.305831	8.38573	9.2971	8.78335	8.10585	6.8093	8.69773	6.56538	8.49887	10.6947	8.48591	8.57571	8.94367
gi|578822169	PREDICTED:heatshockcognate71kDaproteinisoformX1[Homosapiens]	AMTKDNNLLGK	11.75	1220.08	0.720519	8.6233	7.72694	8.69202	9.20662	7.25366	6.4394	7.09604	7.67554	6.6966	5.73868	8.50329	5.69473
gi|62087970	dihydropyrimidinase-like2variant[Homosapiens]	MSVIWDKAVVTGK	7.74	1451.75	0.598547	8.03654	7.65269	8.22547	7.54664	7.23879	7.61011	6.74859	8.42259	6.08601	5.20397	6.21974	7.35381
gi|530379166	PREDICTED:splicingregulatoryglutamine/lysine-richprotein1isoformX2[Homosapiens]	SPSPRSR	19.25	786.025	0.334767	8.77171	8.02579	7.69615	8.69419	5.70659	5.37958	5.95213	7.941	6.63268	5.27536	4.78975	5.51562
gi|151101270	troponinI,cardiacmuscle[Homosapiens]	MADGSSDAAREPRPAPAPIR	8.55	2080.06	0.643284	0	7.84664	9.26212	7.32886	7.39199	6.49142	0	5.89649	5.19734	5.90019	5.98628	6.6237
gi|452916720	insulinreceptorsubstrate-1,partial[Homosapiens]	RHSSK	9.09	614.62	0.211324	0	0	0	8.10752	0	6.5829	4.90347	5.44847	0.727852	0	1.6742	0.348421
gi|34532230	unnamedproteinproduct[Homosapiens]	DGVDARVSR	8.52	1018.76	0.94812	8.12988	10.1	10.2531	9.31856	9.37717	9.43817	9.32855	9.27534	8.45931	8.40917	4.08042	7.49871
gi|259013520	kelch-likeprotein35[Homosapiens]	AEDEAAAVLALAERLGVAGLR	6.15	2037.15	0.796062	7.52713	7.7853	8.43379	7.83269	7.23748	6.76039	0	7.55652	7.16023	6.6454	7.17443	7.56194
gi|13172056	immunoglobulinheavychainvariableregion[Homosapiens]	LWWGIDYDLK	2.25	1309.63	0.0152229	7.52466	7.77422	7.32183	7.83563	6.87749	7.29354	6.71877	7.69602	5.81679	6.38813	6.96833	6.64708
gi|530391099	PREDICTED:proteinprenyltransferasealphasubunitrepeat-containingprotein1isoformX5[Homosapiens]	AAYFLPSASLKCR	7.14	1483.51	0.614425	5.67932	6.92484	5.27098	6.33081	5.95443	4.62906	5.72174	0	0	5.8654	5.88315	6.03976
gi|530362674	PREDICTED:nuclearautoantigenicspermproteinisoformX2[Homosapiens]	KPEEESPR	7.09	969.977	0.403934	0	5.73687	4.56893	7.95919	2.3999	0.629591	7.03681	2.7277	2.31991	3.81454	0	3.09429
gi|239837564	MHCclassIantigen[Homosapiens]	MFGCDVGPDGR	4.97	1937.44	0.427271	0	0	0	9.43989	0	0	9.4905	2.14323	5.25813	0	6.16212	0
gi|9844498	T-cellreceptorbetachain[Homosapiens]	EGTANTEAFFG	3.96	1942.78	0.250985	6.0616	0	7.24393	7.13937	0	8.40714	9.01852	7.92213	7.57808	7.51475	6.22097	0
gi|119570841	hCG2038974[Homosapiens]	TGLRHSR	10.31	827.427	0.00152559	6.95957	6.53124	6.48104	9.50914	6.26047	7.49548	7.30892	4.97013	5.74596	0	9.84563	0
gi|578831662	PREDICTED:ATP-dependentDNAhelicaseQ5isoformX7[Homosapiens]	KAKSSSGGSSLAK	17.1	1204.8	0.639238	9.35243	7.99854	8.73655	7.83947	8.14005	6.9817	8.03058	8.7105	5.62611	6.35124	9.29923	8.24495
gi|21040528	ATPase,H+transporting,lysosomal56/58kDa,V1subunitB2[Homosapiens]	IYPEEMIR	1.8	1309.66	0.0194853	8.15471	8.13962	8.06514	7.85485	7.25756	7.47684	0	7.48093	6.63873	6.78318	7.9566	7.96834
gi|119627059	hCG1806306[Homosapiens]	KIENNMTIEMD	1.39	1354.52	0.328823	8.42618	6.72841	6.54223	8.4621	7.4136	6.90306	7.00972	6.96347	7.7278	6.52185	7.38019	6.67826
gi|578816051	PREDICTED:plectinisoformX12[Homosapiens]	AAAGKAELELELGRIR	4.13	1656.16	0.518243	7.8764	7.87835	8.90387	7.54156	7.08672	7.69486	6.60954	7.74208	6.3101	5.93276	6.46381	7.84807
gi|578839221	PREDICTED:prolinedehydrogenase1,mitochondrial-likeisoformX1[Homosapiens]	DGSGTNK	9.15	1684.7	0.710422	6.4722	4.67735	7.88159	6.63124	7.34734	6.21695	7.36814	0	0	4.8366	7.4941	6.51622
gi|578824295	PREDICTED:proteinFAM186BisoformX1[Homosapiens]	TEVASSSYAIEK	6.52	1284.83	0.640725	5.88806	5.89514	6.63061	6.42251	5.22679	5.35077	6.32288	6.62059	4.84686	6.21923	5.46444	6.13046
gi|530419254	PREDICTED:pericentrinisoformX6[Homosapiens]	TLELSEALR	28.03	1030.6	0.639341	7.8364	6.86257	7.87382	6.76212	6.22365	7.85701	8.036	8.01627	6.46231	7.71754	7.24898	8.7203
gi|530404870	PREDICTED:papilinisoformX2[Homosapiens]	VVDASPGQR	7.9	636.091	0.526643	0	0	0	0	8.67134	0	0	0	2.28535	0	0	2.60127
gi|4758334	fattyaciddesaturase2isoform1[Homosapiens]	MGKGGNQGEGAAER	7.63	1362.85	0.785215	6.47856	7.16273	8.13984	8.42752	6.61427	6.41176	7.70731	4.96655	5.9737	5.16791	8.00746	6.8324
gi|578809239	PREDICTED:septin-11isoformX4[Homosapiens]	ADTIAK	16.07	618.152	0.389181	8.75853	6.70413	7.28874	7.59345	7.01747	7.10961	7.27015	8.05481	6.80438	6.94674	5.56345	8.03776
gi|33604104	GALNT3protein[Homosapiens]	ERNMKNK	9.15	1377.35	0.461314	7.53492	7.85221	8.14535	1.2918	6.37275	6.64733	7.53071	7.86113	6.58936	4.45314	1.10438	7.57672
gi|530394600	PREDICTED:nucleolarandcoiled-bodyphosphoprotein1isoformX1[Homosapiens]	VADNSFDAKR	9.38	783.289	0.474078	7.79194	7.77231	8.48362	7.80658	3.75539	6.95121	7.2504	7.57008	6.07149	4.80656	6.47464	6.45634
gi|119624701	hCG1651355[Homosapiens]	TLLSSGLMAANPGK	13.09	1360.41	0.89082	7.76506	8.52707	8.38038	6.76066	5.80352	7.65445	7.84974	10.3051	7.21779	0.260318	7.33386	9.1284
gi|4505217	stromelysin-1preproprotein[Homosapiens]	KIDAAISDKEK	2.18	1155.06	0.577508	7.15644	7.11488	7.66998	7.51783	6.649	6.38789	6.95542	6.916	6.76207	5.69625	7.8391	7.18163
gi|513137386	ChainB,AlixVDomain	ADLVNRSIAQXR	2.29	1119.31	0.540287	1.61686	7.69046	7.82284	7.76964	7.28986	6.58073	5.65728	1.36619	-0.483911	-0.29183	5.43749	1.1672
gi|119604377	hCG2042537[Homosapiens]	TVTPWVEMGK	3.63	680.93	0.60745	10.8377	10.7655	10.622	8.06182	6.08552	6.0853	5.82235	7.10222	8.10512	4.40843	0	6.73262
gi|530396858	PREDICTED:UBXdomain-containingprotein1isoformX1[Homosapiens]	RMLELVAQK	17.48	1102.03	0.691384	9.19124	7.48451	8.48516	0	6.43657	7.01661	8.17468	8.14517	7.75911	7.19853	8.27626	7.62153
gi|145941297	immunoglobulinheavychainvariableregion[Homosapiens]	LEGMDVWGQGTT	8.79	1511.06	0.285162	5.45889	0	6.3785	6.28817	0	3.95908	0	0	0	0	5.70245	6.42707
gi|578816389	PREDICTED:FRAS1-relatedextracellularmatrixprotein1isoformX7[Homosapiens]	GDIVILTKPLVVSK	11.43	1481.88	0.771421	9.15434	8.08024	10.0755	7.94276	8.3755	6.5497	7.56091	5.64674	6.86666	7.30136	7.27979	7.26154
gi|7022270	unnamedproteinproduct[Homosapiens]	MTVEAEKKHK	15.14	1219.67	0.0553283	7.77925	7.18092	0	0	0	0	0	0	6.8321	0	0	7.05519
gi|530407917	PREDICTED:seizure6-likeprotein2isoformX1[Homosapiens]	TASHGDLIR	2.51	1199	0.862536	8.51928	8.22626	7.76804	2.94232	7.7162	7.74497	6.94186	0	7.18031	4.90367	8.19283	8.19824
gi|578831330	PREDICTED:actin,cytoplasmic2isoformX2[Homosapiens]	GILTLK	14.89	644.568	0.215955	2.95595	8.63793	8.69815	1.48532	0.386535	1.08359	1.44798	0	-0.539527	7.33507	1.12355	0
gi|323432537	immunoglobulinvariableregion[Homosapiens]	VSCMASGYTFTR	4.76	1076.26	0.874828	5.31597	5.98677	4.73789	4.421	3.9869	5.26664	7.3915	8.13854	6.94186	3.5088	4.14716	4.95396
gi|578804191	PREDICTED:bromodomainadjacenttozincfingerdomainprotein2BisoformX27[Homosapiens]	AVSNNVNPVK	6.81	1043.48	0.251791	8.08389	7.69543	8.0943	8.51911	7.44092	7.12835	7.56975	7.2273	6.8456	6.91328	7.90872	7.63272
gi|106879204	exocystcomplexcomponent3-likeprotein[Homosapiens]	LVCRGADER	8.97	1022.22	0.577756	8.84254	8.71132	4.20692	4.82227	8.46167	3.38486	3.41718	5.46349	2.58606	7.96959	6.37394	8.30755
gi|21450753	spermatogenesis-associatedserine-richprotein1[Homosapiens]	TYSANCSDFLESK	7.07	1525.24	0.671157	6.32069	6.4679	6.6853	8.05358	6.32458	7.94545	5.6701	8.96285	3.56191	4.08587	0.0140669	7.68957
gi|578824755	PREDICTED:beta-1,3-glucosyltransferaseisoformX1[Homosapiens]	HWNIDPVK	18.45	970.595	0.016352	7.85638	8.17788	8.15724	7.36014	6.99405	6.77761	7.09364	7.48143	6.3848	6.59729	7.15308	7.76432
gi|8809942	immunoglobulinheavychainvariableregion,partial[Homosapiens]	GPPAKAMDVLGPR	16.29	1308.13	0.873881	7.52444	7.66498	7.77561	7.91672	6.59243	6.30853	7.40444	0	0	7.0374	6.8168	0
gi|7709905	T-cellreceptorbetachainvariableregion[Homosapiens]	SSFSTCSANYGYTFGSGT	9.94	1894.08	0.00195213	3.62863	0	5.47414	4.71798	5.21332	4.33375	5.03373	5.68385	6.96712	4.19545	4.77108	5.85435
gi|119586713	hCG2039797[Homosapiens]	GITLSVRP	26.1	803.324	0.0458316	5.13377	5.34465	5.35792	5.05752	5.28333	5.64798	5.97788	6.74776	7.42117	3.91752	6.71359	6.84372
gi|578806427	PREDICTED:roundabouthomolog2isoformX3[Homosapiens]	GNNGGKGGKKK	5.84	782.988	0.611413	0	8.25895	9.51501	7.32634	0	8.2881	0	0	0	0	7.17046	0
gi|58331268	DNAexcisionrepairproteinERCC-6-like[Homosapiens]	MIFLMDLLK	24.68	945.641	0.484204	7.5586	8.26755	7.79541	7.13483	6.59855	8.03399	6.67821	7.88471	5.69298	6.03967	7.16002	7.36469
gi|15277274	nuclearchlorideionchannelprotein[Homosapiens]	GFTIPEAFR	40.96	1037.57	0.00868017	8.218	7.66389	8.81194	8.19757	7.43319	6.80615	6.67064	7.21481	6.19185	6.07111	6.90398	7.10809
gi|119579578	hCG2042132[Homosapiens]	RQYEIAMSKLIQSLNK	13.37	1937.85	0.244369	8.97774	8.1533	6.28458	6.86367	7.64614	6.22399	8.78503	9.45183	5.93445	6.40686	6.82693	7.70716
gi|312433962	NLRfamilyCARDdomain-containingprotein4[Homosapiens]	GIIHMILKK	16.79	1094.73	0.554888	8.19557	6.5879	6.50923	7.9789	6.93846	5.36966	5.1627	5.64879	0	4.11852	6.71214	7.8149
gi|119579302	hCG1653692[Homosapiens]	EFPDTQDFNAPIGKPGGLR	8.52	2059.99	0.0748472	8.87485	8.98483	9.86558	8.32942	7.96283	8.30021	8.06116	9.91506	6.94021	5.71415	6.69648	7.19423
gi|578827509	PREDICTED:E3ubiquitin-proteinligaseHERC2isoformX5[Homosapiens]	WKSSGISLPPVDK	1.59	1319.38	0.569027	7.4605	8.45848	8.30272	6.83999	6.03564	6.79894	7.27565	8.22996	6.79848	4.94307	5.60661	7.84474
gi|578815910	PREDICTED:zincfingerCCCHdomain-containingprotein3isoformX8[Homosapiens]	RRSSTSLPGDKK	21.78	661.49	0.00497223	8.01902	7.90498	7.9443	6.97938	7.25201	7.519	7.45892	7.6574	6.37897	6.60229	6.78945	7.2434
gi|156416012	regulatorofG-proteinsignaling4isoform1[Homosapiens]	GAGTAER	6.92	660.345	0.0015622	8.97097	8.88789	8.95851	0	0	7.47708	7.48635	0	0	6.69763	7.22003	7.08944
gi|578830446	PREDICTED:AP-4complexaccessorysubunittepsinisoformX6[Homosapiens]	LAESRRWRPER	17.3	1456.32	0.720459	7.33804	9.2895	9.2969	4.91277	6.72063	7.76026	6.67366	0	5.14703	0	5.94318	7.771
gi|14042396	unnamedproteinproduct[Homosapiens]	YSPSAITST	17.27	927.055	0.534167	8.99067	9.4139	10.5525	9.39879	9.60736	10.2288	9.20807	8.79162	8.12331	7.62232	9.17712	7.26324
gi|578808374	PREDICTED:biorientationofchromosomesincelldivisionprotein1-like1isoformX3[Homosapiens]	ATSKLGSPDTVSPR	10.61	1738.86	0.0105977	8.70483	8.86654	9.03978	8.98723	8.21809	8.0702	8.06168	8.00813	6.70346	6.70828	7.19447	6.62925
gi|190341953	immunoglobulinheavychainvariableregion[Homosapiens]	VGXGAEVKK	17.64	934.246	0.533842	3.30507	4.16569	8.50787	4.88805	7.03919	7.63687	6.28796	3.96384	1.00431	5.03042	3.95902	6.59275
gi|352962165	melanoma-associatedantigen10[Homosapiens]	MSLLKFLAK	14.99	1124.79	0.311023	9.00524	8.67105	9.13683	8.69028	8.02861	8.29582	8.54028	8.25178	8.11888	7.18285	7.56446	9.40507
gi|578826570	PREDICTED:A-kinaseanchorprotein13isoformX21[Homosapiens]	GTEGLSSCGNR	11.59	1355.3	0.666675	7.70344	7.77846	8.61537	7.91183	7.20266	7.49961	1.24087	7.25469	6.40077	5.94959	7.4924	7.67269
gi|8923417	poly(ADP-ribose)glycohydrolaseARH3[Homosapiens]	MAAAAMAAAAGGGAGAAR	14.92	1479.64	0.586902	7.98989	8.95612	9.36426	8.36205	7.70943	7.62671	8.09596	8.04997	6.33172	6.61335	7.61145	7.69134
gi|10716136	cysteinylleukotrienereceptorlikereceptor[Homosapiens]	GHPQK	4.01	565.46	0.221632	6.40085	0	6.08674	0	5.38564	0	1.13941	1.8556	7.14071	0	0	0
gi|148733204	ubiquitouslytranscribedtetratricopeptiderepeatproteinY-linkedtranscriptvariant44[Homosapiens]	RXSNTSTLAARIK	12.54	1433.02	0.464372	9.36402	8.80814	9.52927	8.83287	7.23831	8.49725	7.34828	6.83157	6.42002	6.585	7.30737	7.17213
gi|530415031	PREDICTED:probablecation-transportingATPase13A1isoformX4[Homosapiens]	VVERRRRPR	17.32	1225.5	0.566752	6.12002	4.83112	6.8992	5.68506	4.64854	4.97248	6.44462	7.65326	6.4111	5.26997	5.39788	5.20256
gi|1196424	polgeneprotein	GNLRELGELTLR	3.44	1353.85	0.331124	7.21541	8.09778	8.16193	8.0817	6.94134	8.82431	5.05339	7.45042	5.32079	7.15327	7.04593	8.01582
gi|530373083	PREDICTED:ubiquitin-conjugatingenzymeE2E2isoformX3[Homosapiens]	TAAKLSTSAKR	2.53	1133.61	0.0153816	8.08378	7.84726	8.17466	7.48317	7.01446	7.46076	7.21327	8.06831	6.78059	6.26361	7.15636	7.59521
gi|119621035	prolactinregulatoryelementbinding,isoformCRA_e[Homosapiens]	AGGDSR	6.91	561.299	0.00571431	0	8.51817	9.61188	8.55912	7.32004	7.28745	7.38883	8.26345	8.50973	6.45135	6.75027	6.58265
gi|194379414	unnamedproteinproduct[Homosapiens]	SLPSSTPNC	9.66	963.595	0.306614	10.2336	6.83192	8.46745	7.19321	0	4.81862	7.22063	9.65179	5.82044	6.58204	6.09007	6.58658
gi|119605130	cytokinereceptor-likefactor1,isoformCRA_a[Homosapiens]	KEDLTPAPKVSPR	20.25	1438.61	0.990367	7.77391	8.98641	8.77304	7.4781	8.07749	8.43254	8.14463	8.56744	7.30049	7.22549	8.00183	8.27906
gi|195976782	RNApolymerase-associatedproteinRTF1homolog[Homosapiens]	ARLEQMTEK	6.96	1360.73	0.00658048	8.08352	5.76801	7.37256	7.74754	7.14058	6.03532	7.09638	7.90206	6.5628	6.55607	7.41344	7.43214
gi|578821456	PREDICTED:nuclearmitoticapparatusprotein1isoformX9[Homosapiens]	AADALEEQQR	13.35	1131.6	0.0104355	9.01884	8.7004	8.23698	0	7.64523	0	0	0	0	0	0	0
gi|4758368	fibroblastgrowthfactor14isoform1A[Homosapiens]	MAAAIASGLIR	8.35	822.353	0.419909	6.42406	7.14475	7.72682	7.22087	6.44707	7.21735	5.99442	6.94099	5.7422	7.14762	5.99477	6.38004
gi|578812604	PREDICTED:nesprin-1isoformX19[Homosapiens]	WAFSKHETAK	16.97	1203.9	0.477111	8.50754	8.27042	7.83912	8.63256	7.61058	7.15105	7.37049	7.4429	7.01801	6.56041	7.38893	7.51091
gi|578829903	PREDICTED:myosin-3isoformX1[Homosapiens]	LTGAVMHYGNMK	11.54	1337.5	0.472598	7.66883	7.22057	7.43903	5.05005	6.41573	6.62197	5.04811	5.03629	5.62206	5.16224	4.97103	5.30876
gi|119628326	hCG1983332[Homosapiens]	APDLRGKKEELLK	8.51	1496	0.394212	6.06937	8.81905	7.6503	7.12278	7.11629	6.45305	7.58348	7.47478	7.64186	7.80646	6.97389	8.6316
gi|52218856	olfactoryreceptor10Z1[Homosapiens]	MGQTNVTSWR	12.46	1157.95	0.773273	8.14679	7.8774	8.7584	7.40857	7.32039	6.7992	7.06244	7.51265	6.12049	6.90849	6.60177	6.86827
gi|9664237	potassiumlargeconductancecalcium-activatedchannelbeta3dsubunit[Homosapiens]	RLPSSTGEDR	5.46	1119.32	0.464127	6.34617	7.97564	6.18687	7.0433	6.13269	8.25109	4.89096	4.65864	5.06329	6.22427	6.93358	7.12921
gi|119580662	hCG2014043[Homosapiens]	AKPVLPSPR	14.39	965.474	0.0128695	0	0	0	4.32243	0.694244	0	1.95889	0	3.01516	0.403534	3.90561	1.32837
gi|530371087	PREDICTED:1-phosphatidylinositol4,5-bisphosphatephosphodiesterasedelta-4isoformX3[Homosapiens]	KAMSLCSTILGS	9.76	1267.63	0.0165967	8.25952	8.06216	7.91159	8.2891	7.36782	6.98921	6.61117	6.65757	6.65933	6.71925	0	7.29484
gi|311771647	actin-relatedprotein2/3complexsubunit4isoformc[Homosapiens]	AENFFILR	50.05	1009.6	0.251007	8.06959	8.29665	8.17093	7.95443	7.3482	6.24715	6.99715	6.66655	6.01004	6.46255	6.24758	7.13563
gi|158254998	unnamedproteinproduct[Homosapiens]	TVEEIEAR	10.49	725.618	0.281607	0	7.84128	7.38586	0	4.49739	0	5.8617	0	6.5021	0	0	7.13783
gi|22779936	WAPfour-disulfidecoredomainprotein6precursor[Homosapiens]	KVSLTLYHK	13.45	1358.02	0.493418	7.5065	3.79887	3.63099	7.70179	2.73351	1.94592	3.17897	6.96956	2.81237	3.86069	5.78417	6.6379
gi|530426557	PREDICTED:RNA-bindingmotifprotein,Ychromosome,family1memberF/JisoformX2[Homosapiens]	SPSGSLRSARGSSGGTR	3.62	1789.82	0.0227876	7.95757	0	0	0	7.13111	0	0	0	0	0	7.13247	0
gi|38016957	rho-relatedGTP-bindingproteinRhoFprecursor[Homosapiens]	EAAKVALSALK	13.07	950.758	0.710604	2.72654	7.98503	1.96129	8.2486	7.3976	6.57253	6.79514	7.68351	7.22037	4.20004	5.34248	7.421
gi|578808295	PREDICTED:nucleolarprotein14isoformX3[Homosapiens]	GGPAK	7.01	430.237	6.08e-14	9.22938	8.35065	0	9.55852	7.9371	8.36969	0	0	0	0	0	0
gi|530383497	PREDICTED:tyrosine-proteinkinaseFRKisoformX3[Homosapiens]	HEIKLPVKWTAPEAIR	11.94	1887.22	0.258369	0	0	0	5.19106	0	0	0.961734	0	4.4461	0.228867	1.98135	1.4609
gi|119609923	hCG1776376,isoformCRA_c[Homosapiens]	GPESPSDLQGWGAR	6.19	1455.33	0.575636	8.08116	7.99376	8.15273	6.4681	0.407822	7.18115	8.86229	8.49508	6.31916	3.21834	6.89707	7.21852
gi|578806584	PREDICTED:cysteine-richwithEGF-likedomainprotein1isoformX4[Homosapiens]	GLVDSFNKGLER	6.53	1334.7	0.856045	8.54151	7.62798	8.64159	6.52729	7.43828	6.75453	7.15529	5.06148	6.7251	4.94356	6.51004	7.0908
gi|530415706	PREDICTED:immunity-relatedGTPasefamilyQproteinisoformX2[Homosapiens]	ALGLASGELAAR	8.1	1129.68	0.244045	6.65676	6.62391	7.0104	6.4063	6.10057	5.92091	6.92359	7.37608	6.95096	5.74589	6.54215	6.73968
gi|159163656	ChainA,TheSolutionStructureOfARedesignedApocytochromeB562(Rd-ApocytB562)WithTheN-AndAPartOfTheC-TerminalHelicesUnfolded	MRAAALDAQK	12.33	1075.2	0.444247	8.085	9.51888	8.3812	8.23124	7.57414	8.40786	7.24383	2.98936	6.47094	7.64069	7.19682	5.50677
gi|157384170	ubiquitouslytranscribedtetratricopeptiderepeatproteinY-linkedtranscriptvariant62[Homosapiens]	KQLSNSAXGLHK	7.48	1353.86	0.463604	8.26854	8.87214	9.21786	7.65365	6.72092	7.28956	6.99983	7.62495	6.24058	7.34036	7.23562	6.61444
gi|530376919	PREDICTED:proteinRUFY3isoformX5[Homosapiens]	TLNSAANKLIPK	28.35	1269.65	2.46e-13	8.00939	0	8.15265	0	0	0	6.90105	0	6.46805	0	6.77318	6.79989
gi|62088998	P2Xpurinoceptor7variant[Homosapiens]	KSRALVQLRAGR	15.05	1354.93	0.464078	9.96447	10.214	8.10143	6.57105	7.44168	7.73673	7.13875	9.38461	7.62766	6.34748	8.23057	7.84228
gi|50658079	tubulinpolyglutamylaseTTLL5[Homosapiens]	TSMNYMLATR	2.83	2055.47	0.177203	0	0	0	3.49092	2.82319	3.4163	2.16328	0.757514	8.98429	2.64289	3.69729	3.57694
gi|75677585	cellcycleprogressionprotein1isoform1[Homosapiens]	FSDSVKSTFRHFK	12.63	1586.83	0.835832	10.3805	8.07376	10.6879	8.16972	9.79768	0	9.87184	0	8.17634	5.716	7.00487	6.73991
gi|8923712	actin-relatedprotein10[Homosapiens]	EQSLPSVMGSVPEGVLEDIK	16.87	2130.37	0.739056	7.1541	0	8.3866	8.66075	6.21958	9.18145	8.31069	8.57185	6.91477	6.91955	4.94805	5.49051
gi|194383376	unnamedproteinproduct[Homosapiens]	MGDMDPHIFAVAEEAYK	9.77	1955.96	0.0146007	7.64402	8.15968	7.67236	7.17327	7.32297	7.2935	7.08464	6.83758	5.71524	6.46762	7.03272	7.03196
gi|119570217	hCG2044981[Homosapiens]	MTSGILMKLK	15.45	1138.28	0.452183	8.0296	7.93374	7.96338	8.55433	7.56816	8.33685	7.27407	6.97245	6.3279	6.7362	6.95954	8.42768
gi|578809281	PREDICTED:matrixextracellularphosphoglycoproteinisoformX1[Homosapiens]	QRLNKEYSISNK	14.29	1479.86	0.323692	7.7253	6.12852	7.01258	6.94564	7.0015	6.72078	6.3072	8.14749	6.67279	5.97101	7.45227	7.26232
gi|578799158	PREDICTED:arginine-glutamicaciddipeptiderepeatsproteinisoformX5[Homosapiens]	KVKEEASSPLK	9.26	1215.24	0.6047	8.51844	7.76038	8.07295	8.95571	7.3901	7.62344	6.73834	8.52739	7.53428	6.96762	7.21643	8.15874
gi|184623	interferon-beta[Homosapiens]	MSSLHLKRYYGR	7.16	1765.81	4.71e-13	8.08667	0	8.24634	7.88929	7.51269	0	7.26079	7.01822	6.76368	6.49381	7.54511	7.99597
gi|312284085	BAI1-associatedprotein3isoform4[Homosapiens]	LMLKKGEGR	6.86	1049.2	0.451647	6.7872	6.66101	7.04298	7.32267	6.51391	6.74481	6.36667	7.518	5.95996	4.82433	6.11825	6.2554
gi|119585548	hCG2041407[Homosapiens]	TRVKLIPKATSSSK	9.72	1517.52	0.468676	9.1927	10.78	9.17711	10.0967	9.72576	8.03584	9.51885	11.3994	8.40436	6.33843	8.82507	9.1479
gi|578804055	PREDICTED:TRAF3-interactingprotein1isoformX3[Homosapiens]	NTEDRGDAEIK	19.02	947.747	0.549997	6.92155	8.19023	7.73747	7.66637	7.48827	7.1279	6.90384	6.16591	6.63195	6.30044	5.95987	6.69288
gi|578806983	PREDICTED:cohesinsubunitSA-1isoformX1[Homosapiens]	HVESDVLEACSK	6.49	1373.81	0.0745145	4.92063	5.95577	6.61301	7.58387	5.2549	5.48613	5.154	6.10133	5.89806	4.94361	6.18346	6.30728
gi|578820545	PREDICTED:arylhydrocarbonreceptornucleartranslocator-likeprotein1isoformX6[Homosapiens]	TGLPVK	0.02	837.926	0.336378	6.10875	6.84904	8.79097	0	4.6499	7.04536	6.13509	0	5.54364	4.80722	5.46369	8.00004
gi|578825944	PREDICTED:serine/threonine-proteinphosphatase4regulatorysubunit3AisoformX5[Homosapiens]	GIFLLNR	10.24	1566.44	0.476057	8.10524	7.45045	8.61287	7.23527	6.83713	6.41622	6.0209	6.6466	6.61289	6.5364	6.52644	7.74719
gi|763116	HumanNotch3[Homosapiens]	GLMHVPPASXSRMGG	3.84	1219	0.679921	8.10457	8.14527	8.71253	8.68326	7.67119	8.44254	8.48125	7.50482	3.01613	4.35241	7.62789	7.01072
gi|3002963	Etk/Bmxcytosolictyrosinekinase[Homosapiens]	KDAAANQWMKDDNMDTK	9.64	2000.01	2.37e-13	0	10.575	9.01453	8.5165	7.18797	6.96343	0	8.82408	0	0	8.21115	7.44924
gi|530378406	PREDICTED:putativeproteinarginineN-methyltransferase10isoformX3[Homosapiens]	MAMSKVLSSLTPEK	6.61	1536.82	0	0	0	0	4.15029	3.78309	3.99541	4.90456	6.0414	0	5.07184	4.57239	5.75949
gi|4557233	short-chainspecificacyl-CoAdehydrogenase,mitochondrialprecursor[Homosapiens]	ASGPARR	11.25	1103.81	0.51199	7.27633	8.08084	10.1681	8.33836	6.31336	1.11748	6.27022	6.65494	6.55312	6.37391	1.73386	0.860872
gi|530361344	PREDICTED:zincfingerandBTBdomain-containingprotein17isoformX3[Homosapiens]	QFADPGALQR	15.71	1122.79	0.416349	7.81852	4.59735	5.51426	5.09489	6.00724	5.15161	5.19566	5.52432	7.87941	4.34267	7.36828	5.99532
gi|119619622	reticulocalbin2,EF-handcalciumbindingdomain[Homosapiens]	AGAMRLGPR	37.82	1257.84	0.365427	9.95662	9.32552	8.87589	9.87214	8.66577	8.09124	8.2789	8.75996	8.16862	8.16109	7.86236	8.48591
gi|578828091	PREDICTED:multidrugresistance-associatedprotein1isoformX6[Homosapiens]	MSSEMETNIVAVER	9.86	2235.31	0.742799	9.23131	7.49291	8.63122	6.69629	0	0	8.35786	0	5.92153	0	0	7.09644
gi|530404248	PREDICTED:uncharacterizedaarFdomain-containingproteinkinase1isoformX2[Homosapiens]	TVAVKVQHPKVR	5.04	1362.49	0.778585	7.73803	5.23647	5.43744	6.7883	5.13394	7.49549	7.47628	5.14125	6.74861	3.55475	6.30123	7.39631
gi|212675107	anti-HIV-1gp41immunoglobulinheavychain[Homosapiens]	QAPGQGPEWMGQILTSFGR	10.31	1730.24	0.469216	9.39937	9.56348	9.38283	8.83023	8.45435	8.67747	9.44875	5.28909	6.72764	6.10316	7.26697	6.87766
gi|116283828	AKNAprotein[Homosapiens]	MSAGGGTRGYSPR	0.55	1269.69	0.0420468	7.26838	6.50182	7.351	6.78238	0	5.811	5.3461	0	4.48409	0	5.01089	0
gi|51094475	similartoGTF2Irepeatdomaincontaining1isoform2	RDFPACSVGR	12.33	1164.78	0.582534	5.91648	7.7266	8.49545	7.67283	6.85329	3.782	4.22937	4.28577	7.67252	6.0853	4.94574	8.41992
gi|578816096	PREDICTED:zincfingerproteinZFATisoformX1[Homosapiens]	EKASKRPR	15.2	971.188	0.5949	7.71341	7.44351	7.47828	7.23189	7.27202	6.66982	6.70185	6.86966	6.60549	4.99102	7.66322	8.0484
gi|19923790	rab3GTPase-activatingproteinnon-catalyticsubunit[Homosapiens]	LAHALLHTQTK	8.57	1569.51	0.661328	8.60199	6.47217	7.98473	8.17265	8.07239	6.23223	6.42981	8.47838	7.38877	5.94962	6.12913	7.0979
gi|519673322	immunoglobulinAheavychainvariableregion,partial[Homosapiens]	GLEWVAGISKDGNIK	7.97	1137.95	0.487052	8.31215	7.95103	8.54009	8.24708	7.53845	6.28423	6.38819	0	5.64747	6.10057	6.27101	7.12087
gi|578825700	PREDICTED:pleckstrinhomologydomain-containingfamilyGmember3isoformX6[Homosapiens]	LVSRSSSVLSLEGSEK	6.94	1399.78	2.34e-13	3.81597	6.72896	7.65944	7.40752	5.1759	6.626	7.56563	7.46436	6.53204	6.37368	5.22683	7.17924
gi|530372442	PREDICTED:lamininsubunitbeta-2isoformX1[Homosapiens]	LGIVQGIVGAR	10.72	1081.62	0.243075	6.76917	9.05821	9.55644	8.79481	8.65115	7.50909	8.54125	7.57205	6.59854	6.39428	6.00976	7.50586
gi|530401735	PREDICTED:arginine/serine-richcoiled-coilprotein2isoformX4[Homosapiens]	GMGLGFTSSMR	10.79	1092.53	0.363101	5.31603	5.27254	6.66737	6.23864	7.09226	6.90319	6.68419	7.85281	6.39938	5.18925	6.63559	6.48188
gi|119575363	hCG2002700[Homosapiens]	ASAGRCTIMR	6.61	1139.29	0.548531	7.97265	8.02046	8.14528	3.73438	6.89965	5.89373	6.99496	8.34652	6.20617	7.64595	7.04346	8.70259
gi|40042896	unnamedproteinproduct[Homosapiens]	XSVKDAAK	15.17	813.017	0.439083	6.84468	7.20658	5.90381	8.55496	0	5.23311	5.34241	0	0	0	0	4.23232
gi|193506915	neuroblastomahighlyexpressedprotein1[Homosapiens]	LGMSLTEKALGFQR	7.63	1154.41	0.79954	6.30624	4.06541	4.3079	7.39362	6.63728	6.39677	6.79722	6.79152	6.72049	5.23836	6.43468	7.19564
gi|119620247	hCG1991803[Homosapiens]	RVGGMSMRGVK	7.77	1193.63	0.0301556	6.5541	6.7251	6.87358	7.24662	6.11681	4.99349	6.25276	6.33561	6.12915	0	6.35247	6.1807
gi|578800514	PREDICTED:GA-bindingproteinsubunitbeta-2isoformX8[Homosapiens]	NGADVNAKDMLK	1.52	1293.24	0.684272	1.66706	1.5872	8.35176	7.70477	6.75169	7.06916	7.07646	7.27285	0	0	5.25578	6.87095
gi|578831236	PREDICTED:serine/arginine-richsplicingfactor1isoformX1[Homosapiens]	GTGRGGGGGGGGGAPR	13.23	1226.61	0.558987	8.21657	7.55005	9.39858	7.5761	5.3448	7.04958	6.99655	5.02935	4.49443	5.08532	6.51326	6.50108
gi|40982174	unnamedproteinproduct[Homosapiens]	RGLINIVSMTFENK	10.73	1639.49	0.265588	3.06797	3.37462	3.36559	3.58488	0	3.5844	3.9412	3.90327	2.72157	6.14699	0	7.03815
gi|268375322	immunoglobulinEheavychainvariableregion[Homosapiens]	CGLIR	14.16	651.289	0	6.3121	5.50965	7.44789	6.96384	7.12482	7.20813	6.82246	7.51016	6.54115	7.13666	7.3861	7.57217
gi|530409009	PREDICTED:eukaryotictranslationinitiationfactor3subunitC-likeproteinisoformX1[Homosapiens]	AMKMGDWK	6.21	869.355	0.320353	5.40627	7.4238	8.03678	5.15756	4.53515	6.43961	6.60553	7.50984	6.63289	4.88333	7.17433	7.86202
gi|229597647	ChainB,HumanRibonucleotideReductaseR1Subunit(Rrm1)InComplexWithDatpAndMg.	AILAARIAVSNLHK	7.42	1492	0.58889	7.82053	7.48369	7.54307	5.87517	6.64061	6.76745	6.05475	8.64588	5.98057	5.67542	6.98917	7.19607
gi|530385739	PREDICTED:dnaJhomologsubfamilyCmember2isoformX1[Homosapiens]	KAAQEQVLNASR	0.59	1571.7	0.351908	8.59182	7.16405	8.49605	7.79635	6.88729	7.2313	6.6635	8.71891	5.39635	5.79003	7.0901	6.84244
gi|578814027	PREDICTED:proteinFAM185AisoformX1[Homosapiens]	WPGSETEVPPPGPGR	8.54	1239.65	0.471659	8.22629	8.2458	8.77594	7.84075	7.62664	7.37223	8.20548	8.41406	6.49217	7.16836	7.39499	7.79308
gi|119587601	hCG2038195,partial[Homosapiens]	AGMAR	2.19	997.517	0.00483149	8.0675	8.5701	8.26219	7.6672	0	7.42652	6.99154	7.71596	5.39804	6.44971	6.63591	9.35018
gi|578833698	PREDICTED:ran-bindingprotein3isoformX3[Homosapiens]	SIRITAMDTEDQGVK	4.53	1677.99	0.246708	4.6739	5.43527	6.47382	7.5485	0	4.0405	5.6273	0	5.01319	4.39645	0	5.5311
gi|578839042	PREDICTED:ATP-dependentRNAhelicaseDDX3YisoformX3[Homosapiens]	HTMMFSATFPK	10.93	1331.19	0.845689	7.573	8.83573	7.63999	7.56522	7.94885	8.21378	6.87738	7.12289	7.0166	6.60409	6.80953	7.83604
gi|108773789	replicationfactorCsubunit3isoform2[Homosapiens]	EQAAQLR	16.38	814.311	0.983648	7.36577	7.70241	8.59055	8.48958	8.16348	7.58188	7.18009	7.10039	6.98153	6.43753	7.43131	7.44314
gi|578837096	PREDICTED:phosphatidylserinedecarboxylaseproenzymeisoformX12[Homosapiens]	SVPTRLLSR	5.96	856.949	0.467418	0	7.57571	0	8.9146	0	8.01978	6.77043	0	6.21857	4.61671	0	8.06704
gi|4758774	NADHdehydrogenase[ubiquinone]1betasubcomplexsubunit10[Homosapiens]	KAAKEAAAATS	6.47	971.626	0.590764	8.47603	8.88029	7.93486	7.22129	7.81904	7.97422	7.58976	7.59031	7.23643	6.20513	8.13522	8.74942
gi|578799971	PREDICTED:cytosoliccarboxypeptidase6isoformX1[Homosapiens]	VAIPMPRLR	14.75	1242.7	0.925803	5.90679	7.27794	7.39998	6.52064	5.69435	5.81373	5.73876	0	6.50162	6.85424	6.90505	0
gi|226423929	zincfingerimprinted2[Homosapiens]	RTFSTQVALR	8.84	1178.54	0.908798	6.26683	5.09478	5.79453	4.78003	6.28285	4.99807	7.02971	7.26458	6.0669	4.4917	0	6.39637
gi|530400860	PREDICTED:YEATSdomain-containingprotein4isoformX1[Homosapiens]	MFKRMAEFGPDSGGRVK	6.73	1306.95	0.642147	7.86716	6.25556	3.31459	10.4712	6.5489	9.85776	10.8874	3.14544	9.2103	9.39411	9.0453	11.1948
gi|14719565	ChainA,StructuralBasisOfTheNherfPdz1-CftrInteraction	LLVVDPEQDTR	5.24	1285.75	0.0256307	5.89372	5.23281	6.50602	6.55086	5.66746	4.27571	6.65491	6.47583	6.90465	5.14999	5.42855	5.9443
gi|119611204	RCSDdomaincontaining1,isoformCRA_c[Homosapiens]	QKNNMQLLVK	2.92	1214.46	0.664537	5.48125	5.44327	7.89283	5.22935	7.1051	4.49556	6.52918	5.11604	4.2337	4.23942	7.24463	6.91594
gi|6912502	alpha-1,3-mannosyl-glycoprotein4-beta-N-acetylglucosaminyltransferaseAisoform1[Homosapiens]	TGVSIVMGIPTVK	21.84	1302.44	0.758139	7.91359	7.62076	8.82741	8.87836	7.76955	6.67725	6.25664	8.68052	6.05492	5.36806	6.90841	5.88773
gi|13376574	ADP-ribosylationfactor-likeprotein14[Homosapiens]	MGSLGSK	0.02	694.368	0.0189597	8.70684	8.9998	8.22215	9.40593	7.89454	7.62226	7.4601	7.49395	6.68295	7.11905	7.42565	7.4171
gi|14250676	COQ2protein[Homosapiens]	MLGSRAAGFARGLR	12.62	1479.96	0.670495	7.39076	7.79991	6.66332	8.24977	6.47779	7.71861	6.09777	5.51561	4.99269	6.46332	6.04932	6.85424
gi|148733176	ubiquitouslytranscribedtetratricopeptiderepeatproteinY-linkedtranscriptvariant66[Homosapiens]	KGPFKTXKFGTNIDLSDNK	3.49	2065.21	0.752368	4.35837	5.09951	5.85837	5.86463	0	4.76633	0	0	0	6.54279	5.56853	6.38115
gi|317008582	dexamethasone-inducedRas-relatedprotein1isoform2[Homosapiens]	LAAMIK	12.83	1239.81	0.383156	8.13865	8.46327	8.77818	8.05288	7.53161	7.46937	7.67082	7.77571	6.70709	6.17357	7.3247	4.9733
gi|530410721	PREDICTED:growtharrest-specificprotein7isoformX5[Homosapiens]	KVDPAKDR	15.39	1297.43	0.5214	6.70748	6.77546	7.25139	4.87963	6.62939	6.47955	7.08993	3.90943	6.12389	5.81611	6.31879	6.42533
gi|40981136	unnamedproteinproduct[Homosapiens]	ASXAIDNGR	8.81	1340.15	0.602143	7.54142	8.89109	8.42938	0.630142	7.95523	7.51156	7.00821	8.30685	6.74279	3.94067	2.97917	7.89424
gi|74147337	immunoglobulinepsilonheavychainvariableregion[Homosapiens]	GYADSVRGR	5.22	779.428	0.0155927	7.07463	7.3961	0	8.70746	6.84356	7.50842	7.02967	8.22883	4.9466	6.2318	7.05697	0
gi|530378111	PREDICTED:proteinFAM160A1isoformX1[Homosapiens]	MSSVSTESK	14.04	971.497	0.241481	7.64784	7.27248	8.92513	7.87503	6.88338	7.00677	6.76234	6.8779	6.20814	6.68744	7.42045	7.0064
gi|527122097	gamma-aminobutyricacidreceptorsubunitthetaprecursor[Homosapiens]	RVIAR	11.31	614.334	0.00960589	7.79995	8.88457	8.34336	7.90516	6.92668	8.16754	7.30779	8.44074	6.59206	6.0271	7.16454	7.5679
gi|28558977	mediatorofRNApolymeraseIItranscriptionsubunit26[Homosapiens]	DLGHPGPPPKVSK	7.67	1475.33	0.657567	2.77516	6.52863	9.4713	7.63451	8.2062	6.33371	7.15613	2.46794	0	5.91594	6.43322	8.007
gi|530402273	PREDICTED:cytoskeleton-associatedprotein2isoformX2[Homosapiens]	TSKLPDMLK	12.17	1047.28	0.48053	7.89683	7.14848	8.66942	8.06472	7.30793	7.08938	6.69867	7.17773	0	5.871	7.27355	0
gi|119608681	hCG2039834,isoformCRA_j[Homosapiens]	EGRGSGAGIWEGR	4.31	1330.53	0.75823	5.40631	5.24454	8.09911	5.34639	7.10585	4.55259	4.88469	7.07949	5.555	6.31349	6.70671	6.39683
gi|530375296	PREDICTED:serine/threonine-proteinkinaseNek11isoformX3[Homosapiens]	SDIWQKR	6.18	1569.3	0.777527	8.86038	8.05101	8.33656	8.31448	7.68114	7.34879	8.15748	8.31545	6.52883	6.14493	6.3151	7.43369
gi|578836009	PREDICTED:solutecarrierfamily35memberC2isoformX2[Homosapiens]	WALDVAFLWK	4.43	1248.81	0.331714	7.57062	7.05836	8.1274	7.85774	8.39175	6.52885	5.67692	7.07617	4.52055	5.89523	6.61345	8.0212
gi|119588113	v-etserythroblastosisvirusE26oncogenehomolog1(avian),isoformCRA_a[Homosapiens]	EEKQT	3.28	635.32	0.0181499	8.00045	0	0	7.76759	0	0	7.01577	11.1775	6.45634	0	6.94325	6.9923
gi|578810409	PREDICTED:peptidyl-glycinealpha-amidatingmonooxygenaseisoformX9[Homosapiens]	VVSGYR	18.59	1386.69	0.817862	7.02565	5.42546	8.61617	6.44082	6.85946	6.09453	5.44941	6.39967	3.05436	3.2073	5.33605	7.16205
gi|154275765	ADAMTS-likeprotein1isoform2precursor[Homosapiens]	GTTLVVELAPK	12.5	1126.79	0.76523	9.42263	9.05908	9.92176	7.97368	6.93873	8.46403	8.60595	9.42758	7.86019	6.74515	8.8159	7.11786
gi|392311863	ChainD,TheBicyclicIntermediateStructureProvidesInsightsIntoTheDesuccinylationMechanismOfSirt5	KQTARXSTGGK	4.53	1121.75	0.233964	7.84322	8.18742	9.47748	7.96913	7.44346	8.31848	7.19993	7.42803	7.75265	8.14753	8.66601	8.45252
gi|578799627	PREDICTED:NADkinaseisoformX6[Homosapiens]	SVLVIK	8.57	657.38	1.18e-13	5.6657	0	6.37019	0	6.30505	5.61383	5.528	6.05177	0	6.08636	0	7.21921
gi|6683494	bromodomainadjacenttozincfingerdomain1A[Homosapiens]	GAAGPERGSPLGR	10.48	1123.81	0.456558	8.9697	9.22951	9.61371	8.28244	9.54229	7.50061	7.04298	10.197	8.46318	8.67476	8.93179	8.54824
gi|4557329	tumornecrosisfactorligandsuperfamilymember6[Homosapiens]	GQSCNNLPLSHK	6.05	1355.45	0.226006	7.68089	7.58973	9.44497	7.2563	8.61756	6.4535	6.38873	4.96049	5.69425	5.8231	8.07079	8.58533
gi|9956035	similartoHomosapiensglyceraldehyde-3-phosphatedehydrogenase(GAPDH)mRNAwithGenBankAccessionNumberM33197.1[Homosapiens]	LISWYDNEFGYSNR	75.39	1763.88	0.0197282	8.07052	7.42979	10.4349	8.6215	8.20698	7.91876	8.52408	8.02982	5.4129	6.3178	7.07053	7.14811
gi|40042772	unnamedproteinproduct[Homosapiens]	VSAXLEEADKMFLR	5.07	1618.32	0.847637	6.92253	7.81445	8.12504	8.27325	7.90748	8.86384	6.1783	8.48591	5.28298	7.24042	7.239	7.90064
gi|20268804	NALP3intermediateisoform[Homosapiens]	LGESVSLNKLYTR	15.48	661.491	0.00375637	7.88607	8.55795	7.98505	7.50237	7.30145	7.73855	6.98405	7.67967	6.55502	6.62017	7.50967	7.88863
gi|34527733	unnamedproteinproduct[Homosapiens]	MYLTSLVTR	6.02	898.388	0.645455	7.06771	7.15678	9.92576	7.45007	6.83872	8.30722	6.78648	6.63145	9.04885	7.85579	6.87241	7.58246
gi|34534827	unnamedproteinproduct[Homosapiens]	VLLLLFTSLCLK	12.03	1421.34	0.832267	8.21348	7.27383	8.34984	10.0684	10.472	9.66904	8.57113	11.1318	9.52572	9.07985	10.5445	8.83936
gi|323431583	immunoglobulinvariableregion[Homosapiens]	SSXGL	14.07	461.264	0.0121613	5.13785	5.36116	5.2732	5.18838	4.92505	4.31785	5.63677	6.03023	5.60331	4.09496	4.73945	7.44481
gi|530364562	PREDICTED:Abelsontyrosine-proteinkinase2isoformX1[Homosapiens]	MANGTAGTKVALR	7.37	2151.79	0.543866	8.24764	8.67428	7.469	7.39191	7.43264	6.86435	5.96122	7.12068	6.20899	7.30745	7.28411	0
gi|40044566	unnamedproteinproduct[Homosapiens]	RDLGAEKAPXPSR	6.7	1365.63	0.411092	7.7746	7.38855	6.96227	7.3224	5.68724	5.34887	5.06448	6.26107	5.44604	5.44022	6.25646	5.12874
gi|530357751	PREDICTED:serine/argininerepetitivematrixprotein3-like[Homosapiens]	SGGGQR	7.38	534.279	0.011985	7.50351	6.61601	7.09105	8.88382	7.32888	5.90506	6.90753	5.58579	7.33342	7.01136	6.66261	7.93688
gi|225007652	ribonucleasesP/MRPproteinsubunitPOP1[Homosapiens]	AGPEGTSQEIPK	7.75	1212.45	0.832147	7.97492	8.5104	8.66951	8.45443	6.01506	5.54383	6.97855	8.05722	5.88087	8.54236	7.52175	5.91244
gi|40030772	unnamedproteinproduct[Homosapiens]	MFFETNENKDR	7.76	1448.04	0.633163	5.36804	5.43213	6.62441	6.4725	5.04861	5.87751	5.74115	6.12832	5.58969	3.87556	2.54059	5.17452
gi|4503905	galaninreceptortype2[Homosapiens]	AVDPVAAGSGAR	11.84	1065.54	0.347111	7.99074	7.6333	9.37175	9.69426	7.48001	7.04119	7.14278	7.1784	6.69889	6.64554	7.37512	8.48634
gi|530419646	PREDICTED:MORCfamilyCW-typezincfingerprotein2isoformX2[Homosapiens]	AEHVARIAEEK	5.79	1525.76	0.220444	7.51493	6.6107	9.44418	7.88245	6.61089	6.71527	6.46352	7.76087	7.06165	5.72557	6.4827	6.586
gi|119589514	hCG2004878,isoformCRA_a[Homosapiens]	VLAFLLRRSPPK	8.21	1397.81	0.238416	9.73804	8.95065	9.46304	8.47268	8.1491	8.24342	7.81891	7.3166	6.95371	6.90643	6.68798	7.38443
gi|530368915	PREDICTED:eukaryotictranslationinitiationfactor5BisoformX1[Homosapiens]	GLLLPPPMKELR	17.02	1159.47	0.245804	8.63574	8.0334	9.22811	7.64469	6.8132	7.38461	7.11167	8.23388	6.39316	6.56473	7.17368	7.37673
gi|40041860	unnamedproteinproduct[Homosapiens]	VARXLFLRSM	1.7	1207.15	0.614828	7.39545	8.01513	9.10257	7.71215	7.21113	6.93235	7.86133	6.94519	7.83671	6.17067	6.61244	7.29526
gi|578826866	PREDICTED:insulin-likegrowthfactor1receptorisoformX4[Homosapiens]	GNLLINIRR	23.72	1058.57	0.00914632	8.36149	7.31092	8.03228	8.77768	7.6573	6.94473	7.73092	7.77221	6.37448	6.54393	7.76562	5.93543
gi|57222563	cytoskeleton-associatedprotein5isoformb[Homosapiens]	ATSKPMGGSAPAK	13.38	1218.52	0.865462	8.31797	8.24382	8.8255	0	7.74709	7.96615	7.47363	7.49784	6.37828	0	6.71308	7.14628
gi|56675624	unnamedproteinproduct[Homosapiens]	TGECTAMKSVSDCIX	7.88	1656.6	0.751553	8.60965	7.67657	7.78674	8.05857	7.46008	7.02015	8.88249	8.66699	7.17634	6.369	7.48759	7.62489
gi|108936958	DDB1-andCUL4-associatedfactor7[Homosapiens]	QDPNYLATMAMDGMEVVILDVR	12.52	2559.21	4.72e-13	0	0	0	4.44013	3.66869	2.8039	6.68853	3.66687	4.04688	3.82332	2.97809	4.59089
gi|530380833	PREDICTED:Gprotein-regulatedinducerofneuriteoutgrowth1isoformX1[Homosapiens]	VSVGKAGTVSPGK	10.19	1186.55	0.843207	8.73974	9.1269	8.66564	7.51675	9.26961	7.381	8.19034	9.55067	7.34413	0	7.4957	7.61595
gi|578798634	PREDICTED:calcium-activatedchloridechannelregulator4isoformX1[Homosapiens]	MNQAAK	6.98	1702.91	0.866364	7.77956	5.84887	7.57719	8.01558	7.5045	6.21925	5.60571	6.72535	0	5.66809	6.88675	5.68398
gi|530414200	PREDICTED:Golli-MBPisoformX3[Homosapiens]	FFGGDR	13.64	699.394	0.0100208	6.33919	6.39909	6.43302	6.57726	0	0	6.64655	7.22444	6.55861	6.1836	6.55026	6.4759
gi|62241003	cardiomyopathy-associatedprotein5[Homosapiens]	AAVSSK	8.67	562.225	0.0327728	8.18753	8.24519	0	8.47321	6.54808	7.18767	7.35055	7.08299	6.46392	7.11831	7.68382	7.46987
gi|119585014	hCG1996847[Homosapiens]	TGSILNT	8.26	963.602	0.238509	10.5817	11.0659	10.369	8.65654	8.47259	7.48426	9.4915	6.73232	6.50781	9.40919	7.52876	7.2882
gi|119605560	hypotheticalgenesupportedbyAK126539[Homosapiens]	NLSLQGPLGRR	12.21	1209.98	0.453783	0	0	0	5.54831	0	5.97824	6.19002	6.13292	0	0	0	0
gi|21913257	proprotein[Homosapiens]	GLMVITGVIQLPFDKLK	13.16	1886.56	0.852618	0	8.41657	10.3891	6.0723	6.07052	0	5.96666	0	6.73158	0	0	0
gi|183705	beta-glucuronidase,partial[Homosapiens]	YVVGEL	15.25	1042.18	0.819396	6.74148	7.74829	8.22053	2.58419	7.1116	7.16997	1.91629	2.00435	5.47922	5.76592	6.97049	5.68624
gi|119625960	hCG2027421,isoformCRA_a[Homosapiens]	LRVTLALQPNMQDSSNPR	4.69	1732.85	0.017482	9.70721	8.81247	10.0853	8.645	9.13613	8.05471	7.82233	7.84462	0	6.58892	6.76472	8.15118
gi|578831003	PREDICTED:neurofibrominisoformX9[Homosapiens]	GKGNSSMDSAAGCSGTPPICRQAQTK	8.48	2326.39	0.34209	6.54091	7.65233	7.46451	7.12776	0	7.01702	7.5386	7.05571	7.15461	6.70668	7.30434	7.56067
gi|18676912	unnamedproteinproduct[Homosapiens]	MTVPRAGGPR	8.44	1341.27	0.510383	7.95424	8.00153	7.66036	7.98142	7.20352	6.85706	7.42027	8.32689	6.55819	6.52218	7.2441	7.38742
gi|530417276	PREDICTED:zincfingerprotein613isoformX1[Homosapiens]	GNLIVHQR	17.43	937.76	0.465716	9.06376	8.34508	0	7.92059	9.05494	8.23654	7.51069	9.56835	7.30105	6.95792	8.50519	7.20714
gi|530418216	PREDICTED:ralGTPase-activatingproteinsubunitbetaisoformX4[Homosapiens]	VKVMVDSGDRKR	8.79	1389.13	0.834362	8.09343	8.72847	9.48572	7.90004	7.55216	8.28398	7.01442	7.69088	5.80113	6.97149	6.54315	7.6887
gi|530378964	PREDICTED:lysophosphatidylcholineacyltransferase1isoformX1[Homosapiens]	AQSNGK	7.62	603.914	0.382182	7.34978	6.94303	6.69164	4.28538	6.71122	6.20126	7.13478	6.65262	6.8777	5.60367	7.46893	6.35944
gi|119621181	hCG1818610,isoformCRA_d[Homosapiens]	EVSGAAGTGKGLRPR	18.4	1453.29	0.477699	2.56896	0	8.92298	3.01066	1.91864	0	0	0	0	0	0	0
gi|122937402	proteinmyomaker[Homosapiens]	RSTFVMFGVLTIAVR	4.28	1184.25	0.598714	7.5542	7.44721	8.25803	2.68016	3.43969	4.04976	3.10915	3.54936	6.28543	1.98421	7.35813	2.49707
gi|119604917	cytochromeP450,family4,subfamilyF,polypeptide11,isoformCRA_a[Homosapiens]	MSAAVAPK	29.08	1104.24	0.845054	12.8104	10.5283	9.86321	11.3662	11.2398	11.5865	10.0745	8.06386	10.5465	10.7139	8.18299	10.4216
gi|1667611	Tat-SF1[Homosapiens]	GLSVQILSLLRK	15.67	1325.88	0.379592	8.45739	8.46498	8.19839	8.11987	7.26342	7.32365	7.34391	6.58234	6.82965	6.63036	7.15222	7.32987
gi|578825181	PREDICTED:FERM,RhoGEFandpleckstrindomain-containingprotein1isoformX1[Homosapiens]	IGDVMLK	9.15	774.602	0.221213	1.35919	7.16918	2.28135	7.22693	2.38956	1.05846	1.62457	1.5995	0.739075	-0.268878	7.46299	7.47904
gi|11320942	BRG1-AssociatedFactor250a[Homosapiens]	AEQQQR	10.12	760.403	2.37e-13	8.25102	8.07905	0	7.75393	0	7.45911	8.1995	7.84481	0	5.16883	6.76867	0
gi|34810994	ChainD,HeterodimerOfP40phoxAndP67phoxPb1DomainsFromHumanNadphOxidase	YTVVXK	8.27	1268.04	0.677428	7.75414	7.47868	8.24793	7.35086	0	6.91447	7.37066	7.6955	0	5.85973	6.71778	6.79546
gi|530419030	PREDICTED:intersectin-1isoformX6[Homosapiens]	QALLEQQRK	6.6	1537.73	0.233401	8.81667	9.43806	9.62543	8.79553	8.18747	8.36512	8.17268	8.8831	6.88652	7.16833	6.30825	7.72107
gi|8923526	HRAS-likesuppressor2[Homosapiens]	LGDLIEISR	12.81	911.746	0.321308	9.12411	0	7.68519	6.72023	6.64764	7.03432	5.75898	1.13259	-0.0627138	-0.321749	2.93007	2.56928
gi|578825315	PREDICTED:probablephospholipid-transportingATPaseIHisoformX9[Homosapiens]	AADTIEALQK	11.92	1096.54	0.00984358	7.84234	7.91983	8.11801	7.30334	7.63865	6.62503	7.82184	7.65447	6.27758	6.65683	6.62177	0
gi|119595814	hCG1785839[Homosapiens]	SVTMAR	4.91	665.367	0.0031097	3.37708	5.93482	6.80317	6.18534	6.32293	6.16081	4.8711	0	0	5.64825	6.08436	6.77899
gi|578807483	PREDICTED:plastin-1isoformX3[Homosapiens]	LSPEELLLR	55.89	1069.42	0.241399	6.46542	9.08265	7.28442	6.00609	5.16858	6.25656	6.19734	9.60513	5.86471	3.81275	6.43447	9.39865
gi|315221121	POC1B-GALNT4proteinisoform1[Homosapiens]	ARELGSRR	22.34	944.824	0.470733	8.23797	8.18859	10.5987	8.56776	8.94217	10.3824	7.67875	8.31549	6.59979	6.58906	8.96929	9.03229
gi|578817907	PREDICTED:Gkinase-anchoringprotein1isoformX3[Homosapiens]	DGRIER	8.43	855.554	0.297938	0	0	0	9.39134	4.48489	4.71343	5.48377	0	3.18284	2.79617	8.25392	4.68594
gi|530377959	PREDICTED:cGMP-dependentproteinkinase2isoformX1[Homosapiens]	ALSLEMIQLKEKVAR	11.5	1439.9	0.45072	8.50036	7.6778	9.33528	9.14718	8.73987	9.3991	9.23681	9.20827	8.35563	8.67016	8.53397	9.55238
gi|20987781	C7orf58protein[Homosapiens]	KAGVPQIK	9.66	841.051	0.376326	5.81794	2.28269	7.87486	5.2885	4.76133	6.60234	3.21435	6.76234	6.15743	5.64463	2.52904	6.43089
gi|578807532	PREDICTED:E3ubiquitin-proteinligaseMSL2isoformX3[Homosapiens]	ACLDCICR	13.2	1340.99	0.468472	9.54731	7.98586	8.15317	7.93442	8.4064	8.37616	8.23226	8.37887	7.39146	8.18256	8.23769	9.31968
gi|194387102	unnamedproteinproduct[Homosapiens]	QTHVDKACK	7.29	1031.27	0.368663	8.42827	10.8811	8.38057	2.63296	7.53939	10.5676	10.3451	4.928	2.85071	6.12686	6.97978	2.99999
gi|578819358	PREDICTED:lymphoid-specifichelicaseisoformX1[Homosapiens]	DSNSIIKDRLSETVR	2.37	1732.92	0.238653	9.89643	9.04494	10.1357	8.09764	9.48456	8.51206	8.27618	7.75257	7.05753	6.83099	6.641	8.40546
gi|530377242	PREDICTED:proteinphosphatase1K,mitochondrialisoformX1[Homosapiens]	LSADDGSGDQVLK	9.96	1218.23	0.47676	8.11173	7.90697	7.57652	8.23942	7.29907	6.65407	6.86831	5.38276	6.69024	6.42827	7.58047	7.30723
gi|578807298	PREDICTED:immunoglobulinsuperfamilymember10isoformX3[Homosapiens]	RTEVNFGDK	8.44	1301.31	0.662373	8.14272	7.67732	8.26365	8.25327	1.664	2.76412	7.72787	6.51321	2.58942	6.74315	7.92631	7.67156
gi|109633031	telomerasereversetranscriptaseisoform1[Homosapiens]	VGDDVLVHLLAR	8.77	1348.48	0.306386	7.45089	7.98082	7.73856	8.55964	9.54087	9.58536	7.8403	7.97339	8.68752	7.19184	9.65012	8.63004
gi|519882971	RecName:Full=Putativeciliaryrootletcoiled-coilprotein-like3protein	AGEMLQLQGR	11.66	1102.11	0.277769	0	0	0	5.86392	0	6.8515	0	0	0	0	5.16555	0
gi|22094987	regulatory-associatedproteinofmTORisoform1[Homosapiens]	RQAQQVIQKGITR	21.56	1525.85	0.0244305	8.09838	7.00748	9.84718	7.96777	8.39363	7.19041	8.03803	7.58548	5.91178	6.00553	7.19469	6.63266
gi|530367828	PREDICTED:girdinisoformX10[Homosapiens]	DLMKEKAQLEK	4.27	1348.4	0.321995	2.35386	2.36068	2.82711	5.53748	2.77978	2.1803	2.50377	8.19527	2.64538	4.33513	1.52132	6.68021
gi|40982356	unnamedproteinproduct[Homosapiens]	METGPEDPSSMXEESSPR	14.06	1964.58	0.501145	9.26876	9.36894	8.35295	7.14767	7.79275	7.03021	8.60118	9.51843	7.10704	7.15899	7.2712	9.36392
gi|119611404	hCG2042301[Homosapiens]	ASHTGQPAVGR	10.59	1071.1	0.520403	0	0	0	8.65902	6.72787	6.32063	0.453781	4.87322	4.83318	0	5.61055	5.55492
gi|1850829	Pax-8[Homosapiens]	ALGGLRATPRRCLTTPSDL	6.74	2069.06	0.375105	7.98688	5.79835	8.61029	8.04905	6.74261	7.38274	0	7.37428	0	6.7477	7.15978	7.69653
gi|530415927	PREDICTED:gametogenetinisoformX1[Homosapiens]	LSGSLVAK	13.6	1303.81	0.476826	8.77646	8.28557	9.18837	8.0044	8.2773	7.06819	8.34702	6.73948	7.02107	5.54038	8.23356	7.62173
gi|578806807	PREDICTED:proteinVPRBPisoformX10[Homosapiens]	YDGLR	10.94	561.815	0.247845	0	0	0	9.0311	0	8.75118	7.48452	7.37166	0	3.64926	0	0
gi|9844510	T-cellreceptorbetachain[Homosapiens]	LSGAVGNTIYFG	5.8	1414.9	0.987755	7.39064	7.65432	8.47791	6.70934	6.55306	7.20239	7.87288	7.62048	6.74762	4.86212	7.23171	7.72084
gi|578819342	PREDICTED:ankyrin-3isoformX29[Homosapiens]	MNDPVESSLR	12.57	1416.13	0.835038	8.81679	6.86047	9.9807	7.79797	7.8438	7.67685	7.71234	7.24517	6.7738	7.34795	7.61359	6.96489
gi|578807471	PREDICTED:neuroserpinisoformX1[Homosapiens]	ALGITEIFIK	18.97	1103.39	0.313679	5.99681	6.35543	6.15347	7.07425	6.7492	5.82789	6.16021	5.62083	6.70831	5.79433	6.33426	6.24612
gi|16554616	28SribosomalproteinS6,mitochondrial[Homosapiens]	ECEGIVPVPLAEK	17.89	1439.79	0.0191377	5.7856	7.89503	7.02112	5.89543	6.15717	6.24107	6.49764	5.94065	5.54238	5.92194	5.89677	6.40496
gi|537368226	immunoglobulinheavychainvariableregion,partial[Homosapiens]	VYLQMHSLR	14.36	635.23	0.00715047	9.25675	9.12012	8.62564	8.93341	8.98115	8.89273	9.15398	7.95507	7.71761	6.78663	8.12644	9.46748
gi|119587233	hCG2041373[Homosapiens]	WTGACV	10.45	693.171	0.373701	2.6696	6.5264	5.24424	3.75826	3.76033	2.07538	4.91046	3.35339	4.94225	-0.189951	0	4.51318
gi|537368071	immunoglobulinheavychainvariableregion,partial[Homosapiens]	GLIQPGGSLR	7.08	661.494	0.00277435	8.06428	8.73632	7.71122	7.88257	7.56947	7.8048	7.70643	7.51363	6.85443	6.27486	7.34511	7.74784
gi|444733319	alternativeproteinVPS13B[Homosapiens]	MNYSMDTLMR	11.4	1296.15	0.662712	0	0	0	0	0	0	8.42294	8.40069	6.46535	6.34762	7.0778	6.13535
gi|556503413	G-proteincoupledreceptorfamilyCgroup6memberAisoform3precursor[Homosapiens]	TLAYKANK	7.76	1149.73	0.235883	8.3592	6.35982	6.88661	7.52711	6.34003	5.71615	5.67215	5.77797	8.27995	5.30829	7.54319	9.83336
gi|223005862	echinodermmicrotubule-associatedprotein-like6[Homosapiens]	LLASATGHSDR	9.96	1127.52	0.233663	8.81111	8.55685	8.26088	8.36932	7.59136	7.40373	7.29017	6.90358	7.18433	6.86288	7.24079	8.76767
gi|221625547	proteinFANisoform2[Homosapiens]	IHKEAVTGITVSR	14.9	1410.65	0.0104899	7.27255	8.57074	8.28049	7.57743	7.33598	7.87315	6.77764	8.05001	6.67352	6.07832	6.9872	8.07856
gi|530364490	PREDICTED:nicastrinisoformX3[Homosapiens]	MATAGGGSGADPGSR	7	1289.68	0.389509	9.60043	9.3808	0	0	8.20335	8.19003	8.68971	0	7.84539	7.22537	7.5017	8.45783
gi|578821369	PREDICTED:ankyrinrepeatdomain-containingprotein42isoformX7[Homosapiens]	HLGGITEEDLK	10.72	1154.19	0.610896	1.20593	1.93541	0	0	0.52354	1.43369	6.61727	1.49363	0	6.03972	8.65484	0
gi|578826677	PREDICTED:exonuclease3'-5'domain-containingprotein1isoformX1[Homosapiens]	IDSWISPFLNLP	5.99	1848.1	0.526731	9.69966	8.47432	9.08066	8.33321	8.40091	7.63704	7.65741	10.2366	7.13863	0	6.96354	7.72094
gi|578815760	PREDICTED:RB1-induciblecoiled-coilprotein1isoformX3[Homosapiens]	FYRVK	11.79	996.328	0.470739	8.63323	8.88976	8.44094	7.61239	7.98367	7.72884	7.0604	7.40096	6.65856	7.11367	7.3234	6.80425
gi|193785552	unnamedproteinproduct[Homosapiens]	MAAVEALGAK	12.52	1023.25	0.43401	7.62545	3.76247	8.34696	8.26577	2.23073	2.09981	7.21738	8.47724	8.00378	7.85904	8.92763	8.88774
gi|194374607	unnamedproteinproduct[Homosapiens]	MLASYK	9.3	907.654	0.324818	8.49235	7.17834	8.22189	8.0218	7.42736	6.67535	6.94747	7.28809	6.60643	5.63304	8.0946	7.37897
gi|55956899	keratin,typeIcytoskeletal9[Homosapiens]	TLLDIDNTR	17.98	1265.3	0.773297	8.53758	9.08907	9.15961	8.41022	8.02916	7.84832	7.30689	8.04288	6.86686	7.0769	7.92307	8.22076
gi|304654579	MHCclassIantigen[Homosapiens]	HTDLPREPADR	4.25	1307.73	0.242515	6.8732	8.10113	8.03282	7.03593	7.6464	7.34739	7.37181	6.5077	6.86035	6.34699	7.0458	7.12219
gi|20338988	myosinheavychain[Homosapiens]	MAMSSR	9.2	1211.84	0.516038	8.31934	8.42007	8.85662	8.36105	7.03834	8.02659	7.35223	7.82483	7.03211	7.26025	8.38343	7.94882
gi|50593002	U2smallnuclearribonucleoproteinA'[Homosapiens]	LKERQEAEKMFK	4.59	1821.05	0.351021	7.09333	6.16061	7.64391	7.16263	6.60963	5.68321	7.09994	0	6.90026	5.79419	7.25971	6.76236
gi|530407541	PREDICTED:adenylatecyclasetype9isoformX1[Homosapiens]	GTVNVK	4.87	1040.78	0.211348	4.46371	1.88011	4.42204	3.77196	3.237	2.66583	5.19636	3.86458	1.88712	6.41093	6.79789	1.61406
gi|578837939	PREDICTED:ribosomalproteinS6kinasealpha-3isoformX8[Homosapiens]	GAMAATYSALNR	5.12	1225.6	0.00601327	0	6.92575	8.54418	8.59988	7.65337	7.19307	7.37854	7.29116	0	7.02634	7.87643	7.43039
gi|343197792	ChainA,EnsembleRefinementOfTheProteinCrystalStructureOfHumanPhosphomannomutase2(Pmm2)	NGXLNVSPIGR	9.65	1137.95	0.700179	7.909	7.79758	8.75254	9.09424	8.1814	6.92696	7.8579	8.00758	7.39386	7.57234	8.52255	7.81173
gi|157836015	ChainB,HumanSeptin2InComplexWithGdp	VENEDXNK	3.55	1137.06	0.561747	6.6847	6.59946	6.76901	7.10363	6.20421	7.82623	5.71782	7.15203	5.33479	6.55582	5.46681	7.05987
gi|161728365	Tcellreceptoralphavariable24[Homosapiens]	GSQPXXSATYLCAFR	9.36	1678.98	0.00881252	3.50237	4.55819	5.07353	4.94799	4.28321	4.15845	4.24775	7.92375	3.84952	4.35728	5.02801	4.83595
gi|50949366	hypotheticalprotein[Homosapiens]	VALSLMLQGK	7.34	1059.58	0.377484	6.45655	6.68252	0	8.03666	5.89041	5.18234	5.78328	5.52161	5.51708	4.64283	5.86273	0
gi|530425916	PREDICTED:synaptosomal-associatedprotein25isoformX3[Homosapiens]	MLGSG	3.31	481.235	0.00630167	6.25909	5.59088	6.70692	6.85562	6.2302	6.17642	6.45113	7.03514	7.50542	5.55694	7.10465	6.6464
gi|218110352	unnamedproteinproduct[Homosapiens]	VCGRGXRGLQRR	8.26	1516.72	0.00991276	8.51507	8.38569	8.82307	7.95929	7.64673	7.72022	7.93001	0	6.30036	0	8.08446	0
gi|530391586	PREDICTED:transientreceptorpotentialcationchannelsubfamilyMmember3isoformX2[Homosapiens]	SKSSKPEGRGDSLSMR	6.36	1376.93	0.92647	8.48453	10.6672	8.56971	7.37167	9.26343	5.11885	9.87643	0	6.61738	4.70258	7.13389	0
gi|530378499	PREDICTED:rasGTPase-activatingprotein-bindingprotein2isoformX5[Homosapiens]	GIVGGGMMRDRDGRGPPPR	4.88	2009.72	0.483469	0	0	0	8.35691	0	5.47268	6.50981	0	0	0	0	7.80436
gi|578826739	PREDICTED:mitogen-activatedproteinkinase-bindingprotein1isoformX2[Homosapiens]	HQAPSMLSPGPALSSDSDK	3.5	1183.14	0.527764	8.23648	8.39361	8.8448	7.97023	8.04018	7.64043	7.8725	7.89206	6.9513	6.36616	7.41975	6.34643
gi|22907060	multidrugandtoxinextrusionprotein1[Homosapiens]	EAPEEPAPVR	4.3	819.619	0.400753	4.9866	7.83627	8.11968	7.79957	7.41618	7.43644	7.30945	7.80299	6.78541	3.87225	4.72609	7.62804
gi|1002350	immunoglobulinheavychainVH4region[Homosapiens]	GPVPAAAAGVR	5.46	1213.67	0.250241	8.00618	7.60989	8.11756	8.07921	7.32381	7.17431	6.61257	6.9648	6.58929	6.72014	7.44137	6.76222
gi|38570095	proteinFAM46C[Homosapiens]	GGGLLKYSNLLVR	15.3	1386.76	0.658903	6.20747	0	7.14188	6.67777	6.17525	0	6.08606	6.87657	5.65495	5.24948	7.01388	5.84694
gi|4504523	10kDaheatshockprotein,mitochondrial[Homosapiens]	VVLDDKDYFLFR	38.97	1529.79	0.0119001	8.23872	8.15708	8.79394	7.97123	6.78374	6.21027	6.34099	7.18652	6.92776	7.40531	6.84017	7.39077
gi|578809370	PREDICTED:proteinJade-1isoformX5[Homosapiens]	AATSPGVGQSAPGTR	10.6	1357.65	4.71e-13	0	8.15609	8.64804	8.1611	7.61028	7.8848	7.18967	8.36275	6.52502	7.07805	7.91965	7.44005
gi|119622632	hCG1654256[Homosapiens]	KMMPAVTSFPGR	9.98	937.311	0.398999	9.34615	8.56295	9.41353	7.67493	7.94706	8.54316	7.67441	9.74904	7.67109	6.36647	7.50732	9.31291
gi|530382450	PREDICTED:dystoninisoformX17[Homosapiens]	GVVDPEFR	8.28	915.184	0.241454	0	0	0	7.92109	0	5.4721	0	0	4.77921	0	7.57617	0
gi|578828816	PREDICTED:dyneinassemblyfactor1,axonemalisoformX2[Homosapiens]	KKITDSIEALAMIK	6.63	1648.76	7.03e-13	9.25035	9.26287	9.76573	9.02156	8.85597	8.5747	8.7091	8.34503	7.23544	7.15632	7.91765	7.0062
gi|4506725	40SribosomalproteinS4,XisoformXisoform[Homosapiens]	LSNIFVIGK	27.29	991.432	0.838961	8.27293	8.69364	7.08808	8.09753	6.70525	7.7325	7.55106	7.36269	6.35732	6.66686	7.95022	7.88736
gi|578806056	PREDICTED:inositol1,4,5-trisphosphatereceptortype1isoformX9[Homosapiens]	FPFSDKEK	2.71	1621.56	0.273441	0	9.02494	7.26525	5.53634	4.83234	6.15723	6.20995	6.61362	5.49554	0	5.37185	0
gi|62087562	succinatedehydrogenasecomplex,subunitA,flavoproteinprecursorvariant[Homosapiens]	AAATADMSGVR	2.1	1065.38	0.417149	4.82009	4.85791	4.51735	4.19013	3.93109	3.80252	3.91085	6.67559	3.4082	9.14279	5.16569	5.40889
gi|578802192	PREDICTED:proteinELYSisoformX2[Homosapiens]	KTTEVTGTGLGR	7.69	1139.42	0.469576	9.85605	7.42524	7.32979	8.22342	6.80052	9.425	8.07092	8.15047	7.0049	8.26463	4.96748	5.595
gi|530374782	PREDICTED:phospholipaseD1isoformX2[Homosapiens]	YSTPRMPWHDIASAVHGK	4.73	2052.55	0	0	6.75304	0	6.9769	0	0	0	6.68448	0	0	0	0
gi|444737955	alternativeproteinRUNX2[Homosapiens]	SQGPFIGILHPPK	3.26	1259.74	0.275747	8.65161	8.26076	8.47144	7.82858	7.06293	7.09751	5.64875	0	0	6.58491	6.92223	7.30305
gi|52546685	olfactoryreceptor1L3[Homosapiens]	GMSNLTR	14.27	1091.55	0.0216868	9.64157	8.29387	10.4526	9.0045	9.60605	9.21837	9.51771	7.38517	0	7.58685	8.18776	7.98559
gi|530424176	PREDICTED:Bardet-Biedlsyndrome2proteinisoformX1[Homosapiens]	AVNQAIQRAGR	4.83	1181.55	0.254119	7.9245	8.01002	8.44562	8.21364	7.37093	7.4011	8.66949	7.41954	6.44631	6.80188	7.64729	7.68327
gi|29160242	unnamedproteinproduct[Homosapiens]	VAGTLEEQKR	9.85	1131.62	0.0109731	7.86043	8.72844	9.99011	8.62223	6.95811	7.72314	8.58306	8.20561	5.85102	6.71404	9.15374	7.69675
gi|119600150	hCG2038573[Homosapiens]	KEGMINRQK	11.29	797.093	0.667915	8.81643	8.9845	9.25562	8.55541	8.08801	7.93597	8.13975	6.7059	6.76223	7.49491	6.60382	7.90961
gi|119568014	superoxidedismutase2,mitochondrial,isoformCRA_a[Homosapiens]	HMVYLIVEGVPRWV	8.92	2151.09	0.388955	8.28928	5.38998	8.11721	7.74731	7.19349	7.36656	7.7927	8.76221	6.22509	7.19622	7.18375	7.76159
gi|119575171	hCG1724266[Homosapiens]	DLGNQLFSLR	19.65	1161.78	0.523616	9.67988	7.99038	9.24115	7.98971	7.31452	8.62801	9.18871	6.98008	7.8113	6.35132	6.68659	8.40307
gi|38788416	lamininsubunitalpha-1precursor[Homosapiens]	FLKEGNNLSRK	16.7	1180.3	0.47011	8.7455	8.33079	8.76946	9.1946	8.94614	8.15499	9.61433	8.85617	7.79888	7.80291	8.61737	8.80811
gi|10835839	ChainH,CrystalStructureOfTheFabFragmentOfTheMonoclonalAntibodyMak33	DNAKNNLYLQMSSLK	4.52	1679.66	0.397895	7.08814	5.45875	8.72785	7.88262	7.52702	6.19868	0	0	0	6.18155	7.26709	7.41622
gi|578829194	PREDICTED:proteinFAM65AisoformX2[Homosapiens]	LEESLDALPR	9.21	789.798	0.478904	6.61394	6.68774	7.56299	8.68128	7.80522	7.22895	6.5679	7.99904	5.45687	6.13442	7.00968	5.50096
gi|119576292	hCG2045061[Homosapiens]	GLEEPRSPRRPSR	13.26	1536.15	0.894655	7.42354	9.19316	10.0288	9.03136	8.80321	8.46477	8.86391	9.0406	7.30673	6.23514	7.35378	0
gi|119596422	hCG38061,isoformCRA_b[Homosapiens]	TLVKDIWDTR	14.58	1243.18	0.846622	8.35097	7.13919	7.6162	7.07322	8.73791	8.41922	8.13885	7.5035	6.84558	7.41164	7.37428	7.28352
gi|530403552	PREDICTED:centrosomalproteinof170kDaproteinBisoformX1[Homosapiens]	LSRLDILAMPRK	7.92	1427.6	0.466223	7.38933	5.66747	7.86403	7.12085	5.85095	5.19416	6.59034	5.95791	5.90527	4.67269	7.52515	7.01463
gi|578836709	PREDICTED:cystathioninebeta-synthaseisoformX1[Homosapiens]	MSSEK	2.18	597.817	0.328889	0	6.65445	0	0	6.78467	6.54248	0	7.20501	5.81184	6.11883	0	7.11034
gi|578811691	PREDICTED:serine/threonine-proteinkinaseMAKisoformX1[Homosapiens]	NMPTKPNGTLSHK	19.04	1439.85	0.549464	6.95299	8.13105	6.93641	6.61998	6.46888	7.02646	7.23812	6.71676	6.84904	6.77281	5.70887	7.20398
gi|578823969	PREDICTED:kinesin-likeproteinKIF21AisoformX13[Homosapiens]	VRLMK	9.64	1233.08	0.45508	7.48731	7.58007	6.23523	7.1412	0.201768	0	7.43164	5.82314	7.38742	6.46647	6.98101	7.94874
gi|19575623	unnamedproteinproduct[Homosapiens]	MNKGMNKSIVHIMR	3.28	1062.1	0.842147	8.54949	9.55047	8.79838	7.76152	8.32168	7.68666	7.65729	8.99563	-0.57243	0.915795	7.86541	7.4974
gi|4504009	alpha-galactosidaseAprecursor[Homosapiens]	HMSLALNR	8.3	957.288	0.429655	10.1078	8.24147	9.51098	8.31334	8.90155	8.20751	8.74612	7.78232	8.1939	8.41574	6.50424	7.51745
gi|13699816	cytochromeP4502C18isoform1precursor[Homosapiens]	RMCMGEGLAR	5.35	1127.12	0.64933	0	8.60301	8.4797	0.482991	7.51816	7.71144	7.6179	7.88464	0.0219477	0	7.25981	7.77084
gi|578823473	PREDICTED:tensin-likeC1domain-containingphosphataseisoformX2[Homosapiens]	EGPSGHSTLPR	15.12	1138.85	0.530222	0	10.5078	10.6157	9.83283	8.97939	9.47765	7.89962	9.692	8.89297	7.91477	8.99761	8.5128
gi|530403029	PREDICTED:proteinAHNAK2isoformX1[Homosapiens]	MPSLRR	32.2	1787.64	0.363394	9.06537	7.76303	10.8246	8.16069	7.75241	0	7.59795	0	7.18149	6.52481	0	0
gi|5531904	pre-mRNAsplicingfactor[Homosapiens]	AFGYYGPLR	19.38	1043.02	0.433593	0	1.11385	0	0	0.458469	0	1.01041	0	1.08904	0	0.0333734	6.44402
gi|7717443	PRED58[Homosapiens]	LSTGQCEPMTR	3.82	1211.59	2.43e-13	0	0	0	0	0	0	7.53297	0	5.36709	0	5.56896	0
gi|506949366	ribulose-phosphate3-epimeraseisoform3[Homosapiens]	AGANMIVSGSAIMR	5.5	1446.37	0.81581	6.13088	5.6222	6.56591	6.82243	5.77224	7.3416	6.66416	6.78362	2.90986	5.56153	1.39509	5.97986
gi|530414088	PREDICTED:thioredoxin-likeprotein4AisoformX1[Homosapiens]	KGRGLVVSPK	6.98	1010.91	0.442087	7.45304	7.8254	8.20609	7.79415	7.31226	7.0311	7.77768	6.55772	6.36751	6.05939	7.44508	7.09595
gi|578813375	PREDICTED:proteincordon-bleuisoformX10[Homosapiens]	SGTGAARLR	33.81	1072.14	0.509502	8.69076	8.17161	8.59184	8.00547	7.59824	7.60801	7.39422	7.1797	7.31317	6.55612	7.89692	6.80915
gi|28395045	Bardet-Biedlsyndrome1protein[Homosapiens]	GGGLIIKILK	15.04	1002.91	0.48889	8.22391	9.08971	9.5456	8.82147	8.31415	9.12506	8.26194	8.40013	6.70202	6.67414	7.16468	6.94462
gi|440309857	heatshockprotein75kDa,mitochondrialisoform2[Homosapiens]	GVVDSEDIPLNLSR	88.06	1220.69	0.567422	9.96906	9.59786	9.30889	7.66163	0	8.56446	7.58922	7.5313	6.78927	6.90269	6.8487	7.45591
gi|126116596	abnormalspindle-likemicrocephaly-associatedproteinisoform1[Homosapiens]	QHKCAIIIQSYYR	4.16	1744.4	0.707682	5.75379	0	0	0	0	2.25208	3.99432	7.95576	7.18693	0	0	0
gi|53831995	splicingfactor3Asubunit1isoform2[Homosapiens]	EGKAQFVARNGR	8.3	1333.19	0.501352	6.74578	6.24256	7.97612	7.45383	6.32002	5.56853	7.65712	7.0987	6.08963	5.65413	6.98538	7.00582
gi|269811989	cytochromecoxidasesubunitII[Homosapiens]	VVLPIEXPIR	35.92	1163.7	0.0338928	7.53336	7.39719	7.82163	7.38096	7.05586	7.36398	7.10072	7.3918	6.62048	5.99851	7.37169	7.40168
gi|530369234	PREDICTED:rhoguaninenucleotideexchangefactor4isoformX5[Homosapiens]	AADER	7.39	588.936	0.336799	1.65591	7.71732	4.22156	2.84333	7.18468	6.60674	1.29725	2.1094	1.96123	0.560906	1.39215	1.75556
gi|119590150	hCG1737297[Homosapiens]	ATKSLTIPMISIK	3.95	1419.65	0.247783	8.7898	8.78608	8.56435	8.15626	7.53101	8.35241	7.76567	8.8392	6.97469	7.00023	7.37245	8.12712
gi|530404492	PREDICTED:MAGUKp55subfamilymember5isoformX2[Homosapiens]	NEMDSVIISR	4.81	1120.37	0.819079	5.22012	3.49154	5.68102	4.68966	4.72798	6.97043	7.5665	8.17147	2.72772	4.56123	2.61772	7.90592
gi|119624677	hCG2041342[Homosapiens]	GLVADPVVR	8.89	1342.82	0.543986	8.51381	8.02254	8.85276	7.80117	7.97748	6.77328	7.51419	8.11002	7.04256	7.33198	8.57183	7.39006
gi|194305980	wingsapart-likehomologvariant15[Homosapiens]	MVQGPVQTPALTK	7.97	1048.1	0.84277	7.88842	6.77465	8.77951	7.10729	7.39868	7.4525	6.97886	7.58324	0	6.15036	6.23598	6.39419
gi|21928427	seventransmembranehelixreceptor[Homosapiens]	GTGSDARPR	12.05	916.91	0.682189	5.28587	6.83439	6.91241	9.20635	7.36626	6.78617	6.78282	6.34846	5.894	6.22725	6.88189	6.27307
gi|4506675	dolichyl-diphosphooligosaccharide--proteinglycosyltransferasesubunit1precursor[Homosapiens]	QPDSGISSIR	14.73	1058.57	0.00858087	8.4458	7.58376	8.19247	8.83164	7.93541	7.16647	7.91355	8.05704	6.68415	6.77799	7.86365	6.68489
gi|290543591	YTHdomainfamilyprotein2isoform2[Homosapiens]	LGSTEVASNVPK	7.06	1197.88	0.467536	8.88377	8.94382	8.65673	8.91163	8.76967	7.9969	7.64592	8.20484	8.02766	5.14992	7.93733	7.87376
gi|10434988	unnamedproteinproduct[Homosapiens]	MEGSASEVLK	5.03	1164.96	0.698087	7.45382	7.65777	2.02594	7.01586	6.96478	7.17128	0.823565	7.07773	-0.28943	6.26378	6.97276	7.93656
gi|487838	zincfingerprotein,partial[Homosapiens]	MHTGGKPYECDK	6.16	941.248	0.60181	7.50863	6.72622	8.34095	6.0727	6.59828	7.07456	6.2942	7.14592	6.35703	6.69218	6.86055	9.68793
gi|10436409	unnamedproteinproduct[Homosapiens]	NGKEKVLIEGSINSVRVSIAVK	9.33	2340.88	0.484886	7.84759	0	9.37756	8.40378	7.13104	7.42474	0	7.72407	5.58406	6.4474	6.98947	7.29678
gi|304562798	immunoglobulingamma1heavychainvariableregion[Homosapiens]	GAEVR	4.71	530.425	0.226221	7.81319	7.31656	7.14701	7.58807	7.12956	6.9463	7.16007	6.71794	6.98639	6.43658	7.32291	7.54328
gi|578812358	PREDICTED:activatingsignalcointegrator1complexsubunit3isoformX1[Homosapiens]	MFKDR	8.76	2169.01	0.0156151	7.66379	7.71612	8.19549	7.96032	8.40628	7.88845	8.56376	6.18591	6.62086	6.21255	8.52321	6.80716
gi|578808207	PREDICTED:lateralsignalingtargetprotein2homologisoformX4[Homosapiens]	APTSDK	11.72	618.835	0.493882	7.95545	7.82335	7.5624	7.69309	6.48602	6.50085	6.93255	9.28511	8.35262	5.7694	6.35992	9.24463
gi|456367259	serine/threonine-proteinkinasePAK6isoform1[Homosapiens]	NSHKVSPVLR	4.16	1136.02	0.496757	2.89858	9.13527	8.5938	6.92354	9.17392	7.97504	8.20032	7.38569	8.11996	5.95789	7.39295	9.03443
gi|119591205	hCG2012440[Homosapiens]	GATEARGTENR	14.54	1096.6	0.250012	8.85761	7.9951	8.43636	7.98145	7.55041	6.47349	7.38	7.72952	6.81965	6.53947	7.04978	0
gi|119609904	hCG1656978[Homosapiens]	GAGPR	4.77	456.345	0.229609	7.04538	7.53152	8.50206	5.8018	5.34498	5.63645	4.83518	8.24469	6.19855	5.43347	4.62177	7.12372
gi|530424971	PREDICTED:tubulinbeta-6chainisoformX2[Homosapiens]	NSSYFVEWIPNNVK	18.83	1697.14	0.380129	8.202	5.23884	6.82033	7.0093	4.65784	7.75324	0	9.02764	6.56389	4.44372	4.17473	0
gi|119610063	chromosome17openreadingframe70,isoformCRA_b[Homosapiens]	LGVGGAGRNMPLGR	14.03	1565.07	0.191922	8.36218	8.98942	9.06364	7.82899	7.75608	8.3783	7.91592	7.80831	6.75581	7.25676	7.69054	7.67685
gi|578823462	PREDICTED:homeoboxproteincut-like2isoformX1[Homosapiens]	IRTPETGSDDAIK	7.6	1230.66	0.88039	10.6144	9.09746	8.58385	8.39493	9.40266	7.69452	8.52102	9.08562	6.68485	7.60043	7.55965	7.80573
gi|578820796	PREDICTED:proteinRIC-3isoformX7[Homosapiens]	VGPNGER	0.53	727.676	0.213635	0	0	0	7.61566	0.952847	7.038	0	1.94142	0.643799	-0.239969	1.50736	1.17228
gi|62088720	brevicanisoform1variant[Homosapiens]	VHGPPTETLPTPR	4.52	1463	0.789451	9.5953	8.15049	10.9501	9.59389	5.01455	7.75077	5.42932	8.2958	4.64945	3.91752	8.29378	4.31923
gi|456090	effectorcellproteasereceptor1,partial[Homosapiens]	MTSRGFQR	24.36	999.372	0.246338	7.93965	5.22825	10.739	10.8782	6.92103	6.53751	7.14568	7.591	5.9629	8.33287	7.13543	0
gi|444738541	alternativeproteinTRIM13[Homosapiens]	LVRGNPYSY	3.19	1307.91	0.64759	8.43586	8.12783	8.48023	7.38048	7.27106	7.21777	7.46744	4.56339	7.52019	6.58473	7.72954	7.80185
gi|530407277	PREDICTED:leucine-richrepeatserine/threonine-proteinkinase1isoformX1[Homosapiens]	GGDVIVIGLEK	5.15	1032.95	0.835372	2.31549	9.24774	10.0047	8.14425	6.91474	9.15438	7.48881	6.14947	0.91809	7.9015	8.17806	7.64886
gi|157831255	ChainA,HumanGlutathioneReductaseModifiedByDinitrosoglutathione	TKCVMKMVXANK	10.01	1348.17	0.261805	8.82246	11.0014	8.17372	6.9924	7.07692	8.64594	8.4872	6.80721	5.23814	9.52267	0	0
gi|4506613	60SribosomalproteinL22proprotein[Homosapiens]	AGNLGGGVVTIER	39.29	1243.34	0.452101	8.19685	8.94228	8.43004	8.80483	7.53736	7.10768	6.45336	7.36823	7.24003	6.56027	7.85385	7.51942
gi|40045278	unnamedproteinproduct[Homosapiens]	DMNSSFFMAA	1.17	819.815	0.687453	8.31296	8.28182	8.2749	8.479	8.03963	7.74728	7.4058	8.22536	7.6532	5.55623	7.82782	0.948791
gi|37788097	lungcancerprotooncogene11[Homosapiens]	KGALVLST	17.63	788.509	0.536189	8.36287	9.31959	7.85252	8.87732	8.54474	8.58202	8.38069	7.5614	6.46343	7.76585	7.39998	6.55448
gi|116283488	DMTF1protein[Homosapiens]	ARGIKDATEIIFEMSKDEK	6.32	2197.06	0.0134237	8.94007	8.24894	9.61899	8.63623	7.88807	7.19603	7.94612	0	6.70364	0	6.30691	6.72768
gi|76496497	proteinartemisisoforma[Homosapiens]	MSSFEGQMAEYPTISIDR	13.8	2093.62	0.32881	6.40809	7.3248	7.08821	6.77252	6.71467	6.39859	6.3942	6.44972	5.53052	5.43751	6.24865	7.20562
gi|530390565	PREDICTED:disabledhomolog2-interactingproteinisoformX6[Homosapiens]	GLQVPRTRSAERPALPPQR	8.25	1422.8	0.3103	8.4277	7.95794	8.25139	0	0	7.27386	6.82929	7.32765	0	6.75472	0	0
gi|530387497	PREDICTED:uncharacterizedproteinLOC101929490[Homosapiens]	WGVPATTGRR	12.49	1090.79	0.669946	8.03798	9.60368	5.85084	6.0549	8.89035	4.58906	8.82247	4.98822	4.76891	7.77511	6.32113	9.00408
gi|545858	G1phase-specificgene[Homosapiens]	GSIPLEGNR	12.65	679.6	0.416855	10.5753	9.22476	9.70768	11.1843	9.11138	8.54452	11.7592	8.13369	10.949	6.15175	9.7027	10.3331
gi|154091332	proteinMRVI1isoformb[Homosapiens]	GLAPVTNSSGK	4.57	1775.68	0.383911	6.31375	7.64423	0	0	5.37237	7.38297	7.25203	4.79398	4.17421	2.90083	5.78103	6.497
gi|119574484	GTPase,IMAPfamilymember2,isoformCRA_d[Homosapiens]	ANVPADLS	6.78	836.417	0.00140713	8.83569	8.93874	9.08003	8.05581	7.82422	0	0	7.88366	6.65191	6.76234	6.5819	7.0901
gi|530371961	PREDICTED:FYVE,RhoGEFandPHdomain-containingprotein5isoformX2[Homosapiens]	EGTLMK	18.3	679.448	0.234479	7.9486	8.00262	11.9552	11.0654	7.18241	7.29186	7.15743	7.98469	6.4204	7.89531	7.4542	7.48802
gi|578832904	PREDICTED:adenomatouspolyposiscoliprotein2isoformX5[Homosapiens]	MIAMGSAAALR	11.64	1064.2	0.69643	5.07106	4.87419	9.56369	3.77867	8.3233	4.18275	3.75225	7.81239	7.65763	3.24922	3.47765	4.10235
gi|530381931	PREDICTED:heatshockproteinHSP90-betaisoformX1[Homosapiens]	IDIIPNPQER	10.15	1083.64	0.427048	9.84568	8.86201	9.02582	8.34543	7.42198	9.00781	8.2411	8.185	6.82132	6.82518	6.99979	8.29463
gi|40045330	unnamedproteinproduct[Homosapiens]	ETLQNVXTR	12.42	1058.51	0.239718	8.11177	7.42813	8.07251	7.57467	7.78674	6.72368	7.60854	7.46657	6.84539	6.37102	7.89476	7.90019
gi|110815798	ovochymase-1precursor[Homosapiens]	KTAGGLHGRR	0.03	580.792	0.232981	0	0	0	0	0	0	8.44471	7.1748	6.70745	6.95549	0	7.15214
[truncated: 961 more rows]
