# Supplementary material for: Comparative Proteomics of Activated THP-1 Cells Infected with Mycobacterium tuberculosis Identifies Putative Clearance Biomarkers for Tuberculosis Treatment
Source: PLoS One. 2015 Jul 27;10(7):e0134168. doi: 10.1371/journal.pone.0134168 (PMC4516286; doi:10.1371/journal.pone.0134168)
Supplement: S4 Table — (XLS) [file pone.0134168.s006.xls]

## Sheet: Extracellular_all_raw_150109
S4 Table. Raw data of extracellular (culture supernatants) proteomes from all independent experiments, time points and conditions.
Proteinbesthit	IDdetailbesthit	Peptide	IDScore	MH+(Da)	Massstdev(Da)	ECR1D1	ECR1D5	ETR1D1	ETR1D5	ECR2D1	ECR2D5	ETR2D1	ETR2D5	ECR3D1	ECR3D5	ETR3D1	ETR3D5		Note: E = Extracellular, T = Test (infected), C = Control (uninfected), R = Replicate No. (1, 2 or 3), D = Day (day 1 or 5)
gi|578802313	PREDICTED:ryanodinereceptor2isoformX9[Homosapiens]	AKEDKGK	6.79	782.639	0.291286	1.72895	3.78023	2.92013	6.77667	2.12769	1.73455	3.63948	3.80142	3.18799	0	6.74316	4.86987
gi|578845616	PREDICTED:uncharacterizedproteinLOC101928352[Homosapiens]	AARPEPR	1.17	566.709	0.171402	0	5.7259	-0.0653548	0.990961	0.615949	0	3.00745	2.3091	0.689834	1.00255	1.65524	0.659857
gi|578843115	PREDICTED:collagenalpha-1(XXVIII)chain-like[Homosapiens]	QFGSPR	10.73	690.165	0.413273	0	0.643331	-0.370975	0.434298	-0.0938326	1.31444	6.70782	6.23817	3.99889	0.564034	0.085393	0.507149
gi|41474574	unknown[Homosapiens]	MSHRVVGGNSEGMSPRVGPVTVAR	13.96	2511.21	4.86e-13	1.11709	0	3.51434	0	6.76627	0.76312	7.52253	0	2.01935	0	0	0
gi|572873522	Fcreceptor-likeBisoform5precursor[Homosapiens]	VLQVQPRGAPLR	5.46	1229.12	0.635238	6.81759	3.50872	3.66873	0	-0.30992	0	5.38863	6.21737	4.30931	0	0.841925	5.12962
gi|530413039	PREDICTED:beclin-1isoformX3[Homosapiens]	MEGSK	6.02	566.978	0.195933	0	3.43974	0	1.1492	0	0	0	4.95243	0	0	3.39798	0
gi|56675599	unnamedproteinproduct[Homosapiens]	KIMGGSGTEXTLEK	8.35	1476.25	0.172881	0	5.5369	0	0	6.09088	0	0	0	0	0	0	0
gi|119621667	desmoglein2,isoformCRA_b[Homosapiens]	GATAGEGVGRR	17.57	912.709	0.401774	5.53885	3.17238	7.69352	0	1.11134	5.58663	0.759358	0.93328	0.12068	0	6.59168	0
gi|119617792	hCG2014900[Homosapiens]	MFIAAQFAMAK	12.4	1303.13	0.33269	1.58665	1.33067	1.34228	7.26809	4.52414	6.98675	1.65541	5.60034	0.578704	1.46054	1.493	4.89881
gi|578809656	PREDICTED:rapguaninenucleotideexchangefactor2isoformX7[Homosapiens]	TGTRK	7.06	564.039	0.215468	0	0	3.15178	0	0	0	7.69527	4.4597	0	0	0	0
gi|374671827	proteinC9orf69[Homosapiens]	PVMPIPR	19.12	842.729	0.209944	1.09336	0.79494	-0.366114	0.828341	0.620879	3.05388	1.99661	8.31105	0	-0.045549	6.63973	1.20239
gi|578820026	PREDICTED:carbohydratesulfotransferase3isoformX1[Homosapiens]	AVLASRMVAFAGK	5.18	1549.29	0.621931	6.77957	0.860617	5.63867	7.72658	0	1.74859	6.40362	1.7481	0.0158514	7.44199	5.18543	1.18803
gi|355332900	ChainA,CrystalStructureOfArmadilloRepeatDomainOfApc	YAGXALTNLTFGDVANK	4.97	1712.8	7.04e-13	2.56826	1.99575	2.87205	4.16775	1.93284	2.55681	0	1.47033	3.79081	2.14462	3.76555	4.99597
gi|578805484	PREDICTED:arf-GAPwithGTPase,ANKrepeatandPHdomain-containingprotein2-like[Homosapiens]	GAGVR	5.69	460.488	0.212508	0	0	0	6.66824	0	0	1.38273	7.83557	0	0	0.658625	0
gi|530418419	PREDICTED:minorhistocompatibilityantigenH13isoformX1[Homosapiens]	NASDMPETITSRDAAR	12.84	1751.87	4.75e-13	0.831817	0	0	2.0584	4.44613	1.26897	5.10325	6.46477	0	2.26269	2.50196	2.24611
gi|119596094	hCG2019726[Homosapiens]	ATVNIAFHHLGISR	6.08	1534.75	0.00636133	1.4189	0.480948	3.30704	3.83235	1.4877	1.74648	4.25823	0	3.19922	1.39948	4.52627	6.01854
gi|578835248	PREDICTED:uncharacterizedproteinLOC102723569isoformX2[Homosapiens]	DNGPAPGGK	9.77	812.984	0.270447	0	0	2.64433	5.13351	1.04429	0.5512	5.639	0	3.54998	0.0113815	5.24487	4.9207
gi|530418950	PREDICTED:bromodomainandWDrepeat-containingprotein1isoformX1[Homosapiens]	MAEPSSAR	11.27	851.17	0.483755	5.70225	5.27871	0.429252	5.08928	1.09191	5.24815	5.96522	4.76125	4.57445	0.383765	4.99821	7.02168
gi|508185	voltage-dependentL-typeCachannelalpha1subunit[Homosapiens]	GPHHPPLGFQAGLR	6.32	1484.38	0.273868	1.53045	0.853197	0.664101	2.33172	0.783311	1.22888	4.05593	0.908809	1.05343	0.575797	1.31756	6.42667
gi|4758366	fibroblastgrowthfactor13isoform1[Homosapiens]	SNACK	12.78	580.067	0.226983	0	0	0	0	0	3.83735	0	7.08771	0	3.45845	0	6.46543
gi|126116596	abnormalspindle-likemicrocephaly-associatedproteinisoform1[Homosapiens]	EKIVISVNWTPLK	2.66	1529.75	1	7.70944	0	0	0	0	0	0	0	0	0	0	0
gi|154816186	type1phosphatidylinositol4,5-bisphosphate4-phosphataseisoform1[Homosapiens]	KVSSIGR	23.6	746.874	0.381095	10.6661	8.92206	7.83659	0	0	0	0	0	0	0	0	0
gi|171916097	repetin[Homosapiens]	QGQGSHYSQPNR	1.07	1699.87	1	0	0	0	7.9586	0	0	0	0	0	0	0	0
gi|40976530	unnamedproteinproduct[Homosapiens]	MTEQAISXAK	12.27	1396.94	0.360823	9.71936	9.74611	6.99926	7.31321	6.17597	0	0	0	0	0	0	0
gi|238859593	UDP-glucose:glycoproteinglucosyltransferase2precursor[Homosapiens]	MAPAK	7.93	533.564	0.21445	0.762803	0.84575	5.28378	9.32022	5.28329	0.718001	0	0	0	0	0	0
gi|119574333	ATP-bindingcassette,sub-familyC(CFTR/MRP),member1,isoformCRA_m[Homosapiens]	MTPLNK	8.99	609.325	0	0	0	0	7.52539	0	7.89624	0	0	0	0	0	0
gi|34526874	unnamedproteinproduct[Homosapiens]	TPGVPR	9.36	521.251	0	8.18971	7.47454	9.36875	9.4858	8.44193	8.85005	0	0	0	0	0	0
gi|315259097	G-proteincoupledreceptor-associatedsortingprotein2[Homosapiens]	KLFSAK	11.24	690.334	0	10.049	8.43102	0	0	0	9.09794	0	0	0	0	0	0
gi|530424069	PREDICTED:leucine-richrepeat-containingprotein36isoformX4[Homosapiens]	KIFTK	7.83	633.642	0.201334	0	0.0748919	0	6.65867	0	0	5.20475	0	0	0	0	0
gi|56675572	unnamedproteinproduct[Homosapiens]	AAPAXK	1.78	345.797	0.192139	0	2.39673	0	0	0	0	5.38307	0	0	0	0	0
gi|578800022	PREDICTED:MAPkinase-interactingserine/threonine-proteinkinase1isoformX12[Homosapiens]	MVTGGGR	6.61	691.842	0.34975	7.10943	0	6.46448	6.63096	0	0	5.75797	0	0	0	0	0
gi|578829124	PREDICTED:dipeptidase2isoformX6[Homosapiens]	TNGKAPWRTSSRMSS	4.12	2091.94	0	7.45461	0	0	0	0	0	8.498	0	0	0	0	0
gi|194378852	unnamedproteinproduct[Homosapiens]	IVGENISRMSR	12.51	1276.65	0.499852	0	0	6.16413	7.77766	7.93615	0	8.98916	0	0	0	0	0
gi|193788632	dnaJhomologsubfamilyCmember2isoform2[Homosapiens]	AAHKAMVLK	9.11	1324.65	0	0	0	0	0	9.54877	0	9.50722	0	0	0	0	0
gi|578842305	PREDICTED:HLAclassIIhistocompatibilityantigen,DOalphachainisoformX2[Homosapiens]	AINVPPR	11.52	765.694	0.201632	0	0	0	6.67447	0	0	0.305621	3.10405	0	0	0	0
gi|119619481	chromosomeXopenreadingframe22,isoformCRA_b[Homosapiens]	GSLVPR	7.35	627.563	0.205074	0	0	2.70656	4.11786	0	0	0	3.73475	0	0	0	0
gi|40043034	unnamedproteinproduct[Homosapiens]	LDNSSSGASVVAIXNK	13.29	1561.68	0.00150821	7.11706	0	0	0	0	0	0	8.32722	0	0	0	0
gi|388775466	immunoglobulinheavychainvariableregion,partial[Homosapiens]	FSGSGSR	13.03	695.755	0.340963	4.98644	6.69506	0	5.45248	0	4.63618	0	5.85381	3.01865	0	0	0
gi|122892416	immunoglobulinheavychainvariableregion[Homosapiens]	DNSKNTLFLQMTSLR	8.79	1781.74	1.39312	0	0	0	0	0	7.51941	0	0	6.30072	0	0	0
gi|334085169	glycineN-acyltransferase-likeprotein1isoform2[Homosapiens]	TGNMAR	5.63	378.219	0	5.83257	5.5822	5.67256	6.43283	4.60599	0	0	0	6.98553	0	0	0
gi|119606538	chromosome10openreadingframe67,isoformCRA_d[Homosapiens]	HYQQNEDKMR	15.17	1365.67	0.00364967	9.86183	9.08925	0	9.97787	8.58845	0	0	9.15155	8.59924	0	0	0
gi|40044978	unnamedproteinproduct[Homosapiens]	VXSSHL	3.46	638.509	0.309967	0	0	4.42307	5.17368	6.05715	4.9198	0	5.54469	4.24955	4.49668	0	0
gi|578801238	PREDICTED:zinctransporter10isoformX3[Homosapiens]	IIATLHIKYPK	7.94	853.899	0.449186	1.86765	0	8.50016	6.08056	8.17905	8.1401	0	0	0	5.05084	0	0
gi|578807557	PREDICTED:YEATSdomain-containingprotein2isoformX3[Homosapiens]	MSGIK	20.83	550.448	0.224889	6.69724	0	5.60793	0	4.89006	6.42442	0	0	0	5.52989	0	0
gi|388775466	immunoglobulinheavychainvariableregion,partial[Homosapiens]	RLIHNVSNR	6.85	1061.48	0.039068	8.52877	0	0	0	0	0	7.72485	7.40863	0	5.88098	0	0
gi|530411256	PREDICTED:histonedeacetylase5isoformX2[Homosapiens]	QQEMLAAKQQQEMLAAK	13.2	1962.88	0.0142897	0	0	0	0	7.70274	0	7.56132	0	0	6.33148	0	0
gi|119598544	hCG1645014,isoformCRA_b,partial[Homosapiens]	MPDVR	5.28	633.79	0.240827	3.16482	1.44448	3.86256	1.34695	1.51045	1.74314	0.53592	0.937125	0.45152	6.69121	1.60209	0
gi|530411865	PREDICTED:lysosomalalpha-glucosidaseisoformX2[Homosapiens]	QQPMALAVALTK	11.84	1326.01	0.366269	0	3.52743	0	0	3.5759	11.1036	0	9.47931	0	2.88397	4.28905	0
gi|530363674	PREDICTED:leucine-richrepeatsandimmunoglobulin-likedomainsprotein2isoformX1[Homosapiens]	IKIVEGLTFQGLDSLRSLKMQR	3.34	2549.84	0.608398	0	5.68031	4.99359	4.56322	0	5.5354	0	6.07801	0	4.83711	5.49596	0
gi|38195091	polypeptideN-acetylgalactosaminyltransferase10[Homosapiens]	KYVPYKVPAGVSLAR	11.1	1558.23	0.245626	5.6026	6.28157	4.07644	7.86894	8.41689	9.46955	9.46275	6.7972	0	7.08406	6.077	0
gi|530420851	PREDICTED:myotubularin-relatedprotein5isoformX5[Homosapiens]	ISPVNRMYAICR	11.08	1479.21	0.348504	7.60271	3.00454	0	0	3.46078	3.9255	0	0	0	0	6.82261	0
gi|578810211	PREDICTED:dmX-likeprotein1isoformX6[Homosapiens]	TASQVHLMK	18.09	916.445	1	0	0	0	0	0	0	0	0	0	0	7.13194	0
gi|24797153	FYVE,RhoGEFandPHdomain-containingprotein1[Homosapiens]	APTPIR	9.93	655.3	0	0	0	6.84667	0	0	0	6.73576	0	0	6.47126	7.2336	0
gi|183240789	CD247transcriptvariant2[Homosapiens]	DKMAEAYSEIGMKGER	8.75	1661.82	1.52225	9.68673	0	0	0	0	0	0	0	0	0	8.15497	0
gi|33591073	spermatid-specificlinkerhistoneH1-likeprotein[Homosapiens]	GSAGSFTLGKKQASKSK	8.17	1681.82	0.00670657	5.61706	4.09992	4.64136	3.4462	5.53347	4.00023	2.41756	1.38125	1.30791	0.563705	2.02676	0.403226
gi|578831428	PREDICTED:nuclearporecomplexproteinNup85isoformX6[Homosapiens]	NLARAIIR	8.59	926.007	0.401763	0	0	0	0	0	0	5.17236	2.81717	0	0	0	2.51688
gi|47678643	RANBP1[Homosapiens]	AGSGK	3.68	420.533	0.18683	0	0	0	0	0	0	0	5.41595	0	0	0	2.63624
gi|1232077	huMCM2[Homosapiens]	NPGGK	1.74	472.563	0.198058	0	0	0	0	0	0	0	5.60259	0	0	0	4.96718
gi|297374799	potassium-transportingATPasealphachain2isoform1[Homosapiens]	ADIGIAMGIAGSDAAK	7.62	1474.76	0.493436	6.11784	6.72946	5.55548	0	0	0	5.96847	0	3.96056	7.7923	7.09323	5.74677
gi|371445875	immunoglobulinGheavychainvariableregion,partial[Homosapiens]	KFYAPSLRGR	11.34	1361.9	0.641006	4.65711	6.09552	5.62771	6.35814	3.69017	6.60687	7.01535	6.38727	5.3342	2.0319	6.45121	6.13052
gi|28178832	isocitratedehydrogenase[NADP],mitochondrialospfpr,1precursor[Homosapiens]	HYADKRIK	15.72	914.795	0.865038	2.16705	6.78914	6.14109	6.6903	0	0	0	0	7.84362	0	0	7.40086
gi|3882301	KIAA0790protein[Homosapiens]	APRGLGR	23.69	727.6	0.212312	7.41024	0	5.93484	4.10868	0	0.60619	0	0.501983	-0.107048	0	0.386611	0
gi|530362467	PREDICTED:orexinreceptortype1isoformX2[Homosapiens]	RVFGMFRQASDR	4.78	1469.19	0.429563	5.346	0.951941	6.68927	1.79047	2.09358	2.9873	1.09583	5.92415	0.153047	-0.0307708	0.203562	0
gi|82568975	ZNF516protein[Homosapiens]	SFHQPGHLRAHMRAHSGERPF	15.69	2454.18	4.91e-13	0	0	3.2459	0	0	0.943065	0	8.12089	1.86428	3.26363	0	0
gi|194390518	unnamedproteinproduct[Homosapiens]	LPGGAAASSSAVKKLGASR	4.19	2056.3	0.912354	9.53032	0	8.63953	0	0	9.76369	8.14218	9.83567	0	8.98477	0	0
gi|93278530	ChainA,CrystalStructureOfHumanPlacentalLactogen	VQTVPLSR	22.53	696.876	0.440932	0	4.01972	0	0	0	0	4.1609	4.65194	3.97744	0	0	0
gi|530416403	PREDICTED:NACHT,LRRandPYDdomains-containingprotein9isoformX1[Homosapiens]	RHTVVLEGPDGIGK	22.23	1475.07	0.390415	0	0	0	0	0	0	2.94714	0	0	0	0	0
gi|108250600	unnamedproteinproduct[Homosapiens]	SRISGMK	7.62	452.59	0.278617	0	6.32573	2.74444	3.35986	0	0	0	4.02739	0	0	3.33359	0
gi|111599512	Chromosome17openreadingframe91[Homosapiens]	SGFRLETLAGLRSR	3.88	627.829	0.175867	0	0	0	0	0	0	0	0	0	0	5.81209	0
gi|378791968	ChainB,CrystalStructureOfHumanErk2ComplexedWithAMapkDockingPeptide	MKLSPPSK	11.34	613.832	0.431132	0	4.92188	0	7.25377	0	0	0	0	0	0	0	0
gi|1483623	uracil-DNAglycosylase[Homosapiens]	EVQPAPELEIKQILR	15.91	1762.05	0.731341	1.21247	0	4.20149	0	0	0	0	0	0	0	0	6.54308
gi|530402029	PREDICTED:NEDD4-bindingprotein2-like2isoformX7[Homosapiens]	NFITDIAPWTATRTFTGIRER	9.52	2469.2	0	0	0	0	0	0	0	0	0	4.32392	0	0	0
gi|1203812	proteinphosphatase2AB'alpha1regulatorysubunit[Homosapiens]	KDRPLALR	9.06	967.453	0.0332118	4.88811	0	7.57391	0	0	0	5.98195	6.24141	0	0	6.35714	0
gi|145611434	abhydrolasedomain-containingprotein8[Homosapiens]	QGAKEKQLLK	33.87	1141.57	2.38e-13	5.77927	5.4729	5.17663	5.65637	5.52337	6.01512	6.37957	0	6.1151	0	0	5.38025
gi|195976782	RNApolymerase-associatedproteinRTF1homolog[Homosapiens]	KAPPNYAMKK	17.42	1145.98	0.595017	0	2.75687	0	5.86977	4.97169	0	3.54948	0	5.6393	0	0	4.70815
gi|333466192	immunoglobulinlightchainvariableregion[Homosapiens]	NYVSWYQQLPGAAPK	13.79	1722.36	0.332212	0	0	3.61043	0	1.91537	0	5.97425	0	0	0	7.00957	0
gi|578803436	PREDICTED:phenylalanine--tRNAligasebetasubunitisoformX3[Homosapiens]	KEMVRADLINK	11.72	684.369	0	6.83186	0	0	0	0	0	0	6.29803	0	0	0	0
gi|205371873	RecName:Full=ProteinANKUB1	QALKFHPLKGESPK	8.21	1163.63	0	5.87548	0	7.12779	0	6.68729	6.63495	0	0	0	0	0	6.04038
gi|578837866	PREDICTED:TGF-beta-activatedkinase1andMAP3K7-bindingprotein3isoformX3[Homosapiens]	MERLAKQLK	13.5	1132.52	0.840322	9.17208	7.05481	6.73425	7.48249	0	7.37345	7.13388	5.42822	5.41484	0	8.72049	8.2419
gi|221316632	coatomersubunitbeta[Homosapiens]	IRAKSQGMALSLGDK	4.28	1589.87	0	0	0	0	0	0	8.09244	7.74392	8.18364	0	0	0	0
gi|578838017	PREDICTED:serine/threonine-proteinkinaseA-RafisoformX1[Homosapiens]	SLADDK	11.01	648.321	0.00194261	0	0	9.11823	0	8.17167	6.8684	6.79888	7.9536	7.79485	7.58503	7.20511	7.01251
gi|194376046	unnamedproteinproduct[Homosapiens]	RLQSAFLK	5.75	960.791	0.266248	5.29845	6.93605	3.1449	4.2831	0	3.98344	7.58899	3.22103	2.82042	0	3.65797	0
gi|578813971	PREDICTED:dipeptidylaminopeptidase-likeprotein6isoformX2[Homosapiens]	CPPGKGHK	12.45	898.743	0.349939	10.003	9.39512	4.84435	6.51786	4.27866	5.13471	4.29016	3.30649	6.53808	8.30562	3.70562	0
gi|578816054	PREDICTED:plectinisoformX13[Homosapiens]	MVAGMLMPRDQLR	5.67	1916.95	0.962694	8.42446	8.53445	7.67449	7.74922	6.34622	0	8.77614	0	0	0	0	0
gi|118421089	chromodomain-helicase-DNA-bindingprotein2isoform1[Homosapiens]	KQPKTQRGK	8.61	1067.43	0	9.50723	0	0	0	0	0	0	0	0	0	0	0
gi|530366444	PREDICTED:apoptosis-stimulatingofp53protein2isoformX1[Homosapiens]	ENGVNSPR	30.46	873.12	0.542966	5.08461	4.57355	4.82976	5.19438	4.01322	5.7199	4.58189	8.85903	4.36032	5.23403	5.98497	6.76637
gi|296278229	NADPHoxidase5isoform1[Homosapiens]	AALHVK	2.11	639.105	0.221451	0	6.22842	6.86818	5.97985	0	0	0	0	6.77467	-0.150022	6.63043	0
gi|578826570	PREDICTED:A-kinaseanchorprotein13isoformX21[Homosapiens]	NAVLGLPVALQDK	1.75	1339.18	0.239772	3.32573	1.1343	6.74164	3.97915	6.7735	2.4637	0.699924	0.182917	0.829013	0	0.3794	0
gi|325296984	replicationfactorCsubunit1isoform2[Homosapiens]	TKNKPLSPIK	10.22	1125.26	0.191233	0	0	0	0.25463	0	0	6.00511	0	0	0	0	0.263318
gi|38570105	ras-interactingprotein1[Homosapiens]	MLSGERKEGGSPR	6.96	1418.3	0.441096	0	0	0	0.968169	0	0	4.41898	0	0	0	3.58328	4.42805
gi|119610709	KIAA0753[Homosapiens]	IKHTK	12.3	625.67	0.201519	2.50072	1.55277	5.99357	7.38577	2.15542	1.88022	0.575159	0	0.721015	0.201022	0.667625	0
gi|119586876	hCG1653486[Homosapiens]	ASENRTDMGVQNGSR	9.13	1419.74	0	2.66795	0	6.85104	0	0	0	2.33589	7.11117	0.998063	0	0	2.37262
gi|578836686	PREDICTED:proteinC21orf2isoformX3[Homosapiens]	TVLRTLPR	13.9	1567.34	0.368929	4.54723	3.79305	4.08676	2.7979	3.93056	1.29328	2.21516	0.391899	5.95052	0	0.751224	6.51577
gi|106879204	exocystcomplexcomponent3-likeprotein[Homosapiens]	DPALLGLEVAGLR	13.76	1322.42	0.320382	0	0	2.26617	3.2126	0	0	0	0	0	0	3.11684	3.63984
gi|119616925	hCG1650107[Homosapiens]	PMGPAR	16.98	562.759	0.244917	1.01841	0.441354	1.02205	1.06855	0.406119	1.29793	1.41114	0.64975	1.79768	1.72862	4.43941	4.57092
gi|119601500	presenilin1(Alzheimerdisease3),isoformCRA_d[Homosapiens]	MMMAGSVRNGKPRGTVI	1.51	1835.18	0.403106	0	0	-0.342672	4.51042	0	0	5.68367	0	0.0833892	0	0.238963	2.91408
gi|311771639	cullin-2isoforma[Homosapiens]	IMKAR	10.7	635.221	0.00223771	0	0	0	8.44695	0	0	3.21166	0	0	0	0	0
gi|34192895	QSOX2protein[Homosapiens]	TAAAAASAASGGGGGAGR	4.69	757.096	0.611145	0	3.96668	6.01929	0	2.24585	0	3.60184	3.83177	3.26122	0	3.0734	0
gi|1518855	HASPP28,partial[Homosapiens]	AKERYMR	8.8	1347.15	0.309524	0	0	0	4.74438	0	0	8.32381	0	4.181	0	0	0.52155
gi|530387614	PREDICTED:potassiumchannelsubfamilyUmember1isoformX2[Homosapiens]	ISGQDSPPR	17.31	1137.13	0.349866	0	7.40217	4.44714	0	5.63472	0	7.29084	7.00889	3.89287	0	0.40083	5.52856
gi|119581541	hCG1655920[Homosapiens]	AASPRR	6.58	656.298	0.00509365	0	5.1632	0	5.41644	4.35339	5.51138	5.38372	0	4.48693	4.20422	0	4.69922
gi|62720571	immunoglobulinheavychainvariableregion[Homosapiens]	DNSKDXLFLQMSR	10.35	1541.62	0.0290478	8.88732	7.03593	6.51529	7.59323	6.89435	7.14636	7.68643	0	7.86684	7.46509	0	0
gi|530438356	FGD1[Homosapiens]	APGGR	3.7	578.615	0.397293	3.81223	0	5.70383	6.17063	0.143898	8.92959	8.69473	0	8.44724	3.64936	3.84857	4.31334
gi|7662160	EF-handcalcium-bindingdomain-containingprotein14[Homosapiens]	ANLSFSMMGDR	6.43	1243.63	2.38e-13	5.30285	0	0	4.84257	4.63535	5.33028	5.32232	0	0	4.74555	4.94961	4.54779
gi|119619174	hCG2038488[Homosapiens]	EKGGRKK	7.49	804.379	0.00824592	3.9158	0	0	0	0	0	0	0	4.30455	0	4.83796	5.83529
gi|530373923	PREDICTED:proteinFAM194AisoformX1[Homosapiens]	MSEMSIDR	2.54	1186.97	0.444858	2.7722	2.02883	2.46276	3.65616	2.53375	3.36699	7.83415	4.68909	4.54121	3.69358	8.91056	8.70248
gi|578802753	PREDICTED:dyneinheavychain6,axonemalisoformX1[Homosapiens]	EIMRK	5.75	677.337	0.0050641	3.3882	3.53572	3.12884	4.34272	3.56989	4.41584	4.65997	3.16077	3.55604	4.13387	4.70423	3.87456
gi|578812703	PREDICTED:discoidin,CUBandLCCLdomain-containingprotein1isoformX2[Homosapiens]	MGFGAGQR	7.38	823.371	0.0208274	4.54587	4.75774	0	5.52453	0	4.08516	5.22134	4.54548	4.07113	3.64999	0	5.8266
gi|578807745	PREDICTED:polyhomeotic-likeprotein3isoformX11[Homosapiens]	ISQRDPSPESNK	6.01	1699.29	0.181184	3.9404	1.10852	2.97901	1.58051	2.76062	2.66088	0	0	6.23333	0	0	0
gi|536288746	serine/threonine-proteinkinase25isoform4[Homosapiens]	MRSRTSSR	6.28	1236.14	0.318245	2.77528	7.52133	0.901868	3.13648	8.98248	2.83623	4.43471	4.01344	4.04188	7.92119	7.1079	4.17676
gi|119625532	hCG2026631[Homosapiens]	MCPYHK	4.56	851.421	0.000537931	3.79673	3.05215	4.23379	3.87466	3.95528	3.37791	5.21621	1.75942	4.74853	2.79718	5.00804	5.84896
gi|40044478	unnamedproteinproduct[Homosapiens]	ASEVCGXAVEGLR	15.75	1380.01	0.53513	0	0	6.65986	0	5.45545	0	0	4.68058	5.60124	0	5.82985	0
gi|530427122	PREDICTED:probablehelicasesenataxinisoformX3[Homosapiens]	TLEQEDSSSK	6.79	1124.09	0.18768	0	0	0	0	0	0	0	5.08317	0	0	0	0
gi|291084655	polyadenylate-bindingprotein4-like[Homosapiens]	QMFEQLKRER	12.68	1363.21	0.457383	7.61669	6.82054	6.75694	1.82114	2.99595	2.62191	1.06539	0	0.388084	0	0.179491	6.63425
gi|530385411	PREDICTED:leucine-richrepeat-containingprotein17isoformX1[Homosapiens]	KASPGSVRSR	13.34	1275.58	0	9.49122	7.56498	8.07173	7.36465	6.98981	7.87102	8.42918	0	0	6.5432	7.3923	5.89517
gi|530382450	PREDICTED:dystoninisoformX17[Homosapiens]	QLTIEAEAKR	6.24	1137.53	0.0076814	7.50603	6.67548	6.85937	7.39156	4.51544	7.11183	0	6.91897	6.93009	6.29342	7.23999	7.10448
gi|3337384	CDC37-likegene[Homosapiens]	QAGMSVR	11.86	763.37	0.00189022	4.55198	6.62074	6.14735	0	6.37946	7.07163	7.46347	7.2099	6.53863	7.10999	7.37068	8.05179
gi|119622668	ADAMmetallopeptidasewiththrombospondintype1motif,17,isoformCRA_c[Homosapiens]	MRQPPPSS	11.13	1156.89	0.319963	3.76665	2.65147	7.5064	2.71135	2.6	0	3.88432	3.28982	4.16903	7.52471	2.2446	8.75088
gi|33383235	proteinMCM10homologisoform2[Homosapiens]	ATASGIMGSPKPAIK	13.76	1429.27	0.218301	6.6397	1.10762	1.8155	0.624663	1.42242	1.16844	0	0	0.0584958	6.38466	5.25013	0
gi|530356171	PREDICTED:uncharacterizedproteinLOC440292[Homosapiens]	EHAASLCHCYEEKQSPLQKHLR	12.92	2720.32	0.0256755	3.56195	5.48724	0	0	1.7026	2.97031	0	0	0	0	0.833845	0
gi|578800577	PREDICTED:probablecarboxypeptidasePM20D1isoformX2[Homosapiens]	NSVMALLQALELLLIR	15.25	1813.9	7.04e-13	3.58042	5.51039	0	0	1.72889	2.98411	0	0	0	0	1.25266	0
gi|353253568	anti-tetanustoxoidimmunoglobulinheavychainvariableregion[Homosapiens]	KPGSSVKISCKASEGTFSK	8.56	1997.03	0.0158723	2.21067	5.3078	0	0	2.97539	2.55076	5.08248	0	0	0	0	0
gi|4883898	serineprotease-likeproteinisoform[Homosapiens]	GNEATEGSGLLLNSTGDLMK	12.25	2021.93	2.27e-13	0	9.63382	0	0	0	9.22774	9.31221	0	0	0	8.81254	8.20481
gi|119595895	hCG2019665[Homosapiens]	QASSRVAPAR	6.61	1151.05	0.336672	6.10351	5.31854	4.8179	0	0	8.00248	0	0	0	0	0	0
gi|1680066	Ran[Homosapiens]	VTYKNVPNXHR	12.24	1323.63	0.0108503	8.3587	7.46856	7.592	0	0	0	0	8.22373	7.2415	0	0	0
gi|119605349	hCG1645503[Homosapiens]	MKDSFQNLIPR	6.47	1323.58	0.0014232	0	9.63369	0	10.6391	0	0	0	0	0	0	0	0
gi|5032009	glycogenphosphorylase,muscleformisoform1[Homosapiens]	AWDVTVR	18.11	1038.48	0.799845	0	0	0	0	0	0	9.48895	9.26585	0	9.83028	0	0
gi|578842734	PREDICTED:LOWQUALITYPROTEIN:myomegalin-like[Homosapiens]	MAALVEAEK	6.74	976.883	0.34091	10.2322	9.70742	9.0473	7.45307	6.2234	7.82593	8.15433	7.40012	0	0	0	0
gi|119616139	hCG37845,isoformCRA_b[Homosapiens]	HVCFVTIVMVSVCK	0.94	1472.14	0.176381	1.14851	0.79998	5.48072	0.616105	0.414698	0.631562	0.584572	0.813049	0	7.94689	1.1137	0.847047
gi|199562283	retrotransposon-likeprotein1[Homosapiens]	MKEASVNPSGAR	5.42	1390.3	0.330819	8.20641	5.71968	0.873317	1.15068	4.62512	1.66585	6.25241	1.88194	0.508937	0.896517	5.28004	6.29659
gi|1100148	T-cellreceptoralpha,partial[Homosapiens]	TIFGAGTRLFVKANI	4.72	1609.31	0.434418	0	2.87601	0.643607	0	2.39582	0	5.27307	5.01802	-0.243786	4.19199	2.47441	2.19846
gi|158256300	unnamedproteinproduct[Homosapiens]	KKAGSFAKAAIEK	15.58	1348.59	2.38e-13	6.33798	5.71656	0	6.80037	5.54313	6.51221	0	0	5.88987	0	6.34476	0
gi|530400368	PREDICTED:interleukin-22isoformX1[Homosapiens]	LGESGEIK	18.24	833.673	0.292636	3.79749	0	1.3402	3.35028	-0.0662203	2.86017	5.42921	0	2.49981	0	5.58051	4.59634
gi|2454512	unknown,partial[Homosapiens]	QEQEASPDRTTLYSLMMKPXQR	16.84	2622.79	0.446792	0	5.45427	0.899848	0.701004	3.24789	0	3.77835	7.05672	0.0440887	0.996135	1.44191	0.673271
gi|41393547	neuroblastoma-amplifiedsequence[Homosapiens]	RGQVLILLVEQALR	5.09	1325.19	0.370019	4.8311	7.75948	3.57637	2.71966	1.19052	8.82699	6.40068	2.97669	7.45805	1.40182	7.42395	1.05423
gi|24586688	ankyrinrepeatandSOCSboxprotein16[Homosapiens]	VEGCIQ	3.6	704.667	0.283554	1.50845	5.42813	1.69928	5.3222	0.863433	1.8632	5.79601	1.707	4.48792	0.674613	2.35243	5.43441
gi|578824487	PREDICTED:separinisoformX1[Homosapiens]	AVRADTGQER	12.62	1102.9	0.199823	4.49755	2.41281	1.5434	4.25538	2.89477	3.38355	2.77017	9.30072	5.31541	1.92887	2.7836	2.37262
gi|149999611	signalrecognitionparticle14kDaprotein[Homosapiens]	ANMDGLKK	4	874.09	0.283393	0	3.28639	2.81304	0	4.05649	0	3.9128	6.20691	0	0	0	0
gi|530403266	PREDICTED:SNWdomain-containingprotein1isoformX2[Homosapiens]	DPMEPPRFKINKK	11.72	1615.37	0.25581	0	2.49497	6.08412	2.29089	5.87165	0.760039	2.32674	6.50922	4.85698	1.81696	1.77018	1.77409
gi|30315253	KIAA0377splicevariant4[Homosapiens]	KVGSMEVLSETSSSRPGGYR	2.49	2144.1	9.44e-13	0	0	-0.0532637	0	0	0	5.11579	7.05082	0	0.745938	0.723857	0
gi|7677050	putativezincfingerprotein[Homosapiens]	VGPSDLGSQSQNLK	7.05	1533.37	0.417467	6.03599	0.721322	4.76532	4.56743	5.13691	5.38138	0	5.32864	5.18248	0	0.128568	2.79376
gi|385843868	immunoglobulinG4heavychainvariableregion,partial[Homosapiens]	EGGVAMK	13.06	708.352	0.00912523	5.50288	0	4.30018	4.69235	5.35044	5.07014	4.88771	5.16985	4.37972	4.05342	5.46488	4.57254
gi|578817865	PREDICTED:guaninenucleotideexchangefactorVAV2isoformX2[Homosapiens]	EALEAMQDLAMYINEVKRDK	13.64	2379.8	0.426816	0	3.92189	2.1497	2.1453	3.60923	0	6.74961	7.23667	0.969697	1.99038	3.16405	2.83541
gi|578835464	PREDICTED:kinesin-likeproteinKIF16BisoformX7[Homosapiens]	QKIYEVDGVQK	9.02	823.253	0.349728	4.16403	7.54469	8.47716	8.96144	8.12726	8.59205	9.33065	8.23591	8.523	9.32254	4.26412	8.3349
gi|565671697	maestroheat-likerepeat-containingproteinfamilymember2A[Homosapiens]	HRFMSGPVLYQEK	15.82	1607.1	0.468473	2.31408	3.68315	1.65575	2.44824	1.49867	2.6881	4.89321	3.20011	0	2.67743	0	2.30384
gi|16549252	unnamedproteinproduct[Homosapiens]	RAFING	14.26	678.327	0.0161043	7.87304	7.9765	0	0	0	0	0	0	0	0	6.59449	0
gi|111185677	AS3MTprotein[Homosapiens]	ASNVTFIHGYIEK	12.91	1477.72	0.00467483	0	5.7068	4.28227	4.37118	6.30354	0.910227	6.39428	7.19403	2.64286	3.95101	4.65105	4.75828
gi|15777273	immunoglobulinalphaheavychainvariableregion[Homosapiens]	DTSANTAYMDLSSLR	4.63	1661.77	0.00436261	0.801288	5.34245	3.04848	2.42027	3.64149	0.430869	0	6.66263	1.72669	2.83429	3.43321	3.58677
gi|119624875	hCG42061[Homosapiens]	IAEHIAKEMKMK	17.14	1445.73	0.013073	0	4.94034	3.8748	2.86375	4.76351	0.587469	5.41403	5.89872	2.35542	2.86949	3.51222	3.4872
gi|578819622	PREDICTED:proteinFAM178AisoformX2[Homosapiens]	RPDGPHQKEKFIK	5.89	1080.55	0.387557	3.48516	3.66989	4.07398	3.87439	6.2176	0	3.62184	4.79578	0	5.99483	5.29109	2.8352
gi|33150546	D-myo-inositol-3-phosphatesynthase[Homosapiens]	KGGVLK	6.55	356.071	0.00395069	4.09633	4.09538	3.12241	4.11444	2.96952	4.34237	3.88188	4.28284	3.71309	3.55025	3.88442	4.08438
gi|194379572	unnamedproteinproduct[Homosapiens]	KQLAELETVGPGK	6.97	1310.58	0.413347	8.60243	7.87936	0	0	7.23616	0	7.56461	7.15831	0	6.58726	7.17546	0
gi|7657023	dickkopf-relatedprotein2precursor[Homosapiens]	AALMRSK	9.99	793.032	0.202441	0	3.60994	2.26342	0.760335	3.01663	0	4.21474	6.30263	0.919251	1.97654	3.76675	3.53692
gi|22749479	proteincanopyhomolog4precursor[Homosapiens]	GQSQTMATLKGLVQK	7.67	1590.25	0.431315	0	5.06662	2.01453	1.06619	4.21899	0	4.7422	6.88908	0.365152	2.0007	3.44527	3.59939
gi|578801287	PREDICTED:prosperohomeoboxprotein1isoformX4[Homosapiens]	EQEMAENKPK	1.74	1590.61	0.477462	5.54213	7.72173	4.82559	6.6039	2.29127	3.6999	3.15789	4.78999	2.701	4.27938	4.07237	3.69509
gi|530433766	PREDICTED:putativebeta-lactamase-like1[Homosapiens]	SPPLPR	3.63	665.32	0.00787436	0	0	3.3333	0	3.09816	4.09471	4.00229	5.80492	3.7389	2.54975	0	3.65817
gi|119395734	breastcancertype2susceptibilityprotein[Homosapiens]	DHIGK	1.31	567.882	0.323354	0	3.89533	0	3.57811	3.51231	0	0	4.6649	0	0	0	3.08831
gi|578820017	PREDICTED:fibronectintype3andankyrinrepeatdomainsprotein1isoformX18[Homosapiens]	FGFTALMVAAQKGYTRLVK	8.74	2101.11	4.79e-13	0	0	2.86622	4.10733	1.91576	0	3.64025	6.65745	0	0	3.9034	3.27157
gi|578819241	PREDICTED:metaltransporterCNNM1isoformX2[Homosapiens]	KLLRTLSGQKR	8.55	1633.4	0.28231	3.07378	2.74337	4.64255	6.45199	4.23981	5.79351	6.5522	0	5.59944	3.41118	5.72833	6.61071
gi|13785926	BTBdomainprotein[Homosapiens]	AAADLANSNAGAAVGR	22.14	1428.84	0.769783	5.44876	5.32003	8.70346	5.0928	4.70133	4.30712	6.14162	5.67699	3.69869	4.26084	5.06574	7.22368
gi|578813267	PREDICTED:receptoractivity-modifyingprotein3isoformX1[Homosapiens]	EGGDRGPGLSGATPARSPQGK	10.79	1996.09	7.08e-13	0	4.53301	2.29479	2.79952	1.63626	2.4298	2.874	7.04197	2.49448	0	3.79606	3.09913
gi|221046362	unnamedproteinproduct[Homosapiens]	MSGEMAFHEMQAHK	11.84	1681.78	0.0105833	8.11227	0	6.84613	0	0	0	7.94427	7.36171	6.77191	7.01132	7.29889	0
gi|578831174	PREDICTED:BAHandcoiled-coildomain-containingprotein1isoformX3[Homosapiens]	NAKAILGK	20.62	813.594	0.306982	0	3.61043	3.83686	2.74185	5.07744	0	5.61174	7.28738	0	0	4.41328	4.29723
gi|119590782	hCG1641642[Homosapiens]	MGKCMKPGKVVLVLASSILAEHK	16.24	2510.93	0.62272	0	7.03163	3.82241	0	6.55523	0	7.67686	8.15163	0	3.86373	4.72676	4.848
gi|54112401	calmodulin-bindingtranscriptionactivator1isoform1[Homosapiens]	QGQTYGGGGLKAEMVSSNIR	7.16	2068.97	0.00653816	5.00587	4.52509	5.29217	4.44987	4.42535	4.66783	5.00437	4.29792	3.82185	4.58331	4.85266	4.65959
gi|23097338	neurexophilin-1precursor[Homosapiens]	VDKATK	17.21	661.488	1.23e-13	0	6.65035	0	0	0	0	0	6.19785	6.23966	0	4.95814	6.49871
gi|530387553	PREDICTED:leucinezipperputativetumorsuppressor1isoformX1[Homosapiens]	GGNKLKQASQK	13.16	1156.8	0.404833	0	3.43565	5.07636	0	0	0	0	4.07359	0	0	0	0
gi|530394148	PREDICTED:F-box/WDrepeat-containingprotein4isoformX1[Homosapiens]	GVEGSAGAGK	0.92	833.401	0	4.25583	0	0	4.34465	1.64628	2.07323	3.25185	6.48921	0	0.247426	5.14271	4.66308
gi|578803292	PREDICTED:sideroflexin-5isoformX7[Homosapiens]	FVPFPAVGRLSCR	20.73	1505.23	0.43195	2.06638	2.3229	0.909574	2.66182	1.2209	2.23769	6.43165	2.78528	0.265662	1.60145	2.95699	6.08889
gi|151301171	transcriptioninitiationfactorTFIIDsubunit3[Homosapiens]	TVSKEK	13.9	690.051	0.297233	0	5.10885	0	6.4993	0	0	0	5.5339	5.88065	5.66092	0	0
gi|34533189	unnamedproteinproduct[Homosapiens]	EGPGEDSTTLSPR	20.63	1282.62	0	0	0	0	0	7.58599	7.08552	7.20936	7.5761	7.2137	7.51264	7.72498	0
gi|578806820	PREDICTED:SLIT-ROBORhoGTPase-activatingprotein3isoformX2[Homosapiens]	LRSDGAAIPR	11	1054.78	0.423215	3.82242	2.82623	6.19643	3.87186	2.17002	4.39872	3.19339	4.15023	6.1804	3.94764	3.18377	5.00463
gi|40981694	unnamedproteinproduct[Homosapiens]	SQTCILNWNGSKXK	8.18	1725.67	0.500508	8.39482	7.81738	7.36197	0	6.87126	7.96162	8.19237	7.88815	6.90795	7.22822	8.3524	0
gi|578810360	PREDICTED:colorectalmutantcancerproteinisoformX2[Homosapiens]	MRSLSSTSSGSKDKPGK	12.54	1768.83	0.015476	7.22837	6.61418	6.53468	0	5.86408	6.37135	5.51769	0	5.67659	0	5.56154	5.2464
gi|578821785	PREDICTED:tRNA2'-phosphotransferase1isoformX7[Homosapiens]	LGLPMGADGFVPLGTLLQLPQFR	10.53	2440.17	0.0207584	0	7.02014	4.41592	3.84239	6.51725	0.966261	7.72404	8.48678	2.46202	4.13528	5.15706	5.08595
gi|34526069	unnamedproteinproduct[Homosapiens]	SRLTISLDTSKNR	13.71	1554.39	0.573583	9.9223	9.62362	0	8.0744	7.78484	8.7302	7.37874	0	7.38825	8.21317	8.70627	0
gi|63102257	Solutecarrierfamily2(facilitatedglucosetransporter),member11[Homosapiens]	KAGSFEMVMLGR	6.15	1500.07	0.452805	3.97111	3.40252	3.03049	6.98277	4.86014	2.68005	6.89428	7.79361	0.149006	0.327943	1.31129	0.182535
gi|578804983	PREDICTED:integrin-linkedkinase-associatedserine/threoninephosphatase2CisoformX3[Homosapiens]	GDVISVEK	20.32	847.006	0.323381	11.3176	0	0	0	0	0	0	5.49567	0	4.77078	5.84866	5.15034
gi|578833453	PREDICTED:epidermalgrowthfactorreceptorsubstrate15-like1isoformX5[Homosapiens]	NDPFTSDPFTK	9.38	1698.41	0.439594	7.3302	5.00253	6.52738	4.73868	7.00851	7.64066	5.05053	0.340404	0.490714	6.43394	5.72431	0.763222
gi|117938759	proteinGNASisoformXLas[Homosapiens]	ASAWRGK	13.98	776.349	0.0175067	7.74653	7.18755	6.71799	7.8468	6.76551	7.36167	7.50167	6.70724	7.4769	6.64594	7.26347	7.44117
gi|578804363	PREDICTED:unconventionalmyosin-VIIbisoformX1[Homosapiens]	LNSVHANNKAFLQPK	6.17	1594.37	0.929323	7.80894	0	5.47744	6.82113	0	6.95429	7.10664	6.86567	0	0	6.95929	0
gi|578833938	PREDICTED:carnitineO-palmitoyltransferase1,brainisoformisoformX4[Homosapiens]	VAVDKHQALLK	7.91	1331.68	0.00268187	7.598	7.82093	6.51404	6.85489	0	6.88649	7.00572	6.07956	0	5.77432	6.20933	6.10022
gi|530426011	PREDICTED:sodiumbicarbonatetransporter-likeprotein11isoformX1[Homosapiens]	VTGVGGTAPAMGVYGPQDRSESEK	6.84	2410.15	0.014832	0	6.77594	4.88951	0	6.45971	0	7.53238	7.75447	3.62065	4.24532	6.4407	6.29852
gi|115511046	zincfingerMYM-typeprotein6[Homosapiens]	TDTTPVITSVMSLAK	12.18	1578.36	0.704667	5.90745	5.22673	7.46956	4.52395	7.75262	5.37431	5.67043	7.64087	4.24254	4.16457	4.63844	3.31265
gi|578824012	PREDICTED:ankyrinrepeatandsterilealphamotifdomain-containingprotein1BisoformX17[Homosapiens]	TVLDILK	10.88	802.359	2.35e-13	5.26028	5.48807	3.97371	5.49014	3.13097	4.18282	4.96409	7.08688	5.30143	1.8045	5.62003	4.99369
gi|530420948	PREDICTED:peroxiredoxin-4isoformX1[Homosapiens]	IPGTQSR	11.79	759.355	0	0	6.04608	5.34767	5.7232	5.45862	6.15661	6.71909	6.11785	5.33314	5.38264	0	5.34217
gi|301016114	ChainA,CrystalStructureOfTheHumanKif9MotorDomainInComplexWithAdp	GSMGTR	16.38	623.975	0.3304	7.28778	6.40877	5.81051	6.38604	4.95953	5.2955	5.91761	6.39875	5.20658	6.11144	6.22692	6.73739
gi|578844131	PREDICTED:LOWQUALITYPROTEIN:autismsusceptibilitygene2protein-like[Homosapiens]	APAPHRR	7.07	627.333	0.00850475	8.66347	7.04192	6.67133	7.74221	6.39291	7.41777	6.65818	6.64508	6.54193	5.95545	7.13771	6.3838
gi|119572320	hCG2039503[Homosapiens]	LLISFQYQNIAVDSGMPKER	9.1	2439.14	0.0133392	3.93795	7.55645	6.32297	6.17828	7.31872	3.26862	7.91316	8.1846	5.65044	5.68547	6.7747	6.8812
gi|578804834	PREDICTED:titinisoformX6[Homosapiens]	QKQVTQEAIR	13.82	711.923	0.602576	10.2086	0	5.74729	0	8.97551	6.8289	0	7.38416	0	6.237	7.06935	0
gi|119608890	transmembraneprotein32,isoformCRA_b[Homosapiens]	RPSSSLPR	13.08	1636.08	0.223641	0.695295	0	5.16105	4.57014	4.11258	0	5.09527	4.96182	0	1.81354	3.60775	3.70452
gi|578804836	PREDICTED:titinisoformX7[Homosapiens]	NAVGVSLPR	28.94	912.93	0.386028	0	2.07971	9.51609	2.27785	0	3.49833	0	3.17659	10.2923	0	0	1.78817
gi|19575581	unnamedproteinproduct[Homosapiens]	CSTLTTAAPPR	4.69	1164.08	0.585195	9.34002	2.59279	1.46206	7.00617	6.21918	9.11818	6.20139	1.55731	0.395013	0.885679	2.61934	0.494862
gi|119622992	hCG1816008[Homosapiens]	MALSVASQK	16.53	934.071	0.580782	6.07793	0	0	8.51996	-0.361687	7.23347	0	6.72344	0	0	0	5.88169
gi|60552581	SLC45A4protein,partial[Homosapiens]	AAGTASSMGK	6.28	959.745	0.583305	6.93156	6.55009	5.83174	7.20484	5.55453	1.87325	7.08841	6.19489	6.13281	6.34728	6.54785	5.9804
gi|19575453	unnamedproteinproduct[Homosapiens]	MTASR	0.7	588.609	0.344725	2.25642	1.66953	5.70406	5.70689	1.5561	6.68291	7.55119	8.02763	7.27425	6.02572	2.48877	1.1121
gi|578805759	PREDICTED:kelchdomain-containingprotein8BisoformX5[Homosapiens]	ATLPQAAMGVATVER	13.92	1530.14	0.490607	9.12074	8.50057	7.58963	8.41456	8.01904	8.75825	7.34125	7.83051	8.34215	7.67315	8.23101	7.13059
gi|270288806	regulatingsynapticmembraneexocytosisprotein1isoform6[Homosapiens]	AAEMRK	4.17	720.614	0.208623	0	0.902016	0.292869	0.202732	0.703305	5.45264	0.61915	1.67806	0.215891	-0.226545	1.37892	1.05955
gi|218563535	RecName:Full=PutativeuncharacterizedproteinENSP00000383309	ASLTRTPPTASLTRASR	13.13	1784.3	0.791607	7.45734	6.67219	5.9182	7.41099	6.01805	7.4028	0	0	5.84925	6.1387	0	6.59902
gi|21698637	unnamedproteinproduct[Homosapiens]	YSRIGNKQTLRTR	4.72	1608.46	0.303597	1.85272	4.95578	8.04685	1.57166	5.79359	2.06441	6.09497	0.783742	0	4.98648	0.643409	0.868113
gi|578801354	PREDICTED:B-cellCLL/lymphoma9proteinisoformX4[Homosapiens]	HSSNPKVRSSPSGNTQSSPKSK	11.81	1831.88	0.0146083	8.03718	7.30835	7.04401	6.81592	7.05424	6.21458	7.28986	0	6.23346	6.55724	7.1171	6.26063
gi|4505965	POUdomain,class4,transcriptionfactor3[Homosapiens]	QKRMKYSAVH	14.9	875.878	0.775994	6.71756	6.65313	5.98302	5.41601	6.03612	8.26046	7.07247	7.14928	8.36887	7.20983	5.9892	7.70848
gi|525507390	epiplakin[Homosapiens]	QALSTATATVSVGKFR	18.88	606.512	0.486384	7.14205	5.58506	6.13946	6.67527	3.14016	4.25205	6.15766	0	5.57169	0	5.92995	5.47038
gi|119598797	NADHdehydrogenase(ubiquinone)1betasubcomplex,5,16kDa,isoformCRA_e[Homosapiens]	RLLGNSIFPAPVR	13.62	1440.31	0.304148	11.5432	0	0	8.04448	0	0	7.45645	0	6.67966	0	0	7.19048
gi|578825482	PREDICTED:FERMdomain-containingprotein6isoformX2[Homosapiens]	KLEENEEKKQYR	10.46	1591.99	0.379089	7.37848	4.87421	7.93468	6.88634	6.21228	7.41165	6.63347	0	6.01935	0	6.90434	0
gi|40977148	unnamedproteinproduct[Homosapiens]	MASIXSKLLTGR	7.2	816.751	0.52063	2.7714	0.16913	2.39516	0	7.30729	5.86732	1.46371	6.60458	0	0	0	1.66668
gi|530409221	PREDICTED:axin-1isoformX4[Homosapiens]	GVGIKGETSTATPR	12.76	1168.59	0.0429371	7.79225	0	0	0	0	0	0	0	0	0	0	0
gi|578809847	PREDICTED:calcyphosin-likeproteinisoformX2[Homosapiens]	LDKTGDGVITIEDLR	17.86	1647.04	0.946273	10.6736	7.2185	7.80233	7.8627	7.39939	7.31343	7.46322	7.62068	7.10483	6.81854	6.5752	7.82325
gi|400153758	HAUSaugmin-likecomplexsubunit6isoform2[Homosapiens]	MGTPK	12.79	549.277	0.0126872	6.12986	5.95441	6.02089	6.20432	6.74721	6.78004	7.81217	7.35663	0	6.83073	5.77754	0
gi|119571516	ribosomalproteinL23a,isoformCRA_a[Homosapiens]	MHPLVGAPCPR	14.53	1249.75	0.243774	8.20824	9.07193	6.48943	8.16057	7.00523	7.70048	6.34139	7.6025	6.56457	4.36486	7.09477	7.47968
gi|119592537	hCG2036632[Homosapiens]	FSSFQTPALR	5.36	1433.38	0.414907	0	7.64783	0	0	0	6.91327	0	0	7.56948	0	6.51198	0
gi|18087811	mediatorofRNApolymeraseIItranscriptionsubunit30isoform1[Homosapiens]	KLKQKNQQLK	5.2	1134.57	0.444441	3.98267	3.53078	6.51553	0	5.26738	7.52302	7.55532	0	7.35451	6.31475	0	7.42669
gi|4503979	glialfibrillaryacidicproteinisoform1[Homosapiens]	AEMMELNDR	3.17	1123.52	0.00791772	8.40347	7.37916	6.87937	7.85054	6.56466	7.87088	8.04128	7.079	7.1329	7.04586	7.1268	7.00706
gi|578828601	PREDICTED:UPF0505proteinC16orf62isoformX3[Homosapiens]	AAISLVPEVPK	17.06	1124.95	0.371713	0	5.11102	6.52454	4.88334	4.24827	7.40429	0.474936	7.31339	6.947	1.56166	5.58048	1.17147
gi|578800536	PREDICTED:axonemaldyneinlightchaindomain-containingprotein1isoformX5[Homosapiens]	GLPELKEK	2.58	1515.49	0.576134	7.41242	7.54597	4.30625	2.79897	3.79653	0	0	0	0	3.687	6.89843	0
gi|530409731	PREDICTED:kinesin-likeproteinKIF1CisoformX1[Homosapiens]	HGRAEIEALAALKMR	5.95	1371.59	0.0173885	8.1368	0	0	0	0	0	0	0	0	7.16033	0	0
gi|578820746	PREDICTED:troponinT,fastskeletalmuscleisoformX15[Homosapiens]	KKKALSSMGANYSSYLAK	14.15	1758.75	7.12e-13	7.74488	0	7.61133	0	7.46042	0	7.93417	6.74779	7.36524	0	7.43446	7.52435
gi|440575733	alternativeproteinANKRD11[Homosapiens]	LPLSLSPR	25.33	1201.97	0.595879	8.61669	7.28034	7.43602	7.85564	6.38102	9.13827	7.61576	1.86841	6.77971	1.79885	7.12533	6.88305
gi|578832531	PREDICTED:nuclearfactorofactivatedT-cells,cytoplasmic1isoformX2[Homosapiens]	MPSTSFPVPSK	13.18	1213.72	0.246665	8.603	6.92142	8.02735	7.04746	6.23336	5.76463	8.24577	6.05023	6.25665	6.24218	7.32669	5.65226
gi|51036603	guaninenucleotide-bindingproteinG(I)/G(S)/G(O)subunitgamma-12precursor[Homosapiens]	MSSKTASTNNIAQARR	9.98	1041.77	0.280563	8.93838	4.58207	7.37361	7.20606	6.89334	6.75459	8.94738	5.1856	8.55439	0	0	0
gi|578832568	PREDICTED:zincfingerCCHCdomain-containingprotein2isoformX3[Homosapiens]	TIGMLVPSPVAISAIR	16.3	1624.96	0	9.97309	9.80993	6.71479	6.29513	5.93371	7.19366	6.94023	7.15418	6.48184	7.03353	7.40324	0
gi|530396808	PREDICTED:double-strandbreakrepairproteinMRE11AisoformX3[Homosapiens]	ADTGLETSTRSRNSKTAVSASR	15.25	2296.13	0.0101604	9.07063	7.9275	7.27728	8.05169	7.40718	7.92936	7.29257	7.90893	6.70075	7.44482	7.85788	7.80784
gi|13376162	proteinFAM57A[Homosapiens]	TDCVMISTR	8.17	1099.91	0.36338	1.51751	2.69948	0.517594	4.60302	4.31245	2.16358	7.98053	5.6336	1.0386	2.16368	7.60927	1.86587
gi|578815259	PREDICTED:kinesin-likeproteinKIF13BisoformX4[Homosapiens]	DLLDPK	9.7	1267.62	0.00743133	7.55538	8.08939	6.61511	7.33997	5.79847	6.91952	0	6.72429	8.00168	5.11638	6.61943	7.12214
gi|93004088	ly6/PLAURdomain-containingprotein3precursor[Homosapiens]	MDPAR	4.08	622.295	0.00490661	0	9.48738	8.30377	9.1565	0	8.17433	7.42571	6.57171	6.84669	0	7.10586	0
gi|126470031	RINGfingerprotein19isoform[Homosapiens]	MSLHRQMGSDR	9.2	1334.69	0.663234	0	7.24362	8.11047	7.28346	5.47892	8.47972	6.72982	0	0	5.43915	0	0
gi|530372053	PREDICTED:5-aminolevulinatesynthase,nonspecific,mitochondrialisoformX2[Homosapiens]	GGGIGDRDGVMPK	4.54	1477.14	0.626813	0	0.798912	6.75193	0	0	0	4.2316	8.37333	6.26744	8.22872	3.96159	7.01228
gi|29789283	WDrepeat-containingprotein75[Homosapiens]	DRSIFTGLMIDPR	14.49	1232.16	0.55794	6.99358	9.07788	7.24653	6.62505	6.04881	8.16897	8.11195	8.03858	0	6.01881	8.29927	6.57059
gi|193787564	unnamedproteinproduct[Homosapiens]	KEEKAMIAKMNCQR	8.75	1767.83	0.0133673	0	4.21413	0	0	0	0	0	6.16352	0.56144	0	1.77953	1.94279
gi|119627144	hCG2041166[Homosapiens]	TMSSSSLSSEDK	7.49	1313.27	0.693071	8.85419	5.91336	4.30384	7.7495	0.0703051	8.22886	4.95226	6.96784	8.11078	5.52592	6.24717	4.39527
gi|40788912	KIAA0211[Homosapiens]	GAESLIGKK	19.29	901.338	0.627671	8.19774	6.74943	5.54266	6.45277	6.04116	6.60058	7.5815	6.86183	6.58108	6.82757	0	0
gi|530393399	PREDICTED:erythroiddifferentiation-relatedfactor1isoformX2[Homosapiens]	ALRSLGTR	9.51	1193.16	0.486614	0	7.47036	7.43937	4.18133	0	0	0	0	7.63951	0	0	7.66
gi|13623637	LOC100132167protein[Homosapiens]	MGVTMITILQLPKVRK	10.91	1858.94	0.497758	10.4079	9.92008	8.52923	8.25561	8.95689	8.80945	8.88537	8.25695	8.39083	8.39469	8.32071	8.81148
gi|16741615	Chromosome16openreadingframe11[Homosapiens]	APVSPR	12.35	627.922	0.378746	3.76652	9.0212	8.49385	3.41262	5.80102	5.07794	5.30389	6.53026	5.9458	0	0	0
gi|119592725	NACHT,leucinerichrepeatandPYDcontaining2,isoformCRA_c[Homosapiens]	SPLSLSVSNPR	12.22	1159.56	0.0232359	7.19594	8.59311	7.49631	8.20461	7.31309	7.04577	7.78389	8.50804	8.17263	8.67559	7.02434	7.44207
gi|14196455	protocadheringamma-A11isoform3precursor[Homosapiens]	VSVPENISSGTR	3.88	1127.01	0.489982	7.97669	0	7.83833	5.15805	0.541235	1.64786	7.99516	1.08098	0.941634	1.40458	0	1.0377
gi|1045574	cleavageandpolyadenylationspecificityfactor[Homosapiens]	ATEGLSKK	13.17	834.53	0.58066	8.25799	9.74801	6.14979	6.88295	7.61472	6.33544	4.81195	0	6.62154	7.4018	8.42015	7.19824
gi|56675608	unnamedproteinproduct[Homosapiens]	SFMDGFTTLKX	11.83	1294.9	0.322555	9.20893	8.45518	8.92365	0	4.47161	8.85405	4.80281	5.28324	4.66453	3.90779	2.37613	1.99911
gi|256600208	zincfingerandBTBdomain-containingprotein24isoform2[Homosapiens]	LVGDQEDHGSAK	25.48	1255.07	0.502882	5.82627	9.814	2.61539	2.00862	2.07555	3.24616	9.82235	4.25669	3.31195	8.91426	9.23356	1.96317
gi|530422551	PREDICTED:LONpeptidaseN-terminaldomainandRINGfingerprotein3isoformX1[Homosapiens]	AASSK	1.32	463.234	0.00491111	0	6.4101	7.83211	9.61446	7.15589	8.54964	10.2904	8.71133	6.31968	7.70398	9.71494	7.9412
gi|530394330	PREDICTED:vinculinisoformX2[Homosapiens]	MLGQMTDQVADLR	21.92	1477.56	0.355826	8.78108	7.80902	9.77439	7.93854	8.66252	9.38637	7.73845	7.04436	6.66467	6.41901	8.45866	0
gi|578818522	PREDICTED:rhoGTPase-activatingprotein21isoformX9[Homosapiens]	SASQGALTSPSVSFSNHR	16.99	1831.83	0.0202929	7.35291	7.11437	0	0	5.80021	0	0	0	0	0	0	10.7023
gi|530402780	PREDICTED:stAR-relatedlipidtransferprotein13isoformX1[Homosapiens]	KPCQTQLR	12.93	1013.92	0.520422	5.48902	4.77696	5.20964	5.88323	0	0	9.99806	0	5.04403	11.1579	0	10.2364
gi|119603847	DnaJ(Hsp40)homolog,subfamilyB,member9,isoformCRA_c[Homosapiens]	KHSQMLIDEK	13.17	1242.23	0.428478	2.99498	2.76818	2.06609	2.3281	2.20426	1.91069	2.75151	2.67253	6.46315	3.83051	2.58433	7.31684
gi|155969693	myomesin-3[Homosapiens]	IGALSATPLK	9.21	1463.05	0.446677	0	0	0.297517	0.432894	0.398347	9.92204	0	0.420783	5.04438	0.450675	0	9.23049
gi|578806981	PREDICTED:T-cellsurfaceproteintactileisoformX8[Homosapiens]	VGPNK	4.31	515.284	0.00529952	4.50441	3.15627	6.95306	4.05079	3.59998	4.14272	2.70692	3.11895	3.35464	3.21732	3.66067	0
gi|7019235	AS12protein[Homosapiens]	HRIPVAARGR	8.52	1134.2	0.485724	6.68382	6.00971	0.533804	6.99327	5.74946	6.32109	5.85867	5.99447	1.15718	6.09347	6.27765	6.44027
gi|220132	tyrosinase-relatedprotein[Homosapiens]	SAPKLLSLGCIFFPLL	22.61	1775.86	0.00588385	3.42096	4.99625	0	0	1.47424	2.27816	4.60973	0	0	0	1.29985	0
gi|578814919	PREDICTED:uncharacterizedproteinLOC102724229[Homosapiens]	QGSGGEVEMR	22.33	1636.34	0.592386	1.98552	1.80643	8.06565	4.65021	1.44795	1.89665	6.58148	6.24394	1.28323	2.29159	6.71076	0.844546
gi|119571410	hCG1643342,isoformCRA_b[Homosapiens]	AAVPLEAPAPSPR	10.74	1624.54	0.341452	6.95733	5.47307	0	7.21364	5.91534	7.02268	6.97007	5.71388	0	6.72893	7.3772	7.07286
gi|578822993	PREDICTED:peroxisomalbiogenesisfactor5isoformX9[Homosapiens]	GEGGAMSENIWSTLR	14.8	1623.73	0.00218023	0.948143	5.16057	2.8798	2.99532	3.16721	0.969733	5.84161	6.59763	2.08908	2.76268	3.93728	3.65247
gi|119576469	FLJ32363protein[Homosapiens]	GKVVSVLPR	11.87	1510.1	0.568552	6.01638	7.12134	5.17747	5.84025	4.92072	6.1625	5.73781	5.98486	6.54157	5.4346	6.44931	5.32816
gi|87162461	AF4/FMR2familymember2isoform1[Homosapiens]	ENNSSRRANRR	8.57	1042.06	0.322075	2.95101	8.1304	0.252872	1.13295	7.73655	2.33227	2.19341	1.36779	0	3.67105	9.7544	1.39087
gi|219842266	usherinisoformB[Homosapiens]	NPNGQIRSYELRR	3.93	1604.42	0.497743	5.08772	5.22235	1.79262	2.88247	3.92813	2.18821	3.01427	4.09423	6.24871	0.733446	2.04592	7.07375
gi|193787470	unnamedproteinproduct[Homosapiens]	IIVGQ	1.68	530.378	0.233655	5.63737	5.45951	1.51499	2.50128	1.4168	5.21223	6.58443	5.08702	5.80685	4.5639	5.13599	1.75428
gi|530382968	PREDICTED:heterogeneousnuclearribonucleoproteinQisoformX1[Homosapiens]	GGAQQQRGRGGK	15.15	1190.28	0.366593	7.23649	5.81276	7.88422	6.74136	0.343526	6.04003	1.18577	0.947288	5.62174	4.88467	6.96949	0.749981
gi|353254116	anti-tetanustoxoidimmunoglobulinheavychainvariableregion[Homosapiens]	ASGGSFK	4.28	636.928	0.387935	1.44458	4.85107	4.80376	5.7916	4.63409	5.31164	1.75649	6.12183	5.06666	4.61692	1.64987	0.980183
gi|5174457	kinetochoreproteinNDC80homolog[Homosapiens]	RSSVSSGGAGRLSMQELRSQDVNK	8.54	2567.22	0.517798	1.99372	1.63203	3.12287	4.98572	2.90815	2.90674	5.68671	1.25675	4.704	2.07179	4.58101	5.81875
gi|578805633	PREDICTED:lysozyme-likeprotein4isoformX2[Homosapiens]	GKEGMGAWPTWSR	8.17	1478.58	0.540272	5.43545	5.71296	4.53392	5.36198	4.23582	5.89273	6.9024	5.87133	5.07247	4.40259	5.5924	3.84135
gi|39812496	transcriptionfactorSp8isoform1[Homosapiens]	LGSTPLAMLAATCNK	6.88	627.185	0.00306637	1.68862	1.64959	0.896924	3.24627	1.1236	0.840448	0	0.126193	1.33303	0	1.29152	2.67467
gi|157384234	ubiquitouslytranscribedtetratricopeptiderepeatproteinY-linkedtranscriptvariant214[Homosapiens]	ESEEESXSLTVEEREALGGMDSR	10.69	2496.61	0.281299	1.90198	1.48605	3.20862	5.58206	2.2852	1.878	7.24336	0.502075	3.74363	0.924519	3.84296	7.64734
gi|578836567	PREDICTED:6-phosphofructokinase,livertypeisoformX6[Homosapiens]	RTLSMDKGF	7.94	1239.35	0.212493	0	3.95308	3.84803	8.33932	1.84001	1.27037	0.537017	1.70026	0	0.315908	0.276944	0
gi|21724164	gastriccancerantigenZg14[Homosapiens]	QGTKSTXPQKR	11.96	813.634	0.23629	1.37369	6.44138	-0.332178	0.967482	0	0	0	0	6.30344	-0.123711	6.23237	0.454563
gi|119624343	hCG2004269[Homosapiens]	MGSWCTQR	6.15	1322.05	0.455244	3.70414	6.05112	1.83439	3.42849	1.12591	1.51063	4.02166	1.6347	0	5.92441	1.43336	0
gi|40977686	unnamedproteinproduct[Homosapiens]	GXPGK	4.91	472.4	0.219718	6.33256	2.22724	2.23982	4.84976	2.58088	3.48807	3.87901	3.85481	3.63797	3.33275	1.97143	3.49377
gi|578834855	PREDICTED:zincfingerprotein223isoformX1[Homosapiens]	MTMSKEAVTFK	13.86	1271.85	0.413235	5.77783	5.92683	7.7297	4.70581	5.14143	3.51371	3.6168	7.3636	3.72671	3.90376	4.56482	2.05131
gi|197333837	homeoboxproteinnotochord[Homosapiens]	KRAQLAARLK	4.21	867.673	0.400638	0.773862	1.67781	0.940402	6.1596	0	0.342619	7.50287	0	0.75956	1.29143	4.74219	0.926061
gi|578843302	PREDICTED:rootletin-like[Homosapiens]	EEDVAR	12.93	1365.31	0.305889	1.76314	1.56019	4.17956	1.17747	4.40829	6.11807	1.4769	5.2245	1.40995	1.09737	1.15579	0.7948
gi|578826724	PREDICTED:chondroitinsulfatesynthase1isoformX1[Homosapiens]	MTVPVR	9.92	720.55	0.221708	0	0	3.20034	5.41807	3.68299	0	6.07104	0.941322	5.42655	0	3.72525	0
gi|119629710	hCG2045805[Homosapiens]	QAREEQMRR	8.25	1372.81	0.645945	5.12367	4.87768	3.14115	3.96024	3.30493	4.18089	4.83608	4.26669	3.33082	3.61102	4.67103	4.52526
gi|530369972	PREDICTED:dipeptidylpeptidase4isoformX1[Homosapiens]	VPYPK	31.6	603.502	0.218632	3.51064	3.2285	9.38115	2.53699	2.01857	9.32695	1.88125	1.25798	9.26766	9.83384	1.06472	1.0405
gi|578814370	PREDICTED:condensin-2complexsubunitG2isoformX5[Homosapiens]	SIDRSMENNK	18.95	1209.06	0.454896	7.87102	8.00995	1.0362	3.00465	0.179442	7.50459	5.01643	8.51394	2.02477	1.73815	2.42619	2.45442
gi|194388686	unnamedproteinproduct[Homosapiens]	SLMKAGTTLKGR	12.12	1334.1	0.332778	8.76115	7.9594	8.01974	4.22006	8.12574	3.31174	8.48835	2.07253	2.10524	7.70818	2.33126	2.07496
gi|119613007	zincfingerprotein690,isoformCRA_b[Homosapiens]	EPGRPRSSVRR	8.24	1293.95	0.635927	6.68797	0.981691	4.62786	6.46785	5.99485	5.21701	6.06254	1.16215	5.71406	0	6.04762	6.4595
gi|530395072	PREDICTED:cyclicnucleotide-gatedcationchannelalpha-4isoformX1[Homosapiens]	RGSSASSGCVAKSPK	2.47	1513.89	0.246951	6.28494	4.85711	4.22593	4.62895	4.08641	5.27822	3.78512	3.35294	8.5468	2.39429	5.40287	3.96549
gi|20544168	histoneH1t[Homosapiens]	KLVLSRDSKSPK	16.02	1358.75	0	0	0	3.93398	0	0	0	0	0	0	0	0	0
gi|119568933	hypotheticalproteindJ122O8.2,isoformCRA_b[Homosapiens]	SICVREFSLDLGL	8.09	1509.72	0.0302705	5.48292	2.63434	3.06839	4.22471	3.07684	3.06264	4.32313	2.90056	3.50874	2.66569	4.08137	4.32279
gi|119610885	ELGprotein,isoformCRA_c[Homosapiens]	LGSAPK	6.3	570.602	0.202071	2.10086	7.41347	1.7115	3.16514	2.28724	2.57799	2.56766	3.08223	2.22251	1.76808	2.28484	2.70211
gi|578827007	PREDICTED:unconventionalmyosin-IXaisoformX4[Homosapiens]	KDTLVDVVFK	16.14	1533.22	0.647274	5.79588	4.28067	4.24695	5.34793	4.17032	5.28627	5.12711	6.45417	6.18807	0	5.27874	4.98831
gi|119568503	hCG1820874,isoformCRA_b[Homosapiens]	GQTEVAVSDMKPKVK	14.99	1634	0.226996	1.89274	0.988229	4.2949	0	2.8887	2.23708	5.89884	0.646597	5.01268	1.73169	4.96864	5.61854
gi|578805282	PREDICTED:serine/threonine-proteinkinasetousled-like1isoformX3[Homosapiens]	EKSMQDRLRLGHFTTVR	5.56	2089.1	9.37e-13	5.54277	6.27714	0	1.25604	3.7012	3.27989	2.92278	0	0	0.691536	5.15257	1.45023
gi|578819188	PREDICTED:dynamin-bindingproteinisoformX2[Homosapiens]	TNAVSPKLLSR	14.63	796.35	0.00486107	7.53944	6.86931	5.98337	6.73663	5.8234	7.16176	7.08337	7.09235	6.49737	6.24831	7.20973	0.40665
gi|409973637	ChainA,SolutionStructureOfTheOncogenic-PotentialMien1Protein	GSMSGEPGQTSVAPPPEEVEPGSGVR	6.52	2554.24	0.0100232	3.66149	3.15993	5.44551	7.0843	4.26378	3.43191	6.74797	1.87288	5.83262	2.7793	6.30408	7.12027
gi|4826908	phosphatidylinositol3-kinaseregulatorysubunitbeta[Homosapiens]	REGNEKEMQR	11.07	1548.89	0.476298	7.97784	7.085	6.43815	6.47967	6.27065	7.48907	7.33261	7.06466	6.16546	7.18106	7.127	6.49529
gi|32189425	dyneinassemblyfactorwithWDRrepeatdomains1[Homosapiens]	GNIVITGSK	7.41	888.222	0.133168	4.24603	7.56595	0	0	1.38943	2.61272	3.11655	0	0.235388	0.308	2.41278	0.916944
gi|530425179	PREDICTED:alpha-(1,3)-fucosyltransferase6isoformX3[Homosapiens]	VRYYQSLQAHLK	6.09	1505.04	0.284502	5.21284	1.56734	1.15003	1.82344	0.96937	0.880541	5.1749	7.03839	1.18213	1.35089	5.37711	1.85652
gi|578810360	PREDICTED:colorectalmutantcancerproteinisoformX2[Homosapiens]	QLNMEESVAEIMNQLGADENGK	14.24	2436.9	0.420662	2.24642	2.14902	4.26676	7.4615	2.84101	2.60681	5.55617	0.836175	6.13892	1.86699	5.0343	6.0049
gi|578832170	PREDICTED:receptor-typetyrosine-proteinphosphatasemuisoformX4[Homosapiens]	KETMSSTR	7.98	1719.54	0.508787	4.39339	4.38685	4.43374	5.14118	4.721	4.32627	5.65717	3.56287	4.91115	1.4954	7.23329	4.56308
gi|578818931	PREDICTED:canalicularmultispecificorganicaniontransporter1isoformX1[Homosapiens]	EAGIENVNSTKF	6.72	1223.25	0.344188	5.05285	7.1168	4.55495	0.956594	6.59209	1.77407	1.86223	1.33828	1.15885	5.2057	5.98229	0.78289
gi|21739834	hypotheticalprotein[Homosapiens]	VVLRQVVVPRPGR	34.79	1474.74	0.354537	4.38066	3.98516	3.4115	4.3947	3.66	4.8224	4.54899	4.03211	5.41004	2.57637	4.06479	0
gi|530414204	PREDICTED:asparagine--tRNAligase,cytoplasmicisoformX1[Homosapiens]	EGSDATGDGTK	6.13	1476.97	0.502127	8.65803	5.36307	6.88855	6.80598	7.02752	7.28815	4.87126	3.6504	5.84607	9.15189	6.52318	9.09232
gi|530363648	PREDICTED:lysine-specificdemethylase4AisoformX3[Homosapiens]	MTLISPLMLK	14.87	1161.94	0.222451	9.47995	2.56976	5.78356	2.33109	1.71532	2.03658	2.441	1.00018	1.50973	1.26557	1.82511	1.46511
gi|119631497	homeoboxD11[Homosapiens]	AAVATARAPR	9.33	1357.14	0.666702	6.38282	6.06588	6.62498	5.90342	1.4094	6.6704	6.09377	8.02685	4.68396	5.24091	6.43211	1.75849
gi|119607623	hCG1818658[Homosapiens]	GSYMESSVAEISTIAK	8.85	1669.49	0.381756	0	0	0	0	0	0	0	3.59875	0	0	0	4.31503
gi|119586141	hCG2013212[Homosapiens]	GPAQAHR	5.98	419.12	0.10053	5.66054	5.69102	4.26518	1.62027	5.39137	4.11282	5.06475	4.79045	6.17805	6.44826	0.999919	1.20396
gi|530412284	PREDICTED:ATP-citratesynthaseisoformX2[Homosapiens]	MGAGK	5	478.736	0.375097	2.93032	4.83381	2.20076	3.62752	1.72471	3.76404	2.48892	6.18374	2.58416	3.38315	2.68145	3.20834
gi|578825518	PREDICTED:mirror-imagepolydactylygene1proteinisoformX3[Homosapiens]	ANMELQLQHAREASQVANEK	12.23	2282.47	0.43088	1.61096	3.72653	2.63746	2.76165	7.88757	1.84306	4.13533	6.94509	2.13074	2.73977	6.16173	5.55554
gi|578818470	PREDICTED:sickletailproteinhomologisoformX30[Homosapiens]	MMKTTANR	6.98	1529.74	0.0130192	6.96424	6.55635	5.65198	6.57803	5.98067	6.53679	5.2964	6.52423	5.35111	6.08632	6.56819	6.60955
gi|530434484	PREDICTED:wiskott-Aldrichsyndromeproteinfamilymember2-like[Homosapiens]	TGRGEGGR	12.07	788.997	0.332886	1.31623	0.540975	8.77464	5.95588	4.49678	2.61981	3.10401	8.51896	4.11036	1.54991	8.27845	0.0401709
gi|31088852	tastereceptortype2member42[Homosapiens]	HTRNLKLSSLGSR	8.89	1468.35	0.262624	4.77268	10.6141	3.33517	4.00554	3.54165	5.56851	5.27006	3.88117	3.75171	2.81241	4.3513	3.08334
gi|40040940	unnamedproteinproduct[Homosapiens]	KPTVPGAIWDK	16.49	1211.9	0.662952	7.54923	9.77244	6.3225	6.79169	6.79703	7.37943	9.92793	6.40447	6.13987	6.661	2.59521	2.2204
gi|392935438	ChainA,StructureOfTheC-terminalDomainFromHumanRev1	GNLAGAVEFNDVK	8.8	1335.17	0.422918	5.40286	4.05281	5.30715	4.41605	4.09207	4.74358	1.52678	3.99176	0	5.682	5.45227	3.98752
gi|55956916	unconventionalmyosin-Ie[Homosapiens]	EKVKQGPDK	13.66	1026.86	0.434561	8.93462	0.800849	1.0356	1.07859	2.19532	7.63153	10.3398	1.64716	1.98704	-0.0707958	5.58551	0.68274
gi|578809585	PREDICTED:electrogenicsodiumbicarbonatecotransporter1isoformX4[Homosapiens]	KTGHK	1.85	569.138	0.228061	1.63936	2.33718	0.554762	5.64703	0.667946	5.4647	1.00092	5.69983	3.40364	0	1.06287	5.2542
gi|40033223	unnamedproteinproduct[Homosapiens]	GINANNMSDFIMKVDALMSSVPKRASR	13.11	3000.6	0.0176078	0	7.70846	0.472408	1.6345	0	0	5.66296	0	2.06862	1.45011	6.31496	2.23571
gi|299782546	phosphatidylinositolN-acetylglucosaminyltransferasesubunitAisoform3[Homosapiens]	TEKVYDRVSVEAVLPMDKR	11.36	2234.69	0.585392	3.79326	2.84795	2.96292	4.54422	6.19658	3.5482	8.48064	2.67236	8.02242	1.5539	2.75248	3.14453
gi|380748963	SH3andmultipleankyrinrepeatdomainsprotein3[Homosapiens]	APSPVKPASLER	7.31	1252.31	0.213007	0.712496	1.53112	1.19269	0.973758	0.438554	1.1096	5.27105	0.432107	0.0409604	0.434293	0.957957	0.7617
gi|49256579	ZFC3H1protein[Homosapiens]	SDTTDSSQGNGIK	3.66	1498.23	0.182828	1.53037	0.568408	3.18259	0	4.31269	0	2.02916	0.0560821	0	0.69884	0.586806	7.41728
gi|40981140	unnamedproteinproduct[Homosapiens]	MTSMVPNVDK	1.05	1152.23	0.393453	3.25849	3.07276	2.52973	2.98607	6.7092	3.30317	3.45347	2.78307	2.7188	2.71341	2.62843	2.41373
gi|313569856	zincfingerprotein615isoform2[Homosapiens]	HRRIHR	0.88	874.897	0.388714	0	2.93444	3.58497	3.51116	3.6995	3.82297	4.44852	5.06557	2.76202	4.57099	3.18589	3.08077
gi|77812670	exosomecomplexcomponentRRP45isoform2[Homosapiens]	EICTIQSSGGIMLLK	10.07	1665.77	0.000840996	2.45742	2.02303	4.36833	3.95254	3.26543	3.02037	6.02749	1.55771	4.95908	2.39016	5.13976	6.40349
gi|578811053	PREDICTED:proteinKIBRAisoformX6[Homosapiens]	MMRAAAK	8.51	795.365	0	2.80647	4.87706	4.19461	3.74761	5.28487	1.93048	5.35856	5.43664	3.21359	3.95158	4.72497	4.00827
gi|578823215	PREDICTED:citronRho-interactingkinaseisoformX4[Homosapiens]	LVDFGSAAK	10.69	1093.78	0.462651	4.98831	3.41758	6.07776	4.01646	7.06164	7.41285	7.00746	6.15473	6.07052	7.22665	3.37904	2.41293
gi|38502027	CaMKIKinasesregulatedbyCa2+/CaM[Homosapiens]	QGPWFSPHTPR	13.11	1072.64	0	9.21588	0	0	9.41741	8.42565	8.28256	7.32677	7.43412	6.60169	0	4.08762	0
gi|530411627	PREDICTED:kinesin-likeproteinKIF18BisoformX1[Homosapiens]	GPKPTSSLPGTSACK	12.07	1489.42	0.215624	2.75153	2.09854	5.23836	1.95767	2.31875	5.07804	1.68821	0.953427	1.11428	0.962569	1.85076	0.123435
gi|28801420	unnamedproteinproduct[Homosapiens]	REPAPASCR	9.86	1266.07	0.250963	4.94994	5.65474	3.55486	8.9984	2.94382	5.47627	4.29988	3.0444	7.87875	3.02984	3.39944	2.6619
gi|308387374	cAMP-specific3',5'-cyclicphosphodiesterase4DisoformPDE4D5[Homosapiens]	LSPVISPR	20.14	867.831	0.200826	0	0.885574	0	0.979719	1.61431	0	2.39662	7.57611	1.0073	0.467763	0.254432	0
gi|578819713	PREDICTED:protocadherin-15isoformX1[Homosapiens]	GTPITTVYAEDADPPGLPASRVR	20.19	2382.54	0.480462	2.98289	5.84611	4.88567	4.29799	7.25757	0	6.01996	8.09165	3.87506	4.27348	0	4.95716
gi|334085231	DNA-bindingproteinIkarosisoform13[Homosapiens]	ENEMMK	8.79	796.402	2.36e-13	4.21016	5.74455	3.8344	3.56162	5.03571	3.22649	6.0318	5.89857	3.14091	3.61512	4.18684	4.37485
gi|40982522	unnamedproteinproduct[Homosapiens]	EGXGHLWVRLA	6.67	1198.1	0.603731	5.1887	2.96502	4.54682	2.37253	4.28907	4.98103	5.13708	5.32211	-0.0149537	0.242586	3.89394	2.76698
gi|119630414	hCG1641974,isoformCRA_a[Homosapiens]	LQTAVRNQSWR	17.77	1355.66	0.00852092	3.25092	5.29368	2.41991	3.79085	5.64252	2.78738	3.56578	2.51251	3.03158	1.80779	0	3.71111
gi|530375053	PREDICTED:proteinHEGhomolog1isoformX1[Homosapiens]	RALSLAPLAGAGLELQLER	2.64	1978.97	0.00668308	1.35464	3.10266	3.93883	2.97712	2.10433	5.01918	0.686579	4.64332	-0.0413191	2.26565	0	0
gi|578840763	PREDICTED:transcriptionfactorTFIIIBcomponentB''homologisoformX2[Homosapiens]	FKPNVTR	9.9	860.076	0.283546	4.93239	3.96108	4.07973	5.34975	4.22104	4.35115	3.40989	6.54937	2.50506	3.31896	4.04529	1.80059
gi|66347828	vacuolarproteinsorting-associatedprotein13Cisoform2A[Homosapiens]	AASSMKDLAQKSFRLLMDINLK	18.16	2498.19	0.647119	3.00808	0	4.05285	0	5.48134	3.74064	7.13769	8.09753	2.8263	3.92587	4.26717	4.50232
gi|209944099	Gprotein-coupledreceptor84[Homosapiens]	QVKRAAQALDQYK	12.26	1135.71	0.429409	7.25591	2.88306	0	6.54457	3.74566	3.82903	8.03157	3.8536	6.24513	4.37246	6.61085	7.09047
gi|578820891	PREDICTED:carbohydratesulfotransferase1isoformX2[Homosapiens]	RVMLGASR	4.2	906.352	0.180026	0	1.89275	4.32671	3.64646	5.38836	2.50777	0	3.22999	0	2.35685	3.01479	0
gi|119588902	hCG2042302[Homosapiens]	ANCKIASAGVDLMRVGR	6.37	1832.95	0.017284	0.77315	0.693309	3.81076	6.09287	3.43466	2.1271	5.81548	0	4.21497	2.34118	5.40608	5.94619
gi|530424835	PREDICTED:proteinSOGA2isoformX2[Homosapiens]	VAPAEPLSR	10.04	938.922	0.4078	5.91946	7.61559	1.53732	8.49015	5.37089	6.3655	1.98611	5.93581	5.82436	4.41662	8.14715	5.66314
gi|578800054	PREDICTED:farupstreamelement-bindingprotein1isoformX3[Homosapiens]	AGLVIGKGGETIK	12.12	1240.93	0.563729	2.3841	4.65601	1.78294	4.39023	2.4705	2.29847	1.9945	3.65942	5.53284	0.565835	2.19926	2.65639
gi|508083035	diablohomolog,mitochondrialisoform2[Homosapiens]	SDFYFQK	16.62	935.571	0.220719	3.16674	2.65214	1.71995	6.07937	2.2484	2.49709	1.72517	5.41317	2.15815	5.9356	2.64776	2.78823
gi|40043428	unnamedproteinproduct[Homosapiens]	EKQSSSQRXLDGVLLSPR	10.7	1957.35	0.486605	6.99033	7.84554	2.20321	3.77211	0	0	0	2.1395	2.59436	3.11288	0	2.80235
gi|578811158	PREDICTED:proteinFAM193BisoformX11[Homosapiens]	VAVNWTNFSLK	13.47	1390	0.450149	9.10971	3.24434	7.34288	2.63002	2.98249	8.01481	2.03784	1.84307	1.60071	1.44201	7.02279	0.557612
gi|119584784	NIMA(neverinmitosisgenea)-relatedkinase10,isoformCRA_e[Homosapiens]	DLTPNNIMLGDKDKVTVSCLK	23.28	2377.58	0.25998	2.84181	2.20023	2.30092	2.76408	2.58645	4.03379	5.16051	2.45574	2.88066	1.03551	3.53554	3.83137
gi|28839621	TTC9protein,partial[Homosapiens]	RGGGGGGGQIAAR	5.9	1111.98	0.265604	0	0	0	0	0	0	0	6.02943	1.15889	0	0	0
gi|119567818	hCG1781264,isoformCRA_a[Homosapiens]	GSAPRAR	13.47	714.495	0.54758	4.0509	5.56663	4.94442	3.40839	5.35566	3.18784	7.39634	2.52871	3.20159	6.26911	7.54648	3.03303
gi|34527143	unnamedproteinproduct[Homosapiens]	MSLDSGALK	10.3	936.163	0.808308	8.56076	8.08898	6.82118	7.59596	7.12074	7.7004	7.0771	7.06281	2.99717	7.19297	2.09367	2.82181
gi|578804337	PREDICTED:low-densitylipoproteinreceptor-relatedprotein2isoformX3[Homosapiens]	RVMRANK	5.96	1216.94	0.589513	7.31801	6.45547	6.79636	7.20505	6.82836	7.60491	7.5322	7.50017	6.83952	6.64409	7.43476	7.03986
gi|530360855	PREDICTED:ephrintype-Areceptor2isoformX2[Homosapiens]	RLFTK	8.21	663.32	0.00602452	0	0	0	4.49636	0	0	5.79533	4.11472	3.96625	4.18356	3.28797	0
gi|530372151	PREDICTED:neurobeachin-likeprotein2isoformX4[Homosapiens]	MTPTQILRRLQQNERLPER	7.41	2395.81	0.205286	2.16291	5.44424	4.12426	3.79171	4.40475	2.33146	6.23841	7.78807	3.72833	3.81116	5.33124	5.33415
gi|169234949	CWF19-likeprotein2[Homosapiens]	ATSMAAASGR	7.06	1056.72	0.543963	6.38508	3.97166	3.40376	3.13954	5.21188	5.54715	5.34532	2.54549	2.55676	2.48584	2.87955	1.89148
gi|18025596	immunoglobulinlightchainvariableregion[Homosapiens]	LVMYGASR	3.04	896.523	0.00419369	0	0	2.45158	2.77907	1.49809	2.19592	1.47887	4.83407	1.47472	0.429104	1.25416	1.36093
gi|578838701	PREDICTED:muscleblind-likeprotein3isoformX13[Homosapiens]	TAVNVALIR	12.28	689.583	0.215133	2.60903	2.86614	1.77448	2.90383	5.22103	5.49903	3.38087	3.07945	2.78793	1.64396	2.53536	2.55798
gi|54311307	Chromosome12openreadingframe60[Homosapiens]	TTMIDTLK	11.87	868.562	0.339043	6.02351	10.4762	4.78765	5.19471	6.79754	5.22394	3.97061	3.94158	3.46418	3.4658	6.25394	4.85547
gi|530425129	PREDICTED:caseinkinaseIisoformgamma-2isoformX5[Homosapiens]	MDRWMVAVRMDR	3.84	1597.11	0.196503	3.78151	3.32912	2.5499	2.49277	2.38762	6.35309	3.54938	3.12912	2.7226	1.87176	3.50072	3.19473
gi|530402721	PREDICTED:tudordomain-containingprotein3isoformX5[Homosapiens]	KSQTINNEAFSGIK	4.81	1279.41	0.226806	4.20996	7.07893	2.80693	3.0447	2.6021	3.78679	6.8654	2.67847	2.64626	8.51969	3.04392	1.55978
gi|578820545	PREDICTED:arylhydrocarbonreceptornucleartranslocator-likeprotein1isoformX6[Homosapiens]	TGLPVK	17.18	613.379	0.0187493	3.74629	3.54641	4.41235	5.38522	4.1114	4.09429	6.29472	4.92985	1.50029	5.84779	2.03188	2.33717
gi|530384771	PREDICTED:integrinbeta-8isoformX3[Homosapiens]	LLLVMTDQTSHLALDSK	5.27	1900.78	0.279981	6.08128	7.51426	1.94979	2.80768	5.01301	5.7233	5.86331	0	1.82668	2.50435	5.4836	2.17036
gi|62526043	chymotrypsin-Cpreproprotein[Homosapiens]	VAVGK	0.4	472.345	0.23296	5.03045	4.09926	2.13824	4.97328	3.35331	4.53827	2.80247	2.68815	3.4944	4.4299	3.88625	4.57609
gi|119602615	hypotheticalproteinLOC286076[Homosapiens]	DVGDALPR	20.8	978.072	0.268166	10.031	3.95807	3.7117	3.182	7.04919	3.70196	9.65449	3.05825	8.83708	2.20971	2.55073	1.84794
gi|578799991	PREDICTED:striatin-interactingprotein1isoformX2[Homosapiens]	QDNLDAFNER	3.3	1222.25	0.566304	3.81103	3.24517	1.92699	3.60736	4.69751	7.46357	3.45985	7.40827	2.36731	1.50777	7.2111	2.247
gi|3925685	PIBF1protein[Homosapiens]	RSGTSK	0.42	758.245	0.231062	6.16017	9.52398	4.15421	6.16103	4.25841	6.21143	0	5.96031	4.43051	3.95026	5.91167	4.8439
gi|530380807	PREDICTED:pre-mRNA-splicingfactorSLU7isoformX1[Homosapiens]	WGYKCCHSFFKYSYCTGEAGK	9.99	2635.93	0.290697	0	3.76452	5.55529	5.10466	3.2586	2.98412	0.682816	5.59127	0	3.80824	3.84458	0.103951
gi|530416928	PREDICTED:leucine-richrepeatandfibronectintypeIIIdomain-containingprotein1isoformX1[Homosapiens]	WPAQRPVPGIR	13.8	1278.5	0.807779	4.68661	5.00068	0	4.91823	4.42472	4.36378	8.57955	4.21495	4.78749	7.39438	4.83522	4.71675
gi|161727690	Tcellreceptorbetavariable7[Homosapiens]	ADTGVSQDPRHKITK	10.63	1653.82	0.00604909	5.71644	5.70147	0.650359	1.73293	3.59011	3.46582	3.1582	0	1.07438	1.88511	4.89507	1.81189
gi|34527389	unnamedproteinproduct[Homosapiens]	SVLTDEARR	12.08	904.098	0.485042	7.24508	0.374565	6.06616	0.92113	-0.333027	0	0	0	0	-0.166006	5.9087	3.1435
gi|40047052	unnamedproteinproduct[Homosapiens]	AASNMALGSSGPR	9.86	1163.22	0.414587	0	8.71085	3.26836	3.9772	4.51535	4.93145	2.20288	2.48603	1.53588	3.84545	8.0043	3.14942
gi|54633547	caterpiller16.2[Homosapiens]	NSIGPMGAQR	10.8	1031.47	0.0993889	3.35861	4.26746	3.26291	3.95168	4.01505	3.91868	3.89116	5.82098	3.69629	2.64572	3.57	1.78283
gi|194380324	unnamedproteinproduct[Homosapiens]	PPNSLPSNNSR	3.73	1183.3	0.220501	7.00974	3.78083	3.14019	7.17498	2.82685	3.99604	8.23391	3.39976	3.36308	3.67916	3.23544	3.23396
gi|530391219	PREDICTED:proproteinconvertasesubtilisin/kexintype5isoformX1[Homosapiens]	MLDGDVTDMVEAK	13.27	1455.8	0.00322848	4.36243	4.34079	2.65197	3.56643	2.39507	4.78946	3.38269	5.33003	2.94403	2.41533	2.70388	2.40061
gi|530427499	PREDICTED:unconventionalmyosin-IfisoformX3[Homosapiens]	HVAVRK	8.11	969.804	0.279325	5.16873	4.34072	4.16773	3.87107	4.6782	6.0342	5.98447	3.41707	2.04671	2.63035	3.85135	2.08202
gi|215599065	evolutionarilyconservedsignalingintermediateinTollpathway,mitochondrialisoform2precursor[Homosapiens]	MREYGVER	5.51	1193.98	0.689371	6.50426	6.03863	9.13645	10.1661	9.53068	9.06886	9.28735	8.63759	8.68956	5.41536	5.38721	8.53282
gi|530416102	PREDICTED:hsp70-bindingprotein1isoformX4[Homosapiens]	AMQQQVQKLK	8.69	977.856	0.539477	6.74526	0.699015	5.86509	4.69226	0.110534	0.934007	5.11604	6.48934	4.3317	5.99776	0	3.48971
gi|119621924	hCG2042367[Homosapiens]	AGDSGTK	9.64	636.151	0.219967	3.84722	5.87759	6.06705	3.75998	2.885	3.79309	3.60075	4.67447	2.83876	6.38809	3.29845	5.30264
gi|543583775	guaninenucleotide-bindingproteinG(i)subunitalpha-2isoform4[Homosapiens]	MAIVK	2.31	578.294	0.0101226	3.98509	3.40202	2.80923	3.0718	3.63836	3.56112	4.36667	3.72294	3.40381	2.94199	4.20268	3.00416
gi|37789491	immunoglobulinlambdalightchainvariableregion[Homosapiens]	TSLGV	3.97	475.397	0.287118	4.95827	4.50832	0	5.08288	4.32569	5.15443	5.10138	5.08581	4.9714	0	4.97367	5.33958
gi|530401225	PREDICTED:cellcyclecheckpointcontrolproteinRAD9BisoformX2[Homosapiens]	CLNSLERNIEK	7.96	1374.72	4.69e-13	6.5189	6.61143	3.01098	4.06678	3.65115	4.46214	5.99253	2.19504	2.37622	3.19926	5.23882	3.12814
gi|578803098	PREDICTED:tetratricopeptiderepeatprotein31isoformX11[Homosapiens]	ALMGLQR	9.9	1045.99	0.185044	1.56055	3.56852	6.68584	2.71615	3.15993	2.8854	2.46786	2.92983	1.17393	2.83624	5.41843	2.97372
gi|138982992	unnamedproteinproduct[Homosapiens]	AAAAATTRPPS	7.05	911.771	0.359572	6.87144	6.17185	5.2547	2.40798	4.51204	7.02313	7.3838	1.93526	4.7206	3.49582	2.98103	3.48278
gi|62897387	poly(ADP-ribose)polymerasefamily,member10variant[Homosapiens]	ASPGDPSGLPGRSPDT	4.47	1222.71	0.637796	7.32219	4.60931	3.96893	5.90756	4.10021	4.68211	4.17937	3.82096	7.38044	4.83014	4.57708	5.18949
gi|119625960	hCG2027421,isoformCRA_a[Homosapiens]	LRVTLALQPNMQDSSNPR	5.16	2055.08	0.614408	0.926727	0.909314	1.34945	3.94315	1.17806	3.74053	4.74459	6.19435	3.42089	-0.143954	2.19089	1.72414
gi|114385586	immunoglobulinlightchainvariableregion[Homosapiens]	ATFNCK	8.1	739.663	0.293595	1.77603	2.9984	2.89155	3.45951	3.96782	4.8231	5.56316	5.66264	4.71436	5.59757	4.17137	3.54261
gi|62203295	PDCD7protein,partial[Homosapiens]	LMRSHSDSCHFSK	0.49	1479.6	0.339911	4.81458	6.32754	5.14609	5.5119	5.19639	5.51059	5.74257	5.89543	4.95631	5.23075	5.75997	5.40066
gi|530412779	PREDICTED:DNAtopoisomerase2-alphaisoformX1[Homosapiens]	SVVSDLEADDVK	6.58	1135.54	0.507383	5.86933	6.81404	5.34936	6.94486	6.65449	7.21721	6.54756	0	6.95968	6.38668	7.2158	6.79429
gi|119628779	ATPase,aminophospholipidtransporter-like,ClassI,type8A,member2,isoformCRA_c[Homosapiens]	GEVQACGEAEAR	4.38	1284.94	0.453273	1.83635	2.0166	3.06688	1.3826	6.10513	1.76973	2.26986	7.00906	2.12384	6.94322	3.06551	2.09543
gi|578823708	PREDICTED:keratin,typeIIcytoskeletal3isoformX3[Homosapiens]	HGDDLR	14.24	714.46	0.64032	3.96238	5.71168	6.01595	3.29402	6.60939	6.07791	6.3016	7.57812	3.55976	5.33507	5.08495	4.26509
gi|205830714	RecName:Full=ProteinFAM228B	MGLVLSPSWSGYK	7.44	1423.5	0.22169	5.16948	6.38094	5.99277	4.00351	3.97999	7.11791	6.17856	2.88155	3.42224	3.00243	3.88108	3.07491
gi|530383403	PREDICTED:beta-taxilinisoformX1[Homosapiens]	KLEKDTATWK	16.54	1218.9	0.452399	2.75211	2.27275	2.03422	8.42112	2.51972	5.33148	8.71002	2.09834	6.5231	3.28466	3.72126	2.9096
gi|578830032	PREDICTED:zincfingerprotein232isoformX2[Homosapiens]	KESLGAAQEALSIQLQPK	5.92	1910.89	0.2426	6.94895	4.7588	5.47204	4.36519	5.50988	4.48261	3.43135	2.30421	1.71308	2.56797	4.24383	1.94454
gi|1702924	p0071protein[Homosapiens]	MDNDRVVSSGATALR	3.73	1637.52	0.324811	6.96846	6.55048	5.73867	6.60975	5.52641	6.5208	5.96299	6.61189	5.49357	6.63392	7.09962	0
gi|578828800	PREDICTED:ATP-dependentRNAhelicaseDDX19BisoformX2[Homosapiens]	AAVIERFREGK	3.99	1421.57	0.322442	5.78995	5.27205	4.7281	5.34237	4.5281	5.31005	5.33562	6.73611	4.50338	6.50884	5.61687	4.80338
gi|578833255	PREDICTED:zincfingerprotein728isoformX1[Homosapiens]	HKVIHTGEK	6.65	1047.72	0.432454	4.16866	4.71387	3.68401	4.29661	4.37462	4.27739	4.77362	5.99672	4.27967	3.7608	4.02104	3.98403
gi|4506753	ruvB-like1[Homosapiens]	IEEVKSTTKTQR	3.57	1421.12	0.273386	0	0	0	0	0	0	0	6.35731	5.02797	0	0	0
gi|578846127	PREDICTED:proline-richprotein2-likeisoformX2[Homosapiens]	VADPTHPTQVR	5.25	1420.94	0.554546	7.36964	6.38884	5.94607	5.54344	5.33728	5.68362	5.82175	6.73124	5.77586	6.5314	6.10815	5.64717
gi|27735000	sodium/potassium-transportingATPasesubunitbeta-1-interactingprotein3precursor[Homosapiens]	HLFIQMLQIIE	11.7	1399.65	0.0229052	7.6212	8.68432	5.18117	6.35435	4.48433	4.55996	4.54204	3.56207	3.60774	3.26674	4.36666	3.50875
gi|24308089	chromodomain-helicase-DNA-bindingprotein5[Homosapiens]	KKGSSSEEDER	11.96	1252.12	0.428252	6.25922	5.45201	7.2358	4.81095	5.30418	5.81721	3.27398	3.46915	3.23524	4.19714	4.25225	3.86276
gi|30802198	JOSD2protein,partial[Homosapiens]	GAEDGMSQAPGAQPSPPTVYHER	15.1	2393.48	0.214569	2.86721	2.86246	4.53965	7.67291	4.3297	4.50009	6.10801	2.4605	6.01781	3.35049	5.36066	6.80928
gi|40980636	unnamedproteinproduct[Homosapiens]	HQGXMVGMGQK	4.11	1129.29	0.511272	10.372	7.45866	6.08935	7.27665	6.83641	4.14291	6.56196	6.67025	2.84771	5.93965	8.90672	3.48281
gi|578811675	PREDICTED:inositol1,4,5-trisphosphatereceptortype3isoformX3[Homosapiens]	QKLMREQNILK	14.47	1417.37	0.395493	8.41884	5.4317	8.01703	4.24379	3.90827	4.5336	4.06433	3.05869	3.59741	3.48762	3.45233	3.39356
gi|3342737	R26660_2,partialCDS[Homosapiens]	SNFSKK	3.43	711.344	1.17e-13	2.8223	2.5869	1.68905	3.1677	1.43589	2.42825	3.16887	2.8294	2.50626	2.34141	2.26517	2.23957
gi|11641261	endoplasmicreticulumaminopeptidase2[Homosapiens]	ESRHIALSNMPK	4.42	1398.15	0.509666	5.46824	4.51233	5.36859	4.34328	3.3412	6.56987	5.33035	2.95579	0	0	6.49336	0
gi|578827491	PREDICTED:talin-2isoformX15[Homosapiens]	MVSSAK	7.51	636.718	0.268687	3.71908	2.93241	3.25817	3.50061	2.79406	2.95174	6.03551	7.78007	3.13381	3.29052	3.08667	6.4123
gi|530415894	PREDICTED:nesprin-4isoformX8[Homosapiens]	MALSLPLGPR	7.92	999.875	0.499519	9.3056	2.78517	8.42711	7.03502	5.9743	9.31758	9.57957	4.68958	0	8.81537	1.95826	10.0262
gi|14035940	unnamedproteinproduct[Homosapiens]	QPQGH	1.86	628.31	0.000950561	5.17825	4.85878	0	9.09445	4.91553	5.53797	0	0	5.62584	3.86146	0	4.8703
gi|119580377	hCG1777549[Homosapiens]	SGVRGKSILGISMQMNGPGFQLR	10.35	2434.08	0	4.1609	2.8337	3.3127	4.22389	3.46958	4.04592	4.54027	3.17903	4.22365	2.74613	5.19206	6.22127
gi|578817903	PREDICTED:bromodomain-containingprotein3isoformX2[Homosapiens]	HPMDLSTVK	3.69	850.254	0.421555	6.75335	3.06131	5.49203	5.32929	2.13495	5.44324	2.64273	3.58039	2.3944	3.06598	5.44436	3.47463
gi|578821732	PREDICTED:neuroblastdifferentiation-associatedproteinAHNAKisoformX10[Homosapiens]	FSMPK	18.57	624.995	0.292402	3.60725	6.5116	2.27944	8.04172	3.5511	3.27195	8.31545	7.94786	2.6022	3.37853	6.24672	8.09388
gi|578832470	PREDICTED:probablephospholipid-transportingATPaseIIBisoformX12[Homosapiens]	AVYGWMMMK	9.12	1131.54	2.34e-13	6.05416	5.68517	6.25955	5.6053	5.37204	5.49352	4.70843	4.22483	4.43471	4.0078	5.63399	2.5335
gi|40976558	unnamedproteinproduct[Homosapiens]	FSLFYLR	16.85	945.579	0.230819	9.30929	7.91761	9.18294	5.10124	6.5481	7.31626	5.6712	6.57894	4.1648	4.93642	3.85012	3.49523
gi|119613686	hCG1985659[Homosapiens]	MAQESASEEGFRK	17.09	1469.7	0.00976064	6.4322	5.53502	6.50185	5.99598	5.24427	6.43566	5.11113	4.76213	5.64038	5.4249	6.2764	5.24503
gi|550545088	ChainC,HumanLactoseSynthase:A2:1ComplexBetweenHumanAlpha-lactalbuminAndHumanBeta1,4-galactosyltransferase	GMSISRPNAVVGTTRMIR	5.92	2029.73	0.744259	0	6.48623	4.90483	4.0645	3.88494	0	2.72543	0	0	7.13141	3.1121	2.88848
gi|261878494	gasdermin-D[Homosapiens]	QPEHK	4.55	553.444	0.30455	7.58569	1.0892	6.85914	4.2639	6.85843	6.95575	6.45566	6.81635	3.85986	0	6.73892	6.99252
gi|4506331	6-pyruvoyltetrahydrobiopterinsynthase[Homosapiens]	MSTEGGGR	23.37	794.881	0.333173	3.08129	0	2.14658	3.60405	1.82868	1.98504	2.95318	5.93537	4.26843	-0.128827	0	5.26622
gi|256222832	neuroligin-4,Y-linkedisoform2precursor[Homosapiens]	LGILGMQEARLCGSSKMFNYFK	10.41	2550.7	0.613888	3.32902	4.74401	6.52191	6.33816	3.32234	4.60612	2.51421	6.82785	2.52536	4.93953	5.53747	1.50271
gi|194305986	wingsapart-likehomologvariant18[Homosapiens]	MAKLG	3.52	536.026	0.275691	8.42826	0	7.89161	0	-0.447826	0.515761	3.98116	3.75746	4.07129	3.63303	4.08096	0
gi|339012	T-cellreceptorprecursor[Homosapiens]	ATMYAVLVSALVLMAMVKRK	11.72	2211.24	0.181218	5.85296	4.46636	6.70589	3.63687	5.62081	3.79097	3.18656	4.43596	1.58761	4.65084	2.97183	1.92498
gi|312032348	RNA-bindingprotein12[Homosapiens]	LQGLPIVAGTMDIR	11.8	1497.54	0.756311	5.45411	6.19428	7.69986	8.11317	7.98218	8.57817	4.33205	6.6369	3.51067	6.20287	4.32269	4.41584
gi|40982314	unnamedproteinproduct[Homosapiens]	HMDLSGK	10.37	1580.71	0.397076	2.89234	4.35474	0	3.92167	3.71743	3.03471	3.95494	4.37425	2.82226	0	8.99614	3.55658
gi|23397702	copine-1isoforma[Homosapiens]	KDFLGK	9.16	708.314	0.0029548	0	4.81136	4.73165	5.83365	4.60933	5.48864	0	5.33253	4.96352	4.56384	0	0
gi|40018633	isopentenyl-diphosphateDelta-isomerase1[Homosapiens]	HPGPAVVCGR	8.72	1425.33	0.497919	6.55633	7.35382	5.33608	5.88467	7.13176	3.74503	3.55241	7.04345	2.82252	6.64518	3.32708	6.64954
gi|444739067	alternativeproteinASAP1[Homosapiens]	AMMIWMTNQALSR	21.4	1567.66	0.536984	9.80667	3.94566	3.84946	4.73911	6.1319	5.98407	4.61005	5.11315	5.60459	4.08892	3.77897	4.02437
gi|578820423	PREDICTED:post-GPIattachmenttoproteinsfactor2isoformX2[Homosapiens]	MLVDPGK	9.63	774.369	0.00465752	0	4.83941	5.38767	6.92499	5.40058	6.27927	6.66452	5.16931	0	5.02694	3.98976	6.8171
gi|532691789	B-celllymphoma/leukemia11Bisoform4[Homosapiens]	KQGNPQHLSQR	13.05	1294.14	0.603828	9.18088	8.78082	7.99259	5.65917	7.24178	6.09623	4.44937	3.71427	4.91817	3.99902	6.02007	4.77281
gi|9844528	T-cellreceptorbetachain[Homosapiens]	DGNSPLHFG	6.68	944.501	2.34e-13	4.0394	3.23184	3.58784	3.79499	2.50972	3.8426	3.81946	3.34203	3.43176	3.51612	3.68307	3.68395
gi|7020833	unnamedproteinproduct[Homosapiens]	SGRMEGAK	12.53	835.913	0.172868	0	0	1.33176	3.09926	0.451493	0.789963	3.50622	0	1.89612	2.4213	2.40007	3.5775
gi|119583580	hCG2040868[Homosapiens]	THTQGGR	16.61	757.219	0.31243	4.49558	5.42753	5.10218	4.7154	5.48206	6.2444	3.95973	4.03041	5.96232	4.48828	10.4482	10.0333
gi|344217767	modulatorofretrovirusinfectionhomologisoform2[Homosapiens]	NVAPMKAPK	6.81	972.093	0.195979	1.82816	2.33944	4.92682	3.55868	2.37263	2.17265	0.221225	4.66731	-0.0555819	2.19628	3.05868	0.101217
gi|258547126	DNA-bindingproteinRFX6[Homosapiens]	GSMVSSDAVK	16.37	995.405	0.780103	2.30052	2.1724	1.55894	2.7268	2.06528	3.59235	3.53096	1.96643	3.44053	1.77178	2.43127	3.36337
gi|34810994	ChainD,HeterodimerOfP40phoxAndP67phoxPb1DomainsFromHumanNadphOxidase	DSNELVPLSEDSXK	8.71	1539.81	0.0237233	4.84991	4.21246	1.9531	3.25058	3.25436	4.60478	4.36431	0	0	0	0	0
gi|119609904	hCG1656978[Homosapiens]	GAGPR	18.94	457.118	1.17e-13	3.78387	2.92482	2.59972	4.20556	2.89569	3.9448	4.04367	3.9363	2.83568	2.96932	3.58308	3.35336
gi|41152097	A-kinaseanchorprotein17Aisoform1[Homosapiens]	ALGLQRK	14.58	784.365	0.0125265	4.32585	3.80153	0	6.87676	4.42444	4.63744	5.45742	3.19661	4.70953	3.3576	5.69859	5.78289
gi|166158925	thymidinephosphorylaseisoform1proprotein[Homosapiens]	VHRDGPALSGPQSR	9.67	1474.19	0.812309	9.85247	8.84877	5.39261	5.81597	5.27001	6.25267	6.14039	7.64843	4.7561	4.11995	0	4.78441
gi|530364970	PREDICTED:Gpatchdomain-containingprotein4isoformX1[Homosapiens]	ENGITQALR	14.04	1002.83	0.325108	9.14872	2.89603	2.16359	7.94225	0	4.09696	8.14038	4.22441	4.22979	3.75551	4.42864	3.40865
gi|578803868	PREDICTED:coiled-coildomain-containingprotein138isoformX4[Homosapiens]	RLRSSFDALK	18.1	881.996	0.192512	2.24085	3.03563	3.78668	5.02285	4.27345	3.38221	4.68953	3.64848	8.62444	0	0	0
gi|530368156	PREDICTED:dysferlinisoformX2[Homosapiens]	VEDLPADDILR	18.9	927.302	0.309258	4.19012	4.78215	4.26035	4.84141	4.58178	4.37059	5.53754	5.02616	4.41453	4.14748	4.7771	4.53934
gi|127138957	teashirthomolog3[Homosapiens]	MKEPDGKLSPPK	11.57	1495.71	0.352201	6.42659	6.79816	6.64344	6.47274	5.27791	7.69479	5.05218	6.22721	4.60409	6.48976	6.8364	3.27928
gi|15341846	FLJ14107protein[Homosapiens]	AGNSK	7.08	450.206	0.00719165	0	6.73731	0	11.0004	6.30415	0	10.1765	5.35246	9.8801	10.0403	10.0737	9.73976
gi|530415600	PREDICTED:kaptinisoformX1[Homosapiens]	QKIRPVAK	8.76	938.416	0.420415	4.81868	5.17199	5.5702	5.84999	7.29332	4.11587	6.68742	5.0302	5.28512	5.72623	5.43543	8.65048
gi|578804977	PREDICTED:testis-specificgene10proteinisoformX11[Homosapiens]	MMRSRSK	10.41	1536.44	0.293162	1.38588	4.57175	3.76613	1.29937	1.03831	2.22321	0.863271	2.1146	2.44035	2.14826	0.572031	0.803984
gi|530391314	PREDICTED:spermatidperinuclearRNA-bindingproteinisoformX3[Homosapiens]	EGAGSSALK	7.22	927.789	0.324941	3.74757	3.446	6.31368	3.15709	0.626004	0	6.03902	1.27708	4.05569	0.341371	0	0.402153
gi|578815398	PREDICTED:testis-expressedsequence15proteinisoformX5[Homosapiens]	KDLGK	5.63	561.275	0.0076371	2.89883	2.76425	3.02104	3.4347	2.83227	3.46739	3.51615	3.71392	3.19564	4.04007	3.85819	4.25587
gi|1517909	RAGE-4ORF2	MSSAHPLR	8.15	720.35	0	0	0	0	0	0	0	0	7.22427	0	0	0	0
gi|530396896	PREDICTED:1-phosphatidylinositol4,5-bisphosphatephosphodiesterasebeta-3isoformX1[Homosapiens]	IAAFEEGGKFVGHR	13.54	1010.98	0.317697	6.95339	0	0	4.80157	-0.363901	0	4.34843	7.03805	6.10656	0	0	0
gi|578799177	PREDICTED:nucleartranscriptionfactorYsubunitgammaisoformX13[Homosapiens]	MISAEAPVLFAK	7.1	1293.67	2.34e-13	3.21302	4.08831	3.06763	4.10885	3.61037	4.85154	4.09199	3.39293	3.68116	4.3137	3.8292	3.82775
gi|578835588	PREDICTED:disintegrinandmetalloproteinasedomain-containingprotein33isoformX27[Homosapiens]	GAALASPMPR	16.69	899.88	0.599165	8.74963	7.42908	6.06652	5.8474	7.9931	6.10469	5.86737	4.93157	4.59743	5.64049	5.7532	6.1545
gi|5001398	laminingamma3chainprecursor[Homosapiens]	HSSLSGPQDAR	7.21	1155.32	0.411459	5.04364	4.57644	3.96726	4.81975	6.839	4.76132	4.81923	4.20163	4.13903	4.42458	4.14767	7.81369
gi|530400291	PREDICTED:proteinphosphatase1regulatorysubunit12AisoformX9[Homosapiens]	KDESPATWR	8.08	1088.91	0.760693	6.07859	5.85132	5.0846	4.79504	4.86182	4.8403	7.53893	5.06741	3.9409	5.0609	5.33783	4.71267
gi|578807573	PREDICTED:intraflagellartransportprotein122homologisoformX19[Homosapiens]	QATAVRCLDMSASRK	13.49	1472.88	0	6.60731	6.32604	5.66718	5.46919	4.71091	5.80478	5.35675	0	4.07297	0	0	0
gi|40042374	unnamedproteinproduct[Homosapiens]	MHQFQLDITVKMGRXK	12.74	1978.65	0.337576	4.83949	4.75058	6.72922	4.66359	5.61244	7.04493	4.48511	0	3.52864	4.35593	4.62819	3.84718
gi|530368008	PREDICTED:sonofsevenlesshomolog1isoformX1[Homosapiens]	RNPLSLPVEK	5.22	1152.18	0.733252	3.047	5.38807	7.0991	5.30124	4.4969	5.42611	8.73076	2.65321	1.67549	4.36923	2.62252	5.00757
gi|221316609	cationchannelsperm-associatedprotein1[Homosapiens]	GSAHSMTRSSSTIR	9.99	1476.75	0.00399557	0	3.5801	5.98327	5.31662	4.38734	2.25952	1.01058	4.72213	0	3.72563	3.89419	0.679921
gi|1790880	microtubule-associatedprotein1a[Homosapiens]	KDQALEXK	4.78	968.05	0.264913	4.67291	4.11737	6.1687	5.23674	3.65942	5.24024	4.55869	4.95617	5.90063	4.23829	7.2062	3.12251
gi|119621697	hCG1648136[Homosapiens]	MNHKRLAR	8.36	1248.08	0.522463	10.0385	4.31883	9.22169	4.03619	3.03377	8.60972	3.67151	10.5801	8.23444	9.71954	3.57025	5.77024
gi|578827434	PREDICTED:coiled-coildomain-containingprotein33isoformX3[Homosapiens]	ATVDPGGWR	9.92	1116.08	0.729785	0	4.87926	5.47927	6.64745	8.10932	6.47449	0.865517	6.81466	6.93329	5.30073	5.56763	0
gi|578808088	PREDICTED:limbinisoformX2[Homosapiens]	KNLFKR	10.43	1563.93	0.313762	6.09944	6.26892	4.46305	4.94869	5.35928	3.77563	5.25437	6.52595	4.23433	5.3202	6.10379	5.76814
gi|194380046	unnamedproteinproduct[Homosapiens]	MLAKISTTWK	11.14	985.284	0.573577	7.78826	4.26704	8.62123	5.40868	7.66636	8.33509	7.89661	7.55859	6.88859	7.25493	4.67617	3.87533
gi|513789380	NADHdehydrogenasesubunit5(mitochondrion)[Homosapiens]	KXGGLLK	7.33	730.575	0.308434	0.940462	2.56599	3.59955	0.383829	0.572709	1.24171	4.65944	2.88286	0.9378	3.71562	5.66199	2.12531
gi|578830602	PREDICTED:nucleosome-remodelingfactorsubunitBPTFisoformX15[Homosapiens]	HLAHK	8.62	605.62	0.284079	3.33859	2.96245	5.09887	2.68473	2.6665	3.37373	7.93792	2.81078	2.47219	2.68715	6.37397	7.33676
gi|58331117	ankyrinrepeatdomain-containingprotein16isoformc[Homosapiens]	KADWTPLMMACTR	10.1	1591.72	4.7e-13	2.695	4.64874	4.62913	0	4.49422	4.7258	3.45191	4.97796	2.56083	3.76932	3.3682	3.02821
gi|21928434	seventransmembranehelixreceptor[Homosapiens]	AASCLLRYTTSELR	6.37	806.237	0.525452	4.77164	2.83642	3.23603	3.40966	2.70038	3.62223	3.64577	0	4.39277	4.48061	4.56889	4.52305
gi|119605127	hypotheticalproteinFLJ20850,isoformCRA_c[Homosapiens]	RNLPSDGGSPGMR	19.28	1359.72	0	0.660602	3.39711	4.69531	3.47002	3.06603	3.05343	0.451249	5.48014	0.233596	3.44369	3.94623	0.342957
gi|578807311	PREDICTED:sodium/hydrogenexchanger10isoformX2[Homosapiens]	AFGLK	7.46	536.116	0.215262	3.79821	2.60525	3.16844	3.63302	3.3559	4.41182	4.17843	4.46578	3.54945	3.22191	3.95377	4.00803
gi|15277240	HCGV[Homosapiens]	EKLAEPGAR	12.52	969.851	0.514126	4.36168	5.3468	8.98887	6.09335	3.48227	8.70345	0	5.63185	4.32408	5.20956	0	3.08429
gi|578800918	PREDICTED:immunoglobulin-likedomain-containingreceptor2isoformX9[Homosapiens]	SKSEMLSR	4.44	1216.45	0.671692	6.96763	5.04949	5.55636	7.02434	7.4241	5.35987	4.89617	6.63891	5.19248	4.32845	5.74215	4.29036
gi|112697530	immunoglobulinheavychainvariableregion[Homosapiens]	GLEWVSTISGSGYSTYYADSVK	12.84	2210.75	0.704192	10.4602	10.0916	8.5558	7.84374	6.72833	9.58237	9.85624	8.71063	8.41491	9.43017	8.57489	0
gi|343791709	anti-HIV-1immunoglobulinheavychainvariableregion,partial[Homosapiens]	XTLGTK	0.05	356.074	0.00282941	4.67178	4.16962	3.43395	4.1606	3.4916	4.64179	3.80075	4.21439	3.88604	3.95689	3.90167	3.96479
gi|17978477	vacuolarproteinsorting-associatedprotein11homolog[Homosapiens]	LPFEQAESNMK	14.66	1307.76	0.258279	0	8.37941	9.16419	8.55114	4.9958	10.125	7.77241	8.26929	7.50175	8.11693	4.98531	4.59492
gi|578812363	PREDICTED:RWDdomain-containingprotein2AisoformX4[Homosapiens]	HISCKHAESVETEGNGEDLR	9.1	2296.09	0.0241151	4.69745	5.82216	5.17767	4.9299	4.84444	4.04037	9.21989	6.8699	3.96863	4.36239	5.26179	4.96152
gi|530387620	PREDICTED:R3Handcoiled-coildomain-containingprotein1isoformX1[Homosapiens]	LVARALGLQHKK	7.69	1307.18	0.739941	4.97492	0	4.51007	5.37869	4.36395	0.770305	6.69651	4.17484	-0.156793	6.07755	0.378324	0.504784
gi|578804326	PREDICTED:AF4/FMR2familymember3isoformX3[Homosapiens]	NEKMLRSPISPLSDASK	9.43	1889.25	0.705912	3.7658	5.71785	3.7795	4.6521	4.02702	4.46177	4.11063	5.10088	9.86583	4.59537	4.64159	4.76011
gi|28802185	unnamedproteinproduct[Homosapiens]	GGVAXFCVGGVAVGGR	7.52	1490.21	0.641646	6.14715	5.2773	5.56908	4.73289	3.54849	5.19951	4.45209	3.91058	3.99213	3.5283	4.92374	3.95014
gi|530388508	PREDICTED:junctophilin-1isoformX3[Homosapiens]	RGSLLGSMKLRK	13.6	1363.64	0.546996	3.34176	5.81006	6.28104	4.23926	4.87331	3.95526	3.68993	4.66763	2.68824	4.39979	4.82191	1.82177
gi|119577292	pleckstrinhomologydomaincontaining,familyG(withRhoGefdomain)member2,isoformCRA_b[Homosapiens]	DPGESMGLHRAQGAPDAPFHM	8.19	2252.48	0.464944	3.92641	5.1697	4.67372	4.68376	4.58765	4.44368	5.74334	5.81747	3.62609	0	5.17373	4.48759
gi|535847	TCRdelta[Homosapiens]	ALGELGGSWDT	12.1	1104.94	0.570272	4.36031	3.84357	3.05616	0	5.37237	3.92436	4.35864	4.87329	4.44523	0	3.93569	0
gi|119575790	hCG1979965[Homosapiens]	AGAERG	13.4	560.689	0.269529	6.64304	6.40473	6.65643	5.45674	5.26274	6.40264	6.03177	4.79577	3.9429	6.60869	8.01481	5.54623
gi|299523060	humanin-likeprotein7[Homosapiens]	MATGGFGCLLLLIR	8.29	1593.75	0	6.31878	4.89387	0	0	3.26556	4.71017	3.80522	4.25307	3.25137	3.58433	3.83011	5.53022
gi|578822370	PREDICTED:cytoplasmicdynein2heavychain1isoformX1[Homosapiens]	MGVVIVGPSGAGK	20.87	1190.28	0.577667	4.37539	9.04836	4.82207	5.30097	6.3565	3.85877	4.29001	3.93763	7.26464	3.80249	9.16775	3.87459
gi|119623323	THAPdomaincontaining7,isoformCRA_a[Homosapiens]	RLEPVGGRLPK	5.53	1023.23	0.543529	6.99947	5.66112	5.53761	7.81914	5.9477	6.25391	5.74401	5.55781	5.69948	5.15535	5.56534	3.5094
gi|13129068	nucleolarcomplexprotein4homolog[Homosapiens]	VAHLK	4.1	567.372	0.230427	2.97672	5.50969	2.74176	6.51463	2.9356	6.19989	4.34683	6.89432	5.21451	3.95928	4.00227	5.41941
gi|20988859	Trypsindomaincontaining1[Homosapiens]	GLAMAVSPLGAVPK	11.86	1357.68	0.0170615	7.65398	7.13568	6.76944	6.67356	6.5666	6.71328	5.74625	5.26273	5.38209	5.35322	6.0815	4.83389
gi|530411528	PREDICTED:kinesin-likeproteinKIF19isoformX2[Homosapiens]	AGMGQLREQLASAFQEQMDVRR	15.6	2537.18	4.69e-13	5.24295	4.63968	4.86822	4.50744	3.80879	3.38822	2.9168	5.18838	2.00642	3.28011	3.39321	3.13376
gi|119630420	hCG1817278[Homosapiens]	QVSVSINVLLK	16.89	899.749	0.575087	8.36001	9.28238	0	0	6.05	1.48658	4.83978	7.51392	0	0.5762	4.24821	7.76456
gi|119632096	hCG2014450[Homosapiens]	ATPDRSPR	25.8	823.552	0.279873	6.23931	4.12628	6.20891	3.41925	1.84648	2.03327	9.83368	6.8974	0	2.17897	2.24144	2.79253
gi|530406016	PREDICTED:dualoxidase1isoformX1[Homosapiens]	NGLFSKKEIEEIR	3.08	726.026	0.486741	6.41376	5.0656	5.9821	5.28329	4.57959	6.61667	5.3646	4.58745	3.61512	5.88345	5.12354	5.66805
gi|93007610	anti-Rh(D)antibodyimmunoglobulinheavychainvariableregion[Homosapiens]	VXLVHSGGGVVQPGR	8.18	979.381	0.223725	7.07727	5.46473	4.97957	6.85287	5.32562	5.24684	7.16667	5.16411	9.5503	8.42474	5.95186	3.59457
gi|119594238	hCG1729961[Homosapiens]	VYVKDLKEKVPK	6.31	1160.6	0.93906	9.15994	7.05573	7.63933	0	7.13158	8.30653	5.14306	0	0	4.6521	0	0
gi|27900043	unnamedproteinproduct[Homosapiens]	XDSLSVNEFK	8.46	1185.68	0.00649279	3.37398	4.80436	5.77716	6.01057	5.14755	4.84924	5.81395	5.25213	5.54737	4.46837	4.33634	3.95035
gi|38638919	ankyrinrepeat-containingprotein[Homosapiens]	TPSSTSR	8.63	735.83	0.416482	5.08179	4.81152	6.91207	8.10739	5.78694	4.93916	0	4.20669	4.74894	0	4.02769	6.88842
gi|119613125	hCG1641949[Homosapiens]	MHRGQRILK	7.13	1268.42	0.402094	6.1349	4.21936	5.38409	4.4863	5.20677	4.32606	4.81808	4.03347	3.86892	4.18592	4.10005	4.1094
gi|578840155	PREDICTED:WDrepeat-containingprotein81isoformX1[Homosapiens]	GLGGLLEVPEQPR	8.13	1114.56	0.00899938	2.84129	5.58545	3.85116	3.54962	4.17759	0	4.78966	4.25944	3.19497	4.57163	5.37149	3.05552
gi|530394600	PREDICTED:nucleolarandcoiled-bodyphosphoprotein1isoformX1[Homosapiens]	KVWTITSVR	6.03	1137.56	0	5.89236	5.48647	5.25072	0	5.54222	5.72021	5.80511	5.60927	0	5.54416	0	5.50967
gi|345100957	Chainn,TruncatedSnareComplexWithComplexin(P1)	KXEEAQEALR	7.17	1183.57	0	6.34376	5.64297	5.22634	0	0	0	4.90981	0	4.78891	0	5.26422	4.05848
gi|119613709	hCG1641866[Homosapiens]	QQIDIAVNWAGGLNHAK	11.57	1833.35	0.437835	5.62667	7.43083	4.74612	3.69591	5.38148	4.78533	4.52452	5.41346	2.93134	4.31503	5.85266	3.04832
gi|6681436	sisterp-glycoprotein[Homosapiens]	LSTIQNADII	12.84	995.459	0.238644	5.8467	6.65259	4.81695	7.37315	5.11957	5.48574	5.45544	5.73175	5.22108	4.2839	5.22513	4.80237
gi|40981538	unnamedproteinproduct[Homosapiens]	ELERQXFCGARR	9.22	1534.47	0.557692	6.7959	8.56283	4.67409	6.57221	3.43808	6.57041	3.77478	8.45474	3.61513	3.63286	8.2846	4.0992
gi|530387620	PREDICTED:R3Handcoiled-coildomain-containingprotein1isoformX1[Homosapiens]	APASCPSR	3.93	845.443	0	2.60257	3.84528	3.98533	4.25884	2.91182	0	2.14956	4.37954	1.66884	0	0	2.44432
gi|578835507	PREDICTED:GDNF-induciblezincfingerprotein1isoformX10[Homosapiens]	ASNGMSSDLPPK	7.7	1698.54	0.596271	5.20787	6.97577	6.92287	7.77397	7.04423	7.55517	5.36433	3.52574	3.45986	4.50033	6.09184	5.86277
gi|530389110	PREDICTED:E3ubiquitin-proteinligaseUBR5isoformX5[Homosapiens]	KAAVIIMAVEK	11.82	869.327	0.625964	3.00073	3.92876	9.68099	9.98573	7.99824	4.72745	11.0127	3.26681	4.50687	5.26637	3.93142	4.96128
gi|452933	anti-cardiolipin/beta2glycoproteinIimmunoglobulinlightchainvariableregion[Homosapiens]	AAPSVT	6.54	544.936	0.398852	4.30929	6.56858	6.62681	2.04922	6.46535	2.25962	7.76256	2.31544	3.82702	5.92234	2.77751	2.71867
gi|116008152	collagenalpha-1(XV)chainprecursor[Homosapiens]	KGEPGMHGAPGPMGPK	13.59	1580.1	0.274024	0	5.86842	0.158298	5.12214	5.51361	0.698005	0	0	0	-0.138919	0.147391	0
gi|530386010	PREDICTED:pairedboxproteinPax-4isoformX1[Homosapiens]	LATATSLPEDTVR	19.78	1373.93	0.96167	5.36785	10.0728	4.86884	5.30314	6.50929	5.97099	9.34443	8.65998	5.13275	5.93532	5.75023	5.72939
gi|110645906	APOB48Rprotein[Homosapiens]	MRQDLGIRADRAR	5.53	1513.83	0.445167	4.77324	4.40757	0	5.34657	4.42836	5.71036	5.08633	4.71131	4.64686	3.56351	4.6834	4.21543
gi|221044124	unnamedproteinproduct[Homosapiens]	MCSTGTGTR	10.56	852.495	0.415363	9.04463	5.53711	5.38955	5.04702	4.35028	6.00857	4.49349	4.7973	7.03118	5.0455	4.71451	4.13504
gi|530411297	PREDICTED:gapjunctiongamma-1proteinisoformX2[Homosapiens]	AGSNK	9.65	476.8	0.37688	6.16921	5.91092	4.5497	7.91042	4.76626	6.27003	8.54303	6.116	4.31248	6.60701	7.01169	5.79505
gi|578810422	PREDICTED:cyclin-dependentkinase-like3isoformX10[Homosapiens]	VGEGSYGTVMKCKHK	3.57	1696.54	0.679436	5.02586	6.69948	5.3172	7.35033	5.13851	6.60405	4.89228	3.8283	5.49545	3.98862	3.31982	5.24576
gi|578804836	PREDICTED:titinisoformX7[Homosapiens]	VDQHEWTK	8.56	1039.45	0.00498784	4.40867	4.07713	3.4356	4.4107	3.269	4.37514	3.77877	5.5232	3.4878	3.96082	3.84075	3.87465
gi|40980390	unnamedproteinproduct[Homosapiens]	MILDPDIKENIKMK	7.71	1719.66	0.420676	5.36616	4.63113	4.11162	6.52828	4.5453	5.70246	6.81032	4.91134	3.60215	0	4.61873	4.15432
gi|530378030	PREDICTED:folliculin-interactingprotein2isoformX6[Homosapiens]	HTGVDR	14.05	1332.91	0.400059	5.19117	4.49155	4.17474	4.79118	4.65678	5.20622	5.03221	5.04426	4.71505	4.55001	6.49557	4.43004
gi|444733055	alternativeproteinTAF7L[Homosapiens]	MRMRMR	6.6	964.352	0.424672	8.33259	8.16844	4.7653	7.62304	7.01685	4.31056	5.86886	4.46302	3.57254	7.75835	7.84223	5.25455
gi|119623607	hCG1999540,isoformCRA_a[Homosapiens]	YQAVTATLKK	6.31	1121.24	0.49994	4.7901	3.45694	4.26417	5.2822	3.93384	4.83972	4.63959	4.58731	4.79145	4.37405	4.48496	4.33177
gi|10438372	unnamedproteinproduct[Homosapiens]	MAFFCILR	6.93	896.336	0.39353	5.53203	5.23567	4.77613	5.28357	5.6043	4.87813	4.98242	3.76726	5.28285	4.76091	6.11414	4.21507
gi|119580882	septin3,isoformCRA_a[Homosapiens]	AEARSRGGRGGAGR	9.42	1357.68	0.0166685	7.86	7.2242	6.90056	6.73713	6.61219	6.90406	5.93342	5.33332	5.40326	5.46156	6.10215	4.80383
gi|28801124	unnamedproteinproduct[Homosapiens]	MTVMEALHSAR	9.75	1089.21	0.523911	5.46828	6.7672	6.30826	7.61563	4.68433	5.06632	7.54219	7.72158	3.73027	6.62326	4.93276	4.2908
gi|116534990	transientreceptorpotentialcationchannelsubfamilyAmember1[Homosapiens]	NGHDKVVQLLLK	13.76	802.621	0.22242	3.83655	4.44078	3.4633	3.52296	2.95983	4.42233	8.06109	2.95659	2.9878	7.57124	8.22387	3.55613
gi|530410138	PREDICTED:proteinflightless-1homologisoformX2[Homosapiens]	ACQVIWVEGGPR	15.31	1372.08	0.252424	8.95957	5.21846	7.6691	5.7775	5.19014	5.17841	5.64442	5.09292	4.45939	4.98701	4.74432	5.45373
gi|8923417	poly(ADP-ribose)glycohydrolaseARH3[Homosapiens]	AAAAMAAAAGGGAGAARSLSR	11.58	1689.25	0.349149	8.59423	7.78259	4.50904	4.04338	3.66311	5.09729	5.98004	5.52137	5.43514	4.55972	4.89078	4.1
gi|56675804	immunoglobulinheavychainvariableregion[Homosapiens]	RLSGX	9.47	520.282	0.024237	6.08334	4.58299	4.67036	5.88342	5.21536	5.88268	4.95294	5.09628	4.57864	4.19392	5.11119	4.59251
gi|268607667	epidermalgrowthfactor-likeprotein6isoform2precursor[Homosapiens]	DRIKKLLAHK	13.29	1220.63	0.0187945	5.02622	3.95979	5.47936	5.9194	5.52179	5.7114	5.74609	6.72588	3.8628	4.41392	5.53727	5.49991
gi|17530791	zincfingerprotein354B[Homosapiens]	CNTCGK	9.29	738.25	0.229719	0	5.06159	1.14699	1.62529	0.223542	1.47757	2.20507	7.08738	3.28486	0	1.94128	3.41945
gi|151946791	ubiquitouslytranscribedtetratricopeptiderepeatproteinY-linkedtranscriptvariant184[Homosapiens]	XLLGKAVR	14.82	813.95	0.411381	0	0	0	6.13009	0	5.69493	0	0	0	0	0	0
gi|388776651	immunoglobulinheavychainvariableregion,partial[Homosapiens]	ITMSVDMSK	15.25	1388.92	0.22841	3.91563	7.24024	7.02938	6.05746	6.41045	5.58348	5.56284	6.61131	4.31148	0	5.5539	4.00697
gi|89191868	vonWillebrandfactorpreproprotein[Homosapiens]	KEECKR	5.01	861.214	0.464168	4.69304	4.42256	5.9501	6.63538	5.92014	4.7571	6.83768	4.35067	6.07794	5.50647	6.65917	4.44067
gi|297206791	fibroussheath-interactingprotein2[Homosapiens]	KTHLGLSAAK	8.99	1081.12	0.368222	0	4.53479	0.0040479	8.72295	4.93782	0	3.97074	4.66019	-0.242537	5.56758	5.0608	0
gi|578817442	PREDICTED:tenascinisoformX10[Homosapiens]	GDMSSNPAKETFTTGLDAPRNLR	11.43	2492.88	0.738998	2.54568	5.116	7.07676	5.66237	5.47027	4.95726	2.3992	7.34283	0	4.69165	5.45509	2.76036
gi|119583431	hCG2045177[Homosapiens]	TTRMK	12.13	635.233	0.00416618	4.65266	4.59649	4.06343	5.78373	4.07601	5.06702	4.38502	4.52007	5.01489	4.42253	5.48986	4.70977
gi|40042654	unnamedproteinproduct[Homosapiens]	MXLAAR	13.3	690.266	0.231099	6.19574	5.76709	5.05239	6.00554	5.54812	5.92717	5.82057	5.88825	5.99838	5.689	6.02692	4.33465
gi|29161426	unnamedproteinproduct[Homosapiens]	RVLGRR	15.45	781.551	0.268762	6.04119	5.41393	6.65198	4.45372	3.52988	4.32072	6.62068	6.75084	4.08887	5.32769	3.73421	4.33747
gi|19773359	immunoglobulinkappachainvariableregion[Homosapiens]	PPSTARASTR	5.66	1518.88	0.642222	9.76142	6.51462	8.29039	8.26995	5.35172	6.11532	6.69535	7.96746	7.65188	3.92144	6.19903	4.25274
gi|40977662	unnamedproteinproduct[Homosapiens]	AAYMNKXR	9.04	1244.51	0.361199	4.79624	5.73622	4.95781	4.3853	7.0963	4.36707	4.61528	4.67178	3.79182	4.0344	4.42189	4.38693
gi|126031253	ChainH,StructureOfNtd2DomainOfTheHumanTaf5SubunitOfTfiid	VLSSLTKKEHXK	3.66	1384	0.447931	0	0	0	8.01668	0	0	8.0542	0	0	0	0	0
gi|119600961	LIMdomain7,isoformCRA_g[Homosapiens]	NGNNKYLDQIGNTTSSQRRSK	15.34	1711.88	0.0119257	4.70501	3.16005	3.08377	5.05046	2.92805	0	0	4.98147	3.79521	0	4.18065	3.46857
gi|371446220	immunoglobulinGheavychainvariableregion,partial[Homosapiens]	SDYADSVK	6.22	1161.53	0	0	8.4147	7.61693	0	0	0	0	8.02397	0	7.68801	8.03773	7.86732
gi|578828013	PREDICTED:transcriptionfactorE4F1isoformX5[Homosapiens]	FSVSKDVVVSK	17.62	1192.12	0.572354	8.31266	6.49198	5.90609	3.17996	5.26638	7.63712	8.42539	0	2.41714	7.08096	0	0
gi|578829138	PREDICTED:E3ubiquitin-proteinligaseSIAH1isoformX1[Homosapiens]	RLTWEATPR	5.55	814.47	0.440147	4.78829	3.88806	3.46924	4.6166	3.06195	4.57015	7.39176	3.64601	3.92355	4.67228	6.56607	4.18821
gi|119591016	hypotheticalgenesupportedbyBC052750[Homosapiens]	QDDQLAVTR	3.84	1426.15	0.718347	6.07989	5.87535	5.23558	5.79933	6.98542	6.07266	6.02854	5.54379	4.79483	5.10861	5.7487	4.86592
gi|4505215	interstitialcollagenaseisoform1preproprotein[Homosapiens]	RSMDPGYPKMIAHDFPGIGHK	12.86	2371.13	0	5.33311	5.35895	6.12006	6.21712	5.43391	5.76961	4.79327	6.28611	4.96451	5.47551	5.66601	4.98947
gi|578816120	PREDICTED:sperm-associatedantigen1isoformX2[Homosapiens]	ATTYK	3.65	583.886	0.270641	6.54058	7.6801	4.37588	5.3692	5.59207	5.66467	7.97344	7.78251	6.80609	4.41646	4.58087	5.29595
gi|578817238	PREDICTED:tudordomain-containingprotein7isoformX1[Homosapiens]	KTMPFFLEGKPK	11.24	1439.83	0.232965	1.81287	3.65873	3.29173	3.30936	1.6533	2.20788	3.0827	7.33195	2.8994	0.764392	5.71375	3.20158
gi|119597779	chromosome15openreadingframe33,isoformCRA_e[Homosapiens]	EEQQSWPRGKEASTALCSLTK	11.88	2406.34	0.640377	4.04202	4.01162	3.71852	5.01958	3.61327	4.41948	7.7291	3.04724	0	3.60574	8.0777	0
gi|40975496	unnamedproteinproduct[Homosapiens]	MAYSNLLRANMDGLK	10.5	1697.86	0.81231	6.897	4.87482	6.10457	7.4119	3.78459	5.52729	8.29138	4.55433	6.24691	4.67872	4.59514	4.4553
gi|15777298	immunoglobulinmuheavychainvariableregion[Homosapiens]	WVRQAPGKGQVWVSR	9.65	1559.49	0.552319	7.45151	5.83934	6.14071	5.65576	5.96747	6.61071	5.84176	4.85443	2.3339	5.39026	8.98483	2.5766
gi|119602381	hCG2043087[Homosapiens]	GTTGTTT	12.8	638.256	0.682293	5.4264	5.73197	10.1327	5.42073	7.68352	6.40486	9.88888	8.43583	8.22045	4.86806	7.94107	9.79035
gi|578821722	PREDICTED:splicingfactor1isoformX3[Homosapiens]	HDDPSPR	10.17	956.287	0.431987	5.24742	4.66639	4.71112	6.60435	5.47468	0	5.2257	6.74797	4.80963	4.89353	5.24768	5.28614
gi|182385	long-chainacyl-CoAsynthetase[Homosapiens]	SQIDDLYSIIK	9.74	1237.5	0.245024	3.87332	4.84618	4.06067	4.82724	4.21877	4.83563	3.93217	3.72218	7.30771	0	3.76098	3.0947
gi|578830659	PREDICTED:GAS2-likeprotein2isoformX1[Homosapiens]	GAGTGASREMAPFLR	9.59	1519.58	0.223406	4.30802	3.35799	4.42333	4.38822	4.01544	4.58133	4.86495	6.22623	4.33373	4.34658	4.81282	4.11006
gi|268607677	zincfingerprotein667[Homosapiens]	MPSARGKSKSK	8.03	933.36	0.007358	8.3696	6.58649	6.25498	6.74527	6.82297	7.15698	6.66818	5.46704	7.70238	7.90698	6.58852	7.48036
gi|119571236	hCG2002956,isoformCRA_a[Homosapiens]	APGQTLALR	6.98	1277.65	0.0107077	4.92924	6.87065	4.97701	4.80826	4.03519	4.61615	5.86137	5.7384	4.4797	4.4837	4.70899	4.64223
gi|578805065	PREDICTED:proteinTANC1isoformX8[Homosapiens]	SREGGKGGKK	17.81	1004.51	0.00333261	5.2976	5.07104	4.82045	5.36686	4.80922	5.64011	5.53973	7.5123	4.40368	4.37031	5.49202	5.59198
gi|56675588	unnamedproteinproduct[Homosapiens]	GAPLXK	0.27	307.109	0	5.42291	4.24731	3.74834	4.29399	4.01318	5.76331	4.97654	4.39022	5.25324	4.48643	4.70299	4.47805
gi|48762934	collagenalpha-2(I)chainprecursor[Homosapiens]	GIPGPVGAAGATGAR	5.28	1251.84	0.597002	7.41831	10.0463	6.95925	6.41141	8.83224	8.69287	5.39854	5.19293	7.59113	9.35892	7.16685	8.40584
gi|71051561	ZNF169protein[Homosapiens]	SPGLMTTRKEALMAFR	15.96	1825.94	0.00756915	2.79927	2.05528	2.92241	4.62692	2.48624	3.50629	3.64024	5.11722	3.09359	1.18997	2.81877	3.11703
gi|578819964	PREDICTED:bifunctionalheparansulfateN-deacetylase/N-sulfotransferase2isoformX3[Homosapiens]	VVRPAR	21.59	697.379	0.108809	5.18432	0	3.51271	3.7484	3.26081	4.58765	4.1776	3.25609	3.86373	3.59431	3.91733	4.23626
gi|578842036	PREDICTED:histone-lysineN-methyltransferaseEHMT2isoformX5[Homosapiens]	SFPSSPSKGGSCPSR	11.48	1535.13	0.694845	2.00488	6.46078	2.01971	5.0622	6.2674	2.07848	1.5268	1.76459	0.216961	5.49201	2.44862	1.57501
gi|119587947	adipocyte-specificadhesionmolecule,isoformCRA_a[Homosapiens]	LAFSSLTLVSASGRAGVWMAVGK	6.8	2348.04	0.0211466	5.44687	8.45832	7.41119	7.87974	6.97705	4.85989	7.81392	7.8618	6.32351	6.93115	7.23779	7.44835
gi|338839	Tcellreceptor,partial[Homosapiens]	PPASP	3.96	467.094	0.228393	3.52274	2.65337	2.30582	2.68775	1.97751	2.96576	2.3931	4.43435	2.97498	2.50872	2.94348	3.79483
gi|62088406	DNA(cytosine-5-)-methyltransferase1variant[Homosapiens]	RVGMADANSPPKPLSKPRTPR	22.62	2291.59	0.555189	0	4.45997	4.70356	7.04347	5.0745	5.1574	4.99214	4.90055	5.96084	3.51899	5.03481	0
gi|119612684	ryanodinereceptor3,isoformCRA_c[Homosapiens]	RPGADLPR	38.24	880.891	0.477233	5.8594	4.76006	6.57051	6.14619	10.1949	5.65089	6.59322	0	5.36569	6.58195	6.63435	0
gi|4506289	tyrosine-proteinphosphatasenon-receptortype1isoform1[Homosapiens]	HEASDFPCRVAK	7.99	1415.52	0.475255	4.68592	4.47412	4.65425	5.43422	4.57812	5.23874	5.37193	5.51655	4.67399	4.11396	4.4557	5.38103
gi|119608554	hCG2040852[Homosapiens]	LTINSLSR	22.26	1100.07	0.727822	5.00812	9.53521	10.2401	2.72841	4.42372	2.92283	10.6023	1.69111	4.37293	8.90048	1.73048	5.43381
gi|578844916	PREDICTED:annexinA8-like[Homosapiens]	LYYAMKGAGTR	6.15	1299.66	0.473099	5.21092	5.44021	5.86862	4.96949	4.16559	6.89652	4.97203	4.6014	6.07192	6.04965	9.04653	4.63358
gi|559098458	proteinFAM154Aisoformb[Homosapiens]	QSYRGLMGEPAK	3.05	1334.66	0.0164324	7.03859	7.22379	0	6.99149	0	0	0	0	6.5933	0	6.20685	6.1678
gi|578797574	PREDICTED:zincfingerprotein492-like[Homosapiens]	KACSVSSNLTKCR	1.97	1510.21	0.592573	0	5.37356	2.7458	3.12551	3.68892	0	4.17255	6.6983	4.17134	3.02441	5.07331	3.15697
gi|546235145	monoclonalantibodyCH20lightchain,partial[Homosapiens]	RPSGVSNR	9.13	871.47	2.37e-13	0	0	0	0	0	6.13272	5.55879	4.36971	4.65503	5.85056	5.60266	5.2454
gi|20338988	myosinheavychain[Homosapiens]	MAMSSRLALWEQKIREEDK	6.78	2316.51	0.460448	7.17444	6.14614	3.80794	7.97468	3.01489	4.5315	4.61794	0	3.66171	3.54795	3.43764	2.94668
gi|530416903	PREDICTED:zincfingerprotein304isoformX1[Homosapiens]	AFGCK	18.75	582.409	0.229382	6.24267	5.79185	5.63804	3.95043	2.94562	5.931	7.69079	7.94348	5.0239	5.78804	4.50225	7.16263
gi|119587835	hCG38438,isoformCRA_e[Homosapiens]	MSIGSSPR	5.14	1516.5	0.837719	3.0886	2.29943	5.05906	5.75535	5.50747	4.35341	4.50874	5.53721	3.87835	3.08407	6.0887	5.42714
gi|578803624	PREDICTED:collagenalpha-4(IV)chainisoformX7[Homosapiens]	GEPGLDGR	12.58	799.88	0.369497	8.08664	7.40675	5.58285	4.4316	5.78672	6.11968	6.55833	7.60965	5.23576	5.77889	5.29995	0
gi|578802770	PREDICTED:methylcytosinedioxygenaseTET3isoformX2[Homosapiens]	GKAIRIEKVIYTGK	12.44	1570.65	0.720656	4.40243	3.98999	4.41622	4.78102	4.14192	4.50988	4.86708	8.73043	5.7492	3.39939	4.81086	8.98125
gi|119587385	coiled-coildomaincontaining82,isoformCRA_c[Homosapiens]	RGAGEAVPPRGLREK	9.19	1592.17	0.293637	1.74197	2.5495	4.01284	1.43358	1.68672	0	0	0	0	0	0	0
gi|40548332	coiled-coildomain-containingprotein137[Homosapiens]	MAGAGRGAAVSR	4.81	1119.69	0.316965	8.65462	6.25986	7.2433	5.41916	5.45878	6.01125	5.5055	4.94356	4.99222	5.12421	5.68402	4.84344
gi|530422541	PREDICTED:zincfingerprotein75DisoformX3[Homosapiens]	ENPGDTHSVQK	12.31	1152.11	0.479419	4.77038	8.87535	3.32502	4.06809	4.14927	4.99514	7.88642	4.98291	3.90486	7.41057	5.58157	7.55381
gi|578804137	PREDICTED:proteinunc-80homologisoformX8[Homosapiens]	LLQIKGTRSFQVK	7.53	1518.43	0.586513	1.43059	1.47336	8.0044	2.1086	6.84022	2.9714	5.7248	6.64232	5.92106	6.70193	8.12539	8.06855
gi|20270349	MITdomain-containingprotein1[Homosapiens]	QDPQSTAAATVLK	7.37	1331.64	0.0295113	2.90829	3.13844	2.22152	3.00986	3.06019	2.96061	3.22955	4.28921	3.91336	1.00126	3.71692	3.34486
gi|119581287	hCG16955,isoformCRA_a[Homosapiens]	WVVLSFVIPK	12.95	1187.39	0.509618	5.34812	5.38841	4.13917	5.20813	3.94488	5.59257	4.41444	5.52553	4.65379	3.3316	3.44337	5.4572
gi|784994	EMR1[Homosapiens]	QISMWTKFTK	12.74	1217.87	0.222462	7.58557	2.17252	5.91052	1.38022	5.23914	2.59036	0.579514	1.13358	1.63435	1.44381	1.56228	3.3259
gi|21740191	hypotheticalprotein[Homosapiens]	PMVMPSADPR	9.53	1100.27	0.386991	1.07352	4.77239	0	0.205279	0.0095346	0	0	0	4.44309	1.13621	0.320809	0.113017
gi|40043660	unnamedproteinproduct[Homosapiens]	MWSXGSARATR	12.71	1195.53	0.0165133	5.52093	5.86311	4.6803	4.80479	4.68222	6.74586	6.28795	5.26778	5.00752	4.48192	5.06581	4.53264
gi|530413943	PREDICTED:zincfingerprotein24isoformX2[Homosapiens]	ELQTWVR	16.98	1043.84	0.197147	3.83156	3.18103	2.70295	3.21586	4.22173	5.02023	4.14041	4.28917	4.55858	3.88457	9.60072	9.98009
gi|530410380	PREDICTED:gem-associatedprotein4isoformX4[Homosapiens]	QTLLQKMSSF	4.91	1200.31	0.859296	6.00966	4.69204	4.51564	5.63403	4.33824	5.69831	5.24469	4.7148	4.84003	6.37433	4.99049	5.50119
gi|530407092	PREDICTED:aminopeptidaseNisoformX1[Homosapiens]	VVATTQMQAADAR	5.93	1810.41	0.43064	0	0	9.67585	0	3.86951	0	4.34514	0	8.90302	9.79783	0	0
gi|4758206	dualspecificityproteinphosphatase2[Homosapiens]	SATICLAYLMQSR	13.02	1527.74	0.012321	7.06302	6.56058	7.1875	0	6.1858	6.73429	0	5.29178	5.52374	5.27102	5.92092	5.09201
gi|119581772	hCG1978847[Homosapiens]	GLWNPR	13.64	741.498	0.321771	8.12183	7.67012	7.2227	6.75635	6.39254	7.19205	6.83299	5.35871	6.19677	6.65075	6.66474	6.1757
gi|62088114	eukaryotictranslationinitiationfactor4gamma,2variant[Homosapiens]	MCSLMLSK	17.66	996.602	0.0140788	7.76773	7.34189	4.33017	7.24401	4.72517	7.25578	4.81808	5.00286	3.87715	5.21477	5.09667	5.11588
gi|219841906	C14orf182protein[Homosapiens]	MTGRMATLEK	12.49	1154.85	0.421975	5.92083	4.75101	5.10011	4.90676	3.9517	0.622382	6.31218	0.694338	5.17248	4.78506	4.7218	4.43706
gi|157266292	intestinal-typealkalinephosphataseprecursor[Homosapiens]	LGPETPLAMDR	10.96	1113.88	0.434301	8.72413	5.26264	7.35344	6.81189	7.05742	6.29898	7.36851	1.59621	1.28428	6.89278	6.56322	4.91292
gi|119584414	hCG1759137[Homosapiens]	AADRKQKVR	13.38	937.671	0.233718	4.81221	4.66787	7.28947	4.97112	6.88475	6.35062	5.42873	5.25324	4.58874	4.73098	7.58455	4.58197
gi|578832778	PREDICTED:suppressorofcytokinesignaling6isoformX2[Homosapiens]	KLAKQGWYWGPITRWEAEGK	7.74	1704.77	0.00989198	6.82706	0	5.51395	6.6082	6.2895	6.41903	7.0038	0	5.73327	5.60241	6.18143	6.33404
gi|530405927	PREDICTED:SphasecyclinA-associatedproteinintheendoplasmicreticulumisoformX3[Homosapiens]	RMMEEKLLHAEFK	9.19	1691.92	0.338017	0	5.80079	3.97923	4.36342	5.56296	5.52723	7.19579	4.48229	4.91446	5.457	5.28695	5.33467
gi|530438536	PREDICTED:ETSdomain-containingtranscriptionfactorERF[Homosapiens]	AGKGGTGS	19	635.277	0.243428	8.20262	6.78446	6.42687	6.7409	6.60019	7.30357	6.78005	5.60195	7.49204	7.64914	6.55403	7.3742
gi|75756610	spermatogenesisassociated16[Homosapiens]	KAAFKR	27.54	719.363	0.00978908	5.54937	4.65466	4.58783	5.53446	3.01114	2.47089	4.81915	6.86833	3.69592	1.6073	4.15865	5.02374
gi|119578994	hCG2041737[Homosapiens]	EGLKLGNYFTK	13.34	1704.63	0.4133	6.00461	5.76951	6.90765	5.65364	4.91527	5.69977	6.39109	4.28674	4.44289	4.77102	4.48994	3.81186
gi|224593268	intermediatefilamenttaildomain-containingprotein1isoform2[Homosapiens]	MLEGSWINRR	2.82	1115.05	0.300848	0	0.780833	1.76584	5.15308	4.1212	0.573912	1.86916	4.13222	1.47276	0	0.493665	0.874041
gi|578835713	PREDICTED:death-inducerobliterator1isoformX1[Homosapiens]	AANPSGKKKLK	4.82	1138.79	0.38094	2.86386	5.85874	4.55613	5.06161	4.89342	5.27555	4.36522	5.19041	5.81391	1.47611	4.4365	4.67739
gi|40041748	unnamedproteinproduct[Homosapiens]	YTADGXEVLSIWVTLLITR	16.99	2136.07	0.242021	5.29956	6.00756	3.82555	4.89928	3.03785	3.44844	4.8846	7.23255	4.82642	0.651504	5.23734	4.59092
gi|194374613	unnamedproteinproduct[Homosapiens]	MVGAAFMKK	5.79	613.392	0.013117	4.20601	4.64203	3.27723	4.75178	3.12982	5.07327	5.0225	4.79972	4.50864	2.76026	4.54529	4.69468
gi|431822382	septin-1[Homosapiens]	WGETAGAVMAGGVMDK	5.36	1171.75	0.521878	4.83542	7.27974	4.61972	4.47383	5.0283	4.84772	5.65661	5.63839	3.91056	5.958	6.01893	3.82265
gi|572153176	ChainH,CrystalStructureOfHigh-affinityVonWillebrandFactorA1DomainWithDisulfideMutationInComplexWithHighAffinityGpibAlpha	RLTALPPDLPK	3.57	1071.63	0.00730945	7.35533	6.85209	6.06653	5.70036	5.49701	6.57716	6.49964	6.50273	5.85737	5.73471	6.01591	6.36743
gi|530379683	PREDICTED:stAR-relatedlipidtransferprotein4isoformX1[Homosapiens]	KTKDVTVWR	4.52	1235.9	0.455705	6.91854	6.72903	7.92454	3.0355	7.42333	6.48316	4.5538	8.2356	7.66219	7.78842	6.64664	7.99955
gi|40033226	unnamedproteinproduct[Homosapiens]	MRPLASLSGGQK	5.43	1391.81	0.274075	6.08975	6.02532	6.38685	5.93111	4.82791	6.98172	7.1625	6.86664	0	6.91194	0	4.70414
gi|530413172	PREDICTED:proteintweetyhomolog2isoformX1[Homosapiens]	GDYLQTLK	6.6	1511.61	0.339446	7.90398	6.84052	6.63036	6.69428	6.4611	8.09119	6.03597	5.75883	5.70924	5.83946	6.27031	5.36054
gi|129561129	alpha-helixcoiled-coilrodhomologue[Homosapiens]	RLEEEVXLLR	24.78	1255.73	0.00917827	6.00087	6.39844	5.59509	6.16849	5.20011	5.30262	6.36419	6.65185	5.53181	5.41959	5.91442	6.18255
gi|40043468	unnamedproteinproduct[Homosapiens]	AASLXGKK	9.42	838.394	0.00851681	3.80923	4.28069	0	4.55034	2.01599	0	3.83508	6.83339	4.32295	0.160856	5.45608	4.76809
gi|530386963	PREDICTED:DENNdomain-containingprotein2AisoformX3[Homosapiens]	AVSSK	5.31	491.27	0.00625452	5.12906	4.72572	5.23702	5.29242	4.72764	5.00097	5.77095	5.26989	4.97467	5.41338	4.80964	5.4386
gi|1255101	TcellreceptorV-alpha22,partial[Homosapiens]	GITLSVRPD	15.84	1357.88	0.223619	4.91599	3.95422	4.33043	3.81469	8.16523	5.47997	6.17062	3.77025	3.6687	5.44618	3.84566	3.93233
gi|157384170	ubiquitouslytranscribedtetratricopeptiderepeatproteinY-linkedtranscriptvariant62[Homosapiens]	KQLSNSAXGLHK	9.99	1254.82	0.390956	5.17339	4.53439	5.28245	5.04468	4.70938	4.94947	5.5009	5.98011	4.91637	3.47192	5.0574	4.79
gi|578802184	PREDICTED:ATP-bindingcassettesub-familyBmember10,mitochondrialisoformX2[Homosapiens]	NANMVAVLDQGK	18.65	1275.87	0.21826	5.16212	4.64069	3.89237	4.54359	4.54878	5.36425	4.91604	4.65849	4.91367	4.15662	5.08498	4.70869
gi|214010240	VIP36-likeproteinisoform1precursor[Homosapiens]	MQPGPVFGNMDK	10.29	1335.04	0.593393	9.16347	7.74311	4.45594	6.40561	7.64536	6.04042	6.44112	7.8899	7.86386	0	7.3819	7.24707
gi|119616576	GABA(A)receptor-associatedproteinlike1,isoformCRA_f[Homosapiens]	MRTIMRKTIFCMWPTVMR	13.95	2359.17	0	4.38203	3.75296	5.80121	3.63718	3.08022	3.83017	4.61699	3.37913	3.17991	4.24973	3.77579	3.99071
gi|578804834	PREDICTED:titinisoformX6[Homosapiens]	EQVTEPAAKVPMKPKR	17.05	1825.93	0.00634787	3.34275	3.10851	3.51855	4.78726	2.85107	3.85567	0	5.31754	3.52197	1.91944	4.52723	3.73275
gi|178847069	ChainA,SolutionConformationOfRna-BoundNelf-ERrm	KQPMLDAATGKS	6.88	896.761	0.53701	6.16717	5.18099	4.66961	0	5.01979	6.07214	6.26916	5.23141	5.75314	5.0089	5.32468	4.47009
gi|530415303	PREDICTED:rhoGTPase-activatingproteinSYDE1isoformX1[Homosapiens]	TGPLR	5.29	542.671	0.420504	5.17066	4.4763	3.6813	7.86547	0.129958	1.27141	5.03015	3.51532	3.89409	0	3.28373	3.98
gi|119597310	hCG18111,isoformCRA_b[Homosapiens]	IAMDVIKAVDK	13.03	627.342	0.00985648	6.74594	4.77272	5.80685	6.33138	6.13261	6.21902	5.08575	5.7059	5.08607	5.05839	5.29446	4.3951
gi|578811047	PREDICTED:probablephospholipid-transportingATPaseVBisoformX3[Homosapiens]	NTEMAVGIVIYAGHETK	12.88	1945.46	0.843457	8.84481	8.99296	4.71537	0	0	7.6224	9.49189	0	9.31198	0	4.9942	8.75835
gi|530410142	PREDICTED:proteinflightless-1homologisoformX4[Homosapiens]	LEPVPLK	4.02	796.398	0.00418393	0	4.0189	5.64039	5.02279	4.61149	4.94091	2.54401	6.48777	1.63568	4.79824	5.74285	2.21833
gi|55749932	desmin[Homosapiens]	ASRLGTTR	10.28	861.43	0.0117666	7.81236	0	5.72327	5.17394	5.77408	5.40518	5.25456	4.57173	3.75817	4.50598	0	4.33663
gi|224994205	wolframin[Homosapiens]	GDMEIPFEEVLER	4.84	1239.72	0.421495	5.51114	5.03189	4.96048	5.68522	3.70625	5.58162	4.10745	4.62196	4.68463	5.60765	5.52583	4.1435
gi|40043492	unnamedproteinproduct[Homosapiens]	DGTREXBHKLHK	5.27	1562.68	0.264384	0	0	4.78313	5.7627	4.38344	5.5138	5.24833	5.88289	4.36847	3.51558	5.06518	4.91504
gi|578830806	PREDICTED:acetyl-CoAcarboxylase1isoformX4[Homosapiens]	WWSTLMSILRAR	18.38	1537.57	0.501166	10.4982	6.19627	4.57838	5.38974	5.72498	11.8797	6.78516	6.6365	5.38213	5.67664	5.19697	5.89635
gi|194384146	unnamedproteinproduct[Homosapiens]	KLLLLKKPLR	18.05	1220.78	0.671444	5.21986	7.7931	4.91867	4.6777	5.40162	5.26955	5.31791	7.14539	4.51665	4.30508	6.09961	4.95222
gi|119598573	hCG1792419,isoformCRA_b[Homosapiens]	GPQGWMTSLKRNLSGFPAAAPK	12.78	2329.86	0.216983	1.52897	2.97869	6.14681	3.9444	2.71626	4.30928	1.73315	4.79495	0.60108	3.59723	3.96591	1.32354
gi|385648255	spermatogenesis-associatedprotein20isoform3[Homosapiens]	PAGGK	5.01	429.089	0	5.78549	5.04787	4.79647	0	4.62024	5.40796	0	0	0	0	5.18499	5.22854
gi|31873585	hypotheticalprotein[Homosapiens]	SPMGAMNVGKLSTRSQTSADIRK	12.67	2463.84	0.323231	0	1.46831	3.75415	6.93835	3.00387	0	6.58691	0	4.98447	2.02769	4.78829	5.23325
gi|119581175	5'-nucleotidase,cytosolicIII-like,isoformCRA_a[Homosapiens]	KATVLMRQPGR	21.22	1255.74	0.0140287	4.41925	4.09941	4.45533	5.77532	5.11959	5.63745	5.94478	5.42457	5.38577	4.60511	5.51129	5.77759
gi|10863927	peptidyl-prolylcis-transisomeraseA[Homosapiens]	VSFELFADK	18.36	1054.43	0.896112	6.51295	3.37909	5.84515	5.28963	4.78956	6.2154	3.42309	2.95094	4.96356	1.61951	6.20097	5.77355
gi|2695641	mammarytumor-associatedproteinINT6[Homosapiens]	QXQAETEPIVK	17.07	1512.01	0.371022	7.69298	7.3173	7.27596	7.68384	6.21164	6.57009	7.37019	6.22326	4.24821	6.68281	7.16411	6.47935
gi|578821381	PREDICTED:phosphatidylinositol3,4,5-trisphosphate5-phosphatase2isoformX6[Homosapiens]	MTGMPQMGR	4.96	1042.53	0.590728	5.43709	5.65709	4.88893	5.58818	0	7.49907	5.96611	7.34367	4.77793	4.44515	5.35932	0
gi|194373843	unnamedproteinproduct[Homosapiens]	LASAPRLNSADRPMK	13.66	1643.51	0.458345	5.66055	1.28978	2.54556	3.10156	2.8456	3.63298	3.62558	7.36463	5.06526	2.30703	5.45945	4.97606
gi|578805765	PREDICTED:dyneinheavychain12,axonemalisoformX1[Homosapiens]	MSDANKAAIAAEK	7.2	1332.53	0.4224	6.83049	6.9795	5.51737	7.90346	6.10572	6.82587	6.90506	6.74622	5.54448	6.18009	5.78878	5.69654
gi|21439286	unnamedproteinproduct[Homosapiens]	MIVLALIR	8.06	927.415	0.0110063	5.36488	5.14443	4.34797	5.57134	4.17252	5.14507	4.88737	5.1592	4.65067	4.5794	4.87861	4.98918
gi|578832032	PREDICTED:pyrroline-5-carboxylatereductase1,mitochondrialisoformX4[Homosapiens]	MSVGFIGAGQLAFALAK	7.97	1680.21	1.21422	6.62571	6.15135	6.11123	7.78036	4.05604	6.91995	7.34122	6.0556	0	4.02071	6.06431	6.17601
gi|2565194	folatebindingprotein[Homosapiens]	IVTPPTR	10.9	783.357	1.19e-13	5.61246	4.76007	0	5.85719	4.40982	5.36828	5.75612	6.28279	4.84105	0	0	0
gi|578836525	PREDICTED:biotin--proteinligaseisoformX8[Homosapiens]	QNLQTKQLGK	5.46	1207.57	0.00193859	0	0	0	0	6.27859	7.28872	6.71482	0	6.60816	0	7.359	6.86737
gi|578818306	PREDICTED:putativemethyltransferaseNSUN6isoformX7[Homosapiens]	KAGDVISVYSDIKGK	12.64	1579.68	0.499758	5.21516	0	0	5.75104	0	9.59777	4.82077	5.26071	0	0	4.03605	0
gi|578815301	PREDICTED:calciumuptakeprotein3,mitochondrialisoformX8[Homosapiens]	ADSQAMFLQNTGT	3.59	1398.68	0.356555	3.09563	3.52784	3.01256	3.88722	2.38432	3.14256	3.56042	5.61787	3.81943	0.622276	0	3.41577
gi|530368593	PREDICTED:metaltransporterCNNM3isoformX3[Homosapiens]	KPASLMAPLK	5.45	1126.98	0.517354	0	6.70647	-0.290027	0	8.2512	5.75895	5.72706	8.84539	0.42769	0.0824069	5.078	0
gi|56693631	survivinvariant[Homosapiens]	HSSGCAFLSVK	9.94	1064.58	0.81502	8.06543	5.06958	6.77662	7.51296	4.13936	7.23452	5.55253	7.02629	7.2074	7.00146	4.99824	5.38628
gi|578822316	PREDICTED:PRdomainzincfingerprotein10isoformX1[Homosapiens]	DLPVHR	8.58	737.052	0.293385	2.78359	4.63697	3.32335	5.65857	4.0432	4.09391	4.34741	6.77284	3.05081	4.70214	4.72764	5.19806
gi|530411938	PREDICTED:tRNA-splicingendonucleasesubunitSen54isoformX1[Homosapiens]	EPEPEPAAVEVPAGR	4.6	1549.68	0.538711	5.7373	4.14359	5.48901	5.41705	4.80695	4.66264	5.786	5.44201	3.40825	4.1386	5.30675	5.31767
gi|578814441	PREDICTED:putativehomeodomaintranscriptionfactor2isoformX3[Homosapiens]	TITNVSDEVSSEEGPETGYSLR	11.41	2366.17	0	6.66307	6.61441	6.99091	7.2903	6.52701	6.84746	6.51861	6.92396	6.35193	6.39351	6.41463	6.09407
gi|578819342	PREDICTED:ankyrin-3isoformX29[Homosapiens]	GNANMVKLLLDR	5.22	1242.03	0.542665	6.31154	6.15322	5.02158	6.76565	5.7692	7.052	6.12655	7.05569	6.58768	5.97013	0.702592	0.555692
gi|578799284	PREDICTED:boxC/DsnoRNAprotein1isoformX1[Homosapiens]	KLAMSR	3.19	720.439	0.228895	5.90398	7.63266	5.07666	6.53381	4.00173	6.35138	4.56301	5.53882	4.23259	4.62857	6.67854	6.34121
gi|18676552	FLJ00173protein[Homosapiens]	AAGHPR	4.12	609.094	0.297291	1.40674	1.05787	0.394966	6.21599	4.64747	0.888492	4.11149	0.5693	-0.0251126	4.35775	0.717408	4.46756
gi|578822896	PREDICTED:cGMP-inhibited3',5'-cyclicphosphodiesteraseAisoformX2[Homosapiens]	LRRSLPPGLLR	11.02	1340.19	0.538472	7.90083	6.45202	6.96287	6.94532	7.4232	7.64467	5.52965	0	5.58273	5.68845	5.94231	5.15095
gi|578809574	PREDICTED:FH2domain-containingprotein1isoformX3[Homosapiens]	RKDSSRTTLGR	10.72	1331.7	0.0215707	8.81844	6.70113	6.42651	6.57435	6.57047	0	0	0	5.9068	0	8.48311	0
gi|578809165	PREDICTED:myozenin-2isoformX1[Homosapiens]	KQQATAIMK	12.84	1018.63	0.245523	8.36891	8.82417	6.24833	6.3205	7.61237	7.24606	8.17342	7.64189	6.05132	6.81213	6.84534	6.2128
gi|578808907	PREDICTED:protocadherinFat1isoformX3[Homosapiens]	GSPPMSEITSVR	1.29	1279.14	0.759067	4.59204	6.18926	3.88457	7.18122	5.69849	7.27271	7.11841	0.918959	4.77816	3.09185	4.97442	4.38358
gi|578817504	PREDICTED:tyrosine-proteinkinasetransmembranereceptorROR2isoformX3[Homosapiens]	EISLSAVR	21.9	874.517	0.739916	5.62509	6.06747	4.6487	5.43328	6.11765	6.67692	6.34216	8.14365	6.21462	6.38084	6.53268	5.27627
gi|256773201	olfactoryreceptor1L6[Homosapiens]	IMVTVLR	4.6	847.408	0.000227544	6.00722	5.08781	0	4.81943	4.36437	5.68124	5.26825	4.6243	4.10063	4.82552	5.31809	4.44789
gi|513788259	cytospin-Aisoform1[Homosapiens]	RSSTSSEPTPTVKTLIK	21.63	1888.49	0.885754	10.8387	10.9042	5.0015	10.5632	10.351	0	6.61553	11.0928	10.2872	8.53376	9.47769	0
gi|578844574	PREDICTED:contactin-associatedprotein-like3B-likeisoformX8[Homosapiens]	AALRPSGPSRVTVR	6.28	1465.28	0.43072	0	0	0	0	0	0	5.76352	6.22378	0.614235	0	1.04706	0
gi|578846697	PREDICTED:zincfingerprotein430[Homosapiens]	AFHQSSTLTAHK	8.36	1328.7	2.34e-13	3.77055	2.8372	2.90533	3.6589	2.33126	3.2806	3.69301	5.68162	3.19499	1.36705	3.82311	3.41605
gi|31873230	hypotheticalprotein[Homosapiens]	PSGPPR	11.05	611.222	0.105827	5.41887	6.28174	6.14945	4.95131	4.50127	5.8421	5.05376	5.98071	3.92502	4.80702	6.24825	5.60748
gi|530405965	PREDICTED:spectrinbetachain,non-erythrocytic5isoformX1[Homosapiens]	CQAMLLR	17.11	907.496	0.0138152	7.28416	6.58544	7.13836	6.08427	6.28074	6.80842	6.91415	5.03195	4.85605	5.86943	7.07196	6.04519
gi|530402132	PREDICTED:stomatin-likeprotein3isoformX1[Homosapiens]	VLAAEGEMNASK	12.39	927.214	0.438865	0	0	4.30244	0	0	0	3.22369	5.16422	4.84509	0	5.10934	0.935153
gi|530382146	PREDICTED:ras-relatedproteinRab-23isoformX1[Homosapiens]	MLEEDMEVAIKMVVVGNGAVGK	3.34	2332.21	9.37e-13	0	3.15478	0.110436	0	0	0	0	5.90333	1.13531	0	2.27329	2.3434
gi|194328809	latent-transforminggrowthfactorbeta-bindingprotein3isoform1precursor[Homosapiens]	GAGGGGALARER	5.32	1319.81	0.230815	7.63957	9.09243	6.84659	7.48683	7.38091	7.07327	6.92779	6.39119	4.59822	7.42234	7.32724	6.22575
gi|62087952	ankyrinrepeatdomain11variant[Homosapiens]	DKDKVSLTKTPK	12.35	1355.95	0.58136	6.70674	6.10698	6.15929	6.67129	6.31987	6.20119	6.70927	6.38056	6.00187	6.18244	6.73506	6.838
gi|16553984	unnamedproteinproduct[Homosapiens]	KENESSPLIKDLTCMVK	7.67	2008.91	7.04e-13	7.8462	7.00021	4.21078	5.12837	4.93014	6.13991	6.89702	4.23375	4.00209	4.69272	6.57785	5.00398
gi|578826724	PREDICTED:chondroitinsulfatesynthase1isoformX1[Homosapiens]	ADMQILPVSGEFSR	14.34	1548.78	0.0109885	7.13346	6.06829	6.13398	5.60668	5.15461	6.33901	7.44361	5.35435	4.65122	5.6596	5.01796	5.47974
gi|40040710	unnamedproteinproduct[Homosapiens]	XKILSLQSSRL	8.63	1051.51	0.000666308	6.98239	7.10682	6.1239	6.85311	6.54559	6.30643	5.8198	5.91944	5.55105	6.01366	5.86133	5.14542
gi|119395734	breastcancertype2susceptibilityprotein[Homosapiens]	NNSNQAAAVTFTK	10.62	1365.68	0.0179167	7.1864	5.68099	6.26013	6.18081	5.95104	6.69677	5.95514	5.94299	6.25123	6.01087	6.28569	4.63185
gi|110681712	hepatoma-derivedgrowthfactor-likeprotein1[Homosapiens]	SAYGMPMYK	7.03	715.008	0.441313	0	5.827	0	0	0	0	0	5.53313	5.21917	0	0	0
gi|578818940	PREDICTED:cytochromecoxidaseassemblyproteinCOX15homologisoformX3[Homosapiens]	ILNHDMTLTEFK	6.21	1440.27	0.494621	7.56758	7.26709	6.24781	7.30378	6.25407	7.31533	7.66162	7.58843	6.44814	7.13971	4.90338	6.74477
gi|578826354	PREDICTED:proteinTALPID3isoformX8[Homosapiens]	RLPVGTGTSLNGTSR	7.85	1516.35	0.620301	3.26416	2.42103	2.65981	3.76687	2.93124	6.59479	7.07723	6.27241	2.93224	6.2332	8.93736	3.4729
gi|530376702	PREDICTED:translationfactorGUF1,mitochondrialisoformX1[Homosapiens]	AHSIGK	14.4	1359.22	0.772797	6.7899	6.46133	5.7039	6.66593	5.17116	6.40349	6.57879	6.6891	5.65906	5.59679	6.7311	5.52945
gi|2498252	RecName:Full=CATRtumorigenicconversion1protein	HLLLTQNNDIIPK	9.61	1229.77	0.215911	3.664	3.35865	5.8689	3.81888	3.1789	4.4804	4.52897	6.86215	4.73734	5.64342	5.03657	3.94016
gi|323432015	immunoglobulinvariableregion[Homosapiens]	IPVXS	6.5	486.44	0.2151	3.35842	2.51479	6.41351	1.74332	7.33458	1.10863	1.40836	0	7.59595	0	0	0
gi|323432844	immunoglobulinvariableregion[Homosapiens]	RGQSTXEG	9.7	1529.69	0.0152538	5.87919	5.8024	5.19627	5.74748	9.07569	5.245	5.89246	5.67835	4.97236	5.418	9.26132	5.36244
gi|328887951	metalloreductaseSTEAP4isoform2[Homosapiens]	TCIDALPLTMNSSEK	6.01	2039.98	0.646935	8.69402	8.10273	6.36788	7.274	0	9.56394	6.12396	0	6.60608	5.43303	6.4882	5.5925
gi|340545519	ETS-relatedtranscriptionfactorElf-5isoform4[Homosapiens]	MWGQRK	9.7	821.977	0.272221	4.2692	4.03531	2.82083	4.3007	1.17001	2.3076	3.34734	7.11297	4.50297	0	4.86901	4.59877
gi|578818998	PREDICTED:alpha-(1,3)-fucosyltransferase11isoformX3[Homosapiens]	KEQEGRQTFR	3.32	1666.81	0.340775	5.85773	5.12101	7.39681	7.59512	5.44228	7.59087	5.33887	4.98324	4.87066	6.62631	5.08226	5.05259
gi|578808996	PREDICTED:nephronectinisoformX4[Homosapiens]	APGGK	5.63	429.088	0.00296691	6.21079	5.46036	4.96763	5.53731	4.91578	5.7932	5.61434	5.65725	5.19422	5.19158	5.4601	5.39568
gi|119579750	synovialsarcoma,Xbreakpoint9[Homosapiens]	SQMTFGRLQGIFPK	18.04	1624.97	0.402626	6.27597	8.88687	6.82941	5.93496	8.11539	9.09953	8.95439	9.75107	7.39797	8.35279	8.18192	8.28142
gi|119615954	chromosome16openreadingframe46[Homosapiens]	ASLSNALDVLGK	12.55	1014.51	0.631882	9.77129	7.10161	5.30469	5.46621	5.49773	5.2891	7.79093	7.20826	7.04684	7.70646	0	0
gi|530364509	PREDICTED:nuclearreceptorsubfamily5groupAmember2isoformX2[Homosapiens]	FLVLFSLDVK	9.13	1179.71	0.469079	7.16443	6.42036	5.88609	7.42377	4.17665	7.01197	7.42594	5.83929	5.1074	4.69088	5.14805	6.65215
gi|256017209	adapterproteinCIKSisoform3[Homosapiens]	KVFITYSMDTAMEVVK	7.87	1876.37	0.741038	8.79804	7.62825	8.19176	7.09745	7.84945	7.68248	6.76791	6.06891	6.3327	0	4.20017	5.16318
gi|790819	polycystickidneydisease-associatedprotein[Homosapiens]	IPADATALTAMAK	6.65	1302.58	0.695544	5.04208	5.62646	7.18775	0	4.9165	7.19455	7.7945	7.14358	0	4.88719	4.94287	5.02323
gi|118601070	proteinFAM47A[Homosapiens]	LRLAPPK	8.88	794.394	0.0103495	0	4.79337	6.01508	2.81586	4.16587	0	3.47821	3.67795	2.06075	5.01454	4.62639	3.26253
gi|578816787	PREDICTED:multiplePDZdomainproteinisoformX11[Homosapiens]	ALHAAER	7.55	768.418	0.0103907	8.7443	8.4758	4.08315	5.91829	6.94256	6.51754	6.33316	3.4946	3.97168	5.12497	0	5.52364
gi|218505670	epithelialcelladhesionmoleculeprecursor[Homosapiens]	QCQCTSVGAQNTVICSKLAAK	19.63	2325.13	0	5.17922	7.42259	6.20421	6.54018	6.81776	5.04127	8.17236	8.21725	6.05979	5.97488	7.25249	7.22532
gi|578840875	PREDICTED:tripartitemotif-containingprotein26isoformX4[Homosapiens]	GRQPGEVTR	9.64	984.625	0.239052	0	0	4.22072	5.42684	4.39503	5.25242	5.60421	6.6974	6.74338	5.96153	6.26102	6.57637
gi|145309304	cadherinEGFLAGseven-passG-typereceptor3precursor[Homosapiens]	GLLSVTVTR	7.5	947.107	0.530213	2.05159	0.299752	4.38464	5.23212	4.50972	5.58051	5.58343	0.236995	0	6.07582	4.8796	4.97556
gi|190684710	proteinEFR3homologB[Homosapiens]	MSGIKGLQGVVR	11.83	1183.59	0.0123845	6.25806	7.04212	6.35283	7.63484	6.73319	5.82149	7.34253	0	7.1403	6.87219	6.25879	6.71481
gi|13161081	testisprotein[Homosapiens]	RGEVTPRRGSGGGXETIGAK	7.61	1941.79	0.329832	3.67475	4.44694	7.58161	5.27851	4.09939	4.78874	2.68406	5.65436	2.51503	4.24566	4.94018	2.02952
gi|34526060	unnamedproteinproduct[Homosapiens]	DLGLSWIFLLTILKGVQCGVR	14.89	2383.15	0.0145808	1.47424	6.69636	3.75062	3.82557	5.94817	1.07083	7.30653	8.08249	2.4975	3.7527	5.302	5.15327
gi|40041894	unnamedproteinproduct[Homosapiens]	XNIYKMDKSAS	6.82	937.475	1.19e-13	0	6.36167	5.87347	6.50723	5.15142	5.83704	0	6.29782	5.28348	5.73291	5.01794	5.3916
gi|578823910	PREDICTED:PCNA-interactingpartnerisoformX1[Homosapiens]	SVSDMIK	12.7	796.342	0.00435597	5.84027	5.72779	5.30448	5.70905	5.2969	5.7243	5.45912	5.89957	5.37556	5.85352	5.61649	5.42685
gi|40980078	unnamedproteinproduct[Homosapiens]	KGPGPGGPGGXGWPGEAR	7.56	1610.51	0.308535	7.06281	7.92738	5.82218	6.07861	4.69672	7.39672	7.41468	7.26497	5.55159	5.6272	5.82212	5.39339
gi|119608752	mannosidase,alpha,class1B,member1,isoformCRA_b[Homosapiens]	MWILGLRK	6.4	1529.62	0.476482	7.50018	6.69851	6.48454	6.6281	6.37291	7.13452	6.32615	5.80978	5.89374	5.81804	6.11499	5.55807
gi|530401387	PREDICTED:transientreceptorpotentialcationchannelsubfamilyVmember4isoformX2[Homosapiens]	IIEKQPQSPK	1.24	1168.83	0.207023	3.10149	2.41585	2.48327	2.41708	2.38757	2.23259	2.60363	5.68842	1.06381	0.542553	5.56184	1.06028
gi|28278048	LOC541467protein,partial[Homosapiens]	LPDWGSTSRDSSPR	9.62	1560.87	0.417077	6.99084	5.8665	6.77339	6.83846	6.71702	7.17928	6.64989	6.14901	5.71012	6.56812	6.3277	6.18176
gi|119629412	hCG2011941[Homosapiens]	MILFQKRIK	12.16	1192.74	0.329173	4.84412	5.18806	4.15844	6.04001	4.06492	5.32723	5.53038	3.66218	4.58131	4.45273	4.89983	4.93122
gi|221041540	unnamedproteinproduct[Homosapiens]	ALGLVSVFGRGAVPAGGRASG	11.54	1895.18	0.46642	7.5717	6.08032	9.06026	6.4682	7.57038	7.24357	8.79826	6.16239	6.20558	4.84402	5.69758	5.42237
gi|10637013	immunoglobulinheavychainvariableregion[Homosapiens]	YCSGG	3.31	467.735	0.175011	6.19276	5.85994	5.65334	6.08787	5.23162	5.41641	6.02358	5.42425	4.10965	4.72088	5.50258	5.13868
gi|459358717	ChainB,CrystalStructureOfMst4-mo25ComplexWithDki	GAMADPEELFTK	12.15	1536.81	0.0240845	9.09292	7.71132	7.7617	7.7756	8.08392	8.44491	7.15765	6.8932	7.28999	7.11683	6.75191	6.12097
gi|119602022	T-cellleukemia/lymphoma6,isoformCRA_b[Homosapiens]	GQVAAGPNPTSVM	6.59	1585.8	0.290488	6.66615	4.48925	5.29679	5.84517	5.60041	6.53978	0	5.73802	5.62053	5.46705	0	0
gi|145309298	zincfingerprotein830[Homosapiens]	KAPDADDQDVKR	4.82	1357.79	0.314649	5.96266	5.92078	4.46055	5.10873	4.47739	5.29448	5.65152	6.32089	5.27113	3.60765	4.94743	4.89028
gi|519673968	immunoglobulinAheavychainvariableregion,partial[Homosapiens]	FTVSKDNSK	14.86	1332.18	0.502318	8.24251	3.84762	1.52274	7.74469	9.34534	6.01115	0.833363	0.45287	4.04773	1.02653	9.34744	0.269519
gi|40031671	unnamedproteinproduct[Homosapiens]	KEIEITGFLL	16.28	1163.85	0.639776	7.52978	6.95168	5.60583	6.21976	5.77354	5.69645	6.98073	5.11046	5.61772	5.06738	5.80023	5.58347
gi|119568483	hCG2044046,isoformCRA_a[Homosapiens]	SPSTSWFQK	8.32	1066.38	0.560674	7.81691	8.54034	8.9402	10.2022	7.22989	6.90832	6.2995	9.33337	5.89539	5.80312	8.50058	7.50899
gi|148539591	INO80complexsubunitD[Homosapiens]	ILMKATAFSPHFSCISR	7.92	1965.5	0.488925	0.894677	1.56658	1.52001	1.88722	1.14906	2.11285	2.05995	5.90903	5.15825	0.892082	4.61525	2.1479
gi|119610145	radicalfringehomolog(Drosophila),isoformCRA_c[Homosapiens]	MSTAEQVR	5.83	1179.7	0.474534	7.24105	6.65613	5.77622	6.31746	6.01268	6.64099	5.78523	8.51183	5.68306	5.257	6.18046	5.4796
gi|189065507	unnamedproteinproduct[Homosapiens]	IVCGTVMAGELSLMAALAAGLLVK	9.78	2176.89	0.455697	6.60651	6.94251	6.67252	5.32045	6.76431	5.56547	7.53023	6.61792	7.84287	5.2172	6.50885	5.61998
gi|119571845	hCG2045002[Homosapiens]	MAKVPFLLMR	10	1442.2	0.362811	1.93104	1.01677	5.44284	0	1.68435	8.55816	6.50882	0	0	0	0	4.11602
gi|119631693	spindlepolebodycomponent25homolog(S.cerevisiae),isoformCRA_a[Homosapiens]	FIINIQIVYIK	14.02	1123.36	0.471612	9.3102	9.91298	5.96945	8.61466	6.85043	8.90128	7.07663	6.572	6.41265	6.79718	8.38424	9.92065
gi|119612543	hCG1814415[Homosapiens]	MHGSSALAKTQRPTPR	13.7	1154.55	0.690731	6.2644	7.06829	7.78677	9.88282	7.95144	7.3502	6.25267	5.8382	4.95705	5.14998	5.88765	8.94646
gi|27899885	unnamedproteinproduct[Homosapiens]	SAALLGXR	17.81	834.281	0.328109	6.54858	6.58709	5.13103	6.91342	6.19345	5.64754	5.92396	2.53776	5.30204	3.14284	5.17536	5.6332
gi|578838264	PREDICTED:lysine-specificdemethylase5CisoformX3[Homosapiens]	MMGLGLMAK	9.22	969.378	0.333222	8.02987	7.43627	5.18412	8.26103	7.19561	7.66207	9.13833	6.00587	8.43559	7.16893	8.53214	7.71308
gi|565324225	tyrosine-proteinkinaseBTKisoform3[Homosapiens]	EGGFIVRDSSK	14.12	1068.98	0.413419	8.40816	5.06986	0	8.01049	7.6924	0.617256	6.11104	1.00786	-0.0035648	6.93713	7.82452	7.86322
gi|578804845	PREDICTED:WAS/WASL-interactingproteinfamilymember1isoformX1[Homosapiens]	ERGAPPLPPIPR	20.52	1299.62	0.0136182	0	6.00795	5.63214	6.07742	0	0	6.26497	7.04072	5.69481	0	5.15205	6.46901
gi|578837948	PREDICTED:cyclin-dependentkinase-like5isoformX3[Homosapiens]	VLGPLPSEQMK	11.52	1213.66	2.37e-13	0	3.1786	0	0	0	4.02795	0	3.65202	3.16943	4.2508	4.79967	4.50638
gi|56675551	unnamedproteinproduct[Homosapiens]	KGGGEGGGKK	27.26	873.771	0.650432	11.7048	6.63276	9.06727	9.83886	10.1564	9.58777	9.33526	11.0183	9.20842	9.88005	8.24254	5.63876
gi|119597926	hCG1786435[Homosapiens]	AAKEATAAAS	11.95	890.553	0.409841	6.97982	6.17068	6.77516	6.64819	6.56789	7.26656	7.22598	6.52637	6.94989	7.28784	7.19505	7.66062
gi|119598468	hCG2021598,isoformCRA_a[Homosapiens]	AAVFTK	5.94	637.297	0.010475	5.80689	5.3697	6.39192	6.02622	5.30325	6.6032	7.68537	5.6741	5.17845	5.41744	6.83516	0
gi|33326960	extraskeletalmyxoidchondrosarcomaEWS/TEC/CHNfusionprotein[Homosapiens]	LTMDLGSTEITATAT	6.53	1525.19	0.752234	5.18959	6.32808	4.83891	5.75841	4.91052	6.02654	1.48455	1.35464	5.39054	4.86242	6.14739	5.51736
gi|20302971	muscarinicacetylcholinereceptorM2[Homosapiens]	MTKQPAK	4.81	757.469	0.322782	6.47974	9.41731	9.20499	10.3172	9.1363	5.95186	6.94378	6.0447	5.88684	5.96292	9.75414	5.8173
gi|62088872	COL4A1proteinvariant[Homosapiens]	NRFPR	13.53	1563.71	0.0223626	5.45488	5.99071	5.03977	4.37172	0	4.94011	4.56698	4.84717	5.32794	3.94901	4.66798	5.14749
gi|301336155	tRNA(cytosine(34)-C(5))-methyltransferaseisoform2[Homosapiens]	KDGVCGPPPSKK	12.86	1281.64	0.36299	7.39802	6.83985	5.84502	5.35727	6.4327	6.3282	5.07042	4.86801	4.86671	5.1655	5.5133	3.65383
gi|578831578	PREDICTED:kinasesuppressorofRas1isoformX6[Homosapiens]	AALRAAAMGEKK	6.23	1256.75	0.0161376	9.43583	7.91495	7.50729	8.01963	7.43842	8.48851	7.6845	6.34013	7.62841	6.61437	7.91513	6.72399
gi|119603821	hCG2014067,partial[Homosapiens]	AGRGH	2.5	496.511	0.322883	8.01828	8.77697	0	7.54786	8.30032	0	6.95886	7.22491	0	7.15927	7.26312	7.29254
gi|530372847	PREDICTED:voltage-dependentcalciumchannelsubunitalpha-2/delta-3isoformX2[Homosapiens]	KTVDKGK	5.25	580.186	0.246569	0	6.35763	5.48459	5.55061	3.2371	5.97767	4.95923	3.47839	0	5.48539	4.55261	4.45026
gi|98956152	immunoglobulinlambdalightchainvariableregion[Homosapiens]	RSGAWPRALFCSLGASVK	14.88	1312.55	2.37e-13	0	5.40948	5.6114	0	0	6.16444	6.24214	5.95523	5.5485	5.27224	6.2067	6.73951
gi|194374509	unnamedproteinproduct[Homosapiens]	MVHAIKMGWTQPR	20.76	1586.97	0.643572	5.86754	4.89823	5.49338	4.9692	5.43272	6.05538	5.82752	5.87634	6.01033	4.87419	5.745	5.65195
gi|4826726	fibroblastgrowthfactor19precursor[Homosapiens]	HRLPVSLSSAK	17.66	1207.96	0.678309	10.3335	7.49841	5.95025	9.10422	8.19732	3.90416	8.35277	1.89345	7.33116	6.88837	7.22851	7.02186
gi|578825722	PREDICTED:DNAmismatchrepairproteinMlh3isoformX6[Homosapiens]	HFDVALGR	11.94	1039.74	0.302008	2.38453	1.56227	6.87121	5.66245	2.14356	1.97357	7.57618	7.08798	2.0606	0.509518	7.3919	2.79343
gi|530377842	PREDICTED:H/ACAribonucleoproteincomplexsubunit1isoformX1[Homosapiens]	MSFRGGGRGGFNR	8.2	1414.7	0.0163922	8.1056	7.74376	7.20736	7.1457	6.90383	7.41422	6.58061	6.13462	6.0571	6.08364	6.84997	5.99599
gi|372466577	keratin,typeIIcytoskeletal8isoform2[Homosapiens]	KIETRDGK	12.67	1045.58	0.24232	6.67355	6.92638	7.4934	7.83133	6.15271	6.28664	5.952	6.00664	6.57213	6.98592	7.67525	7.27431
gi|6996651	NAG-5protein[Homosapiens]	SHPPGWXSGARPR	12.63	1419.81	0.269838	0	5.27165	6.92966	6.30662	5.6762	4.40929	0	6.23859	0	5.40919	5.71127	0
gi|578814114	PREDICTED:proteinpiccoloisoformX1[Homosapiens]	KTQPHEVSPEQPK	18.27	1504.6	0.0324091	6.74733	6.93394	6.06169	6.65746	5.80919	6.33619	7.1197	7.73715	6.6071	0	6.55744	5.46506
gi|22748931	F-box/LRR-repeatprotein14[Homosapiens]	GRAAQVCTAWR	11.5	1275.45	0.47079	6.55062	5.10722	6.47797	6.19776	6.32788	6.56017	4.92315	5.92244	5.32364	5.42901	5.90179	5.24687
gi|578811200	PREDICTED:histone-lysineN-methyltransferase,H3lysine-36andH4lysine-20specificisoformX6[Homosapiens]	AVPSNIDKMR	15.98	1146.59	2.36e-13	6.2464	5.75461	6.02498	6.06185	0	5.94104	6.0432	0	0	5.65331	5.40311	5.90967
gi|530384039	PREDICTED:utrophinisoformX7[Homosapiens]	MQDTSEMK	5.87	969.566	0.266914	7.75492	6.91187	6.38637	4.87626	6.15915	6.71539	6.53648	6.95114	6.51446	6.3736	6.92186	7.3863
gi|530417498	PREDICTED:zincfingerprotein616isoformX1[Homosapiens]	YKCIECGKAFGR	11.85	1492.07	0.489356	6.45013	7.7528	5.77051	0.386788	7.345	7.26677	0	4.96402	0	0	5.04485	0
gi|4503811	alpha-(1,3)-fucosyltransferase4[Homosapiens]	MRRLWGAAR	6.09	1522.62	0.564235	7.07241	6.23067	6.66822	7.19613	6.52287	7.62161	7.93536	7.37292	6.98491	7.10669	7.23658	6.75245
gi|119616018	hCG1979897,isoformCRA_a[Homosapiens]	TAVIVGSITDDVR	24.59	1346.35	0.765367	7.69235	8.39517	8.63414	6.06026	5.3237	9.8911	4.96314	5.81846	5.24827	4.62136	5.94297	7.20925
gi|37729510	GS3protein[Homosapiens]	VPSSSSLNSATSSQSKK	7.77	1693.75	0.00921652	6.37668	6.05833	6.52103	7.73887	6.04556	5.65338	6.06995	6.24337	6.23012	5.93229	5.23217	5.76625
gi|50833678	unnamedproteinproduct[Homosapiens]	MAFGCEGCGKK	11.4	1663.04	0.584126	4.61095	6.10964	5.45575	3.98044	3.63707	6.19137	5.67862	6.74925	3.53619	4.37787	3.66857	5.65358
gi|530400137	PREDICTED:thyrotropin-releasinghormone-degradingectoenzymeisoformX1[Homosapiens]	GGNGSLPGSAR	15.01	895.815	0.573306	6.76575	5.56271	2.38277	6.02213	5.29295	6.26248	6.04909	8.63956	5.76105	5.90873	5.46075	5.52303
gi|56675597	unnamedproteinproduct[Homosapiens]	MXDAAVSFAK	11.06	1011.95	0.708008	6.55251	6.16756	5.52437	6.45756	6.15935	6.06178	6.01686	6.66782	5.84108	5.7189	6.30169	5.66026
gi|14150078	nitricoxide-associatedprotein1[Homosapiens]	KPPSLMYNVRK	11.14	1349.37	0.436122	9.60655	9.52002	7.3455	7.43686	7.29546	9.29175	9.37631	7.35175	7.50109	8.05408	8.65085	8.25111
gi|578832393	PREDICTED:coiled-coildomain-containingprotein11isoformX1[Homosapiens]	REDMIREQK	4.99	1221.58	0	0	0	5.37823	5.73422	5.23221	5.28429	6.67126	6.41656	5.15581	4.31683	5.238	0
gi|119619375	chromosomeXopenreadingframe23,isoformCRA_b[Homosapiens]	GYSPGR	7.94	680.125	0.419016	6.5479	10.431	5.67812	7.66209	6.13372	6.78994	6.34065	10.4058	9.91057	10.138	6.46881	6.28795
gi|578823321	PREDICTED:collagenalpha-1(II)chainisoformX1[Homosapiens]	DGCTKHTGK	8.45	1004.61	0.00330837	2.69032	2.6012	0.379524	2.02717	0.0340185	1.76301	2.09704	5.3222	1.28104	0	3.81096	1.87196
gi|1293561	Diff48geneproduct[Homosapiens]	HNLGHKNNNPPK	12.5	1247.17	0.550032	7.40589	9.54907	6.27849	5.11278	4.363	6.94192	4.61594	4.83609	5.77495	5.74014	6.34115	5.11037
gi|566559889	phosphopantothenate--cysteineligaseisoformd[Homosapiens]	LGAQGRRVVLVTSGGTK	2.01	1995.01	0.234788	7.80689	8.14958	7.05177	7.70355	6.4974	7.40782	6.98456	6.04102	6.39326	6.0558	6.61837	6.1291
gi|578830584	PREDICTED:proteinunc-13homologDisoformX1[Homosapiens]	MDLSHGGPR	9.78	938.531	0.00791231	6.87946	6.17304	6.0877	6.6578	5.67485	6.78671	6.52696	6.57033	6.11836	6.52889	6.83061	5.81905
gi|40041588	unnamedproteinproduct[Homosapiens]	VLAQADHEXHGA	6.76	994.862	0.60532	6.71555	6.07244	5.96244	5.76323	5.599	6.1133	6.2131	5.67744	5.37173	5.2811	6.31229	5.68887
gi|183448201	truncatedCD74[Homosapiens]	LAKLTVTSQNPQLESLR	15.82	1897.96	0.0183985	7.6833	7.93997	8.7715	8.25062	7.39975	7.7699	9.62096	7.55631	8.55434	8.12899	7.07904	6.49864
gi|71273616	immunoglobulinheavychainvariableregion[Homosapiens]	DGKAISLPR	18.49	1580.19	0.625707	5.99867	3.84551	3.63946	3.07524	5.11803	3.46577	5.7378	5.77763	2.94708	3.46439	5.51375	2.36371
gi|119582546	jumonjidomaincontaining1B,isoformCRA_b[Homosapiens]	MGAMEINR	8.05	936.944	0.505791	1.25973	6.56032	5.48189	6.23711	0	1.09231	1.39685	0.777453	0.360112	5.8669	1.5468	5.34714
gi|299523257	collagenalpha-1(XI)chainisoformEpreproprotein[Homosapiens]	GVQGPPGPTGKPGK	10.12	1127.72	0.467698	6.85503	6.27953	5.35762	5.9016	6.18541	6.46675	6.27507	6.20271	5.73038	5.74315	6.00224	6.19671
gi|40047032	unnamedproteinproduct[Homosapiens]	GVVVVXKRR	24.4	1042.67	0.221278	6.89983	6.27262	4.715	6.18682	5.96168	6.58826	7.10328	6.82925	5.95959	5.28611	5.67371	5.71541
gi|194272210	lysine--tRNAligaseisoform1[Homosapiens]	DKETRYRQR	6.62	1569.35	0.752017	9.0926	8.11977	7.84016	7.58747	7.95479	8.42365	6.95146	6.92684	7.06211	7.04316	6.93245	5.86653
gi|194018478	TBC1domainfamilymember2Bisoforma[Homosapiens]	LSGKGPLR	12.51	1269.75	0.436322	7.30007	7.10108	0	7.73216	6.47741	5.7039	5.33874	7.72298	7.34352	7.64103	7.7411	7.04817
gi|190358524	follistatin-relatedprotein5isoformcprecursor[Homosapiens]	EGGYGLKSYQPLMRLRHK	6.69	1730.07	0.285047	0	7.00847	0	0	5.16609	7.43473	7.52433	6.56628	7.34987	0	5.79367	0
gi|12053337	hypotheticalprotein[Homosapiens]	MPPISTPR	8.06	1153.86	0.410477	2.8235	2.10008	7.1391	7.30938	6.53266	7.17984	7.14305	6.82555	6.47958	7.09024	6.85931	6.76066
gi|444738085	alternativeproteinAPLP2[Homosapiens]	MMRMRKK	14.02	995.558	0.0207836	5.53036	4.33263	5.4375	5.61029	4.97989	5.74731	5.53412	4.02771	5.852	6.09854	5.4838	5.9136
gi|298660	90kdatumor-associatedprotein{N-terminal}[human,breastcancerserum,PeptidePartial,22aa]	VNDGDMPLADGGATNQGR	6	1804.88	0.0155423	6.94112	5.7734	5.70557	6.83034	4.23944	6.90777	7.27822	7.18949	6.67743	6.76886	7.24348	6.41729
gi|307751146	MHCclassIantigen[Homosapiens]	CADGLRRYLENGK	13.17	1551.89	0.466186	6.89604	5.82811	4.51951	4.71474	4.39011	5.731	7.46997	4.27894	5.20864	5.71995	5.8195	5.85173
gi|578817221	PREDICTED:FK506-bindingprotein15isoformX2[Homosapiens]	SSLSGDEEDELFK	5.93	1455.79	0.244997	8.49567	6.86949	7.618	7.4688	7.70253	7.66943	6.72232	6.63919	6.23186	7.34411	7.16275	6.13217
gi|480312199	ChainC,StructureOfTheNpp2ac-alpha4Complex	GSXFTK	16.89	653.428	0.232253	6.31966	3.75566	2.18554	6.76725	4.71083	4.00208	3.11344	3.01799	2.50117	4.75407	3.14761	2.5098
gi|383209660	AMPdeaminase2isoform4[Homosapiens]	MDGKCK	6.37	755.426	2.35e-13	4.7557	4.51462	4.61884	5.55531	3.94488	5.15208	5.39747	0	4.32383	4.21692	4.97479	4.51996
gi|530389814	PREDICTED:proteinKIAA1045isoformX1[Homosapiens]	TGELPGSR	10.54	814.432	0.426296	6.14845	0	5.3721	5.84745	5.77453	0	7.3195	5.98581	5.22115	0	5.87421	5.82902
gi|10434667	unnamedproteinproduct[Homosapiens]	MKMDQQAVCELLK	18.27	1609.89	0.0167585	0	0	7.02269	0	7.0322	6.8556	6.42232	6.4529	6.03444	6.74971	6.43363	5.73181
gi|2077999	single-chainFvfragment[Homosapiens]	DWGDSLDPWGK	4.48	1308.65	0.0116495	7.35501	6.54841	6.11212	6.7386	6.37825	6.62196	6.27043	6.95969	5.92647	5.84311	6.88215	5.49443
gi|219521880	serine/threonine-proteinkinaseSgk1isoform4[Homosapiens]	MGEMQGALARAR	13.96	1305.49	0.235854	2.08871	3.47827	7.21997	3.86809	4.67883	5.60803	2.62683	8.99778	1.84125	3.00152	4.62978	2.24159
gi|444737847	alternativeproteinNOS1[Homosapiens]	MGPRVPGMGLSMPTMMGRR	10.21	2061.5	0.520004	6.79303	7.36866	6.48606	8.4206	7.56675	8.0466	0	9.07188	9.34923	7.43619	9.49298	7.35132
gi|22129774	mitochondrialdynamicsproteinMID51[Homosapiens]	AISAPTSPTRLSHSGK	13.21	1611.56	0.886277	8.66377	8.05999	9.2577	7.14125	8.65904	9.70502	7.26849	5.02594	6.635	7.20677	8.27665	4.7662
gi|40975702	unnamedproteinproduct[Homosapiens]	EAEAG	0.59	759.354	1.19e-13	0	9.31563	0	7.99761	7.48103	8.89565	9.1535	9.60396	7.26091	7.34198	0	7.12625
gi|296672	RBP[Homosapiens]	YWGVASFLQKG	22.39	1252.5	0.553094	9.06845	8.79155	8.19308	4.06754	8.75867	8.72964	8.70587	8.30453	7.89075	0	5.8509	8.00566
gi|530400962	PREDICTED:proteinlin-7homologAisoformX1[Homosapiens]	TDEGLGFNVMGGK	9.87	1341.67	0.0230027	8.49516	9.08572	5.0438	6.35851	7.82464	6.50018	6.59853	4.85645	4.14456	6.79164	6.82235	7.59633
gi|119622392	hCG2038476[Homosapiens]	NNMNLPPTVHK	12.69	1279.4	0.270166	9.64449	8.27841	5.19328	6.26328	6.22285	0	0	7.25665	0	6.40569	5.77722	6.30954
gi|4503615	homeoboxeven-skippedhomologprotein1[Homosapiens]	KDMVVFLDGGQLGTLVGK	7.31	1878.93	4.75e-13	9.34354	0	0	0	8.51103	8.89438	7.0801	7.34713	0	7.14125	7.66768	6.54314
gi|133777644	VNN3protein[Homosapiens]	KPCNASDSQCPPDGRYQ	3.86	1681.03	1.26615	5.95013	5.74905	5.63721	0	5.49888	0	5.51305	6.26693	0	1.75628	0	4.79352
gi|33239451	proliferatingcellnuclearantigen[Homosapiens]	NLAMGVNLTSMSKILK	9.07	1735.49	0.669119	6.20298	7.02038	3.92081	6.0053	5.17425	4.28282	4.15469	4.15023	5.1588	3.05054	3.46593	4.01431
gi|578824724	PREDICTED:progesterone-induced-blockingfactor1isoformX2[Homosapiens]	HEILEASHMIQTK	8.54	1933.8	0.784727	10.5282	7.94574	5.28508	8.03654	8.85972	8.98876	7.05865	8.12698	8.15047	5.73567	7.75806	7.21981
gi|578814011	PREDICTED:sterilealphamotifdomain-containingprotein9-likeisoformX6[Homosapiens]	KEAEEEYGMKAMK	7.84	1575.48	0.480596	6.3741	6.1571	6.21909	5.98026	5.80714	6.45284	6.35662	5.94703	5.94593	5.10182	6.26383	5.66587
gi|7650394	immunoglobulinheavychainvariableregion[Homosapiens]	DAXDSVSGR	7.4	1134.45	0.496476	5.85173	6.5025	5.57111	6.63425	5.97627	6.68684	6.21772	6.4209	5.81051	0	6.59797	3.92799
gi|530395283	PREDICTED:leucinezipperprotein2isoformX1[Homosapiens]	AALDRESQMKAMK	6.37	1494.39	0.489634	6.77499	5.8981	6.3676	6.27414	5.47913	6.37762	6.10438	5.77074	5.52494	5.74208	5.89334	6.15046
gi|119615716	FLJ16008protein,isoformCRA_b[Homosapiens]	SLAAMPGPR	17.82	895.518	0.304527	0	6.14025	5.93773	6.5971	0	7.42319	6.52332	5.89301	5.82319	0	0	5.7914
gi|119575722	hCG1979386,isoformCRA_b[Homosapiens]	IQACIEPTAR	14.15	1159.65	0.0187967	8.8525	8.40966	6.8163	6.44521	7.99981	7.881	8.12465	6.21993	5.4714	6.84868	6.50563	6.91721
gi|530386305	PREDICTED:coiled-coildomain-containingprotein136isoformX2[Homosapiens]	RMTPTLPLK	20.36	690.334	0.00413708	6.77301	5.03418	5.1766	6.58757	6.15916	6.46252	6.93379	5.49901	5.97538	5.48453	5.68397	6.06727
gi|18375676	regulatorofnonsensetranscripts2[Homosapiens]	EKDCSERRTVSSK	11.17	1580.67	0.89805	7.19157	9.10431	5.84624	5.93415	6.60006	7.05268	5.69411	8.39568	6.21104	6.23063	6.2549	5.94059
gi|221040616	unnamedproteinproduct[Homosapiens]	MVQIDLPIK	15.43	925.496	0.00769572	5.98388	5.88181	5.51959	5.84862	4.68534	5.86765	6.41737	5.80962	5.38776	5.27434	4.97948	5.77643
gi|578825098	PREDICTED:peptidechainreleasefactor1,mitochondrialisoformX7[Homosapiens]	AKGAGGQHVNK	8.1	932.932	0.594925	7.10116	7.81339	3.25488	0.575877	7.1964	6.4996	5.96391	6.35554	6.9789	0	7.94571	7.31122
gi|530417077	PREDICTED:sodium/calciumexchanger2isoformX1[Homosapiens]	GISGDGDRK	8.79	1573.07	0.59629	7.48427	6.02627	5.7086	6.42945	5.89504	6.95468	6.41455	5.95057	0	5.37798	0	6.24425
gi|341604768	60SribosomalproteinL13isoform2[Homosapiens]	TIGISVDPR	23.9	684.357	0.00538079	6.6817	6.14582	6.23162	6.51075	5.46816	6.34077	5.86657	6.05379	6.27184	5.61537	6.30321	6.44897
gi|38348215	embiginprecursor[Homosapiens]	KNESLGQ	13.99	762.174	0.444619	1.41305	0	-0.0682336	0	0	6.86022	0.608324	4.98886	0	-0.151986	0.427722	0.92939
gi|119590464	hCG2042935[Homosapiens]	GAPGHK	9.77	566.697	0.351376	5.896	5.36482	0.653101	3.32527	1.03257	1.40496	5.17683	6.31388	1.21521	-0.209769	5.15409	1.80761
gi|119617422	RhoGTPaseactivatingprotein9,isoformCRA_c[Homosapiens]	AALVPLSDTR	18.33	986.103	0.83062	7.25228	6.72663	6.32399	8.03758	5.94696	7.02492	7.38474	5.82755	5.26206	5.41099	6.39083	4.92475
gi|34533085	unnamedproteinproduct[Homosapiens]	RTQNGGGSGGGGGGSSR	7.63	901.501	1.17e-13	8.76957	7.04765	7.83396	7.20396	5.84516	7.66644	6.60991	5.45005	4.79661	4.40696	5.54308	5.7983
gi|19743875	fumaratehydratase,mitochondrial[Homosapiens]	MASQNSFR	19.84	850.48	0.605783	4.7831	4.83115	5.14303	5.81961	5.06512	5.61568	6.18286	6.39844	4.88591	5.42582	5.4667	4.96115
gi|6002476	heat-shocksuppressedprotein1[Homosapiens]	KPLSTR	13.89	701.85	0.170965	7.72201	5.7618	7.04032	4.59715	5.35277	5.83051	6.17967	4.65835	4.99355	5.62115	4.69109	5.08345
gi|194373829	unnamedproteinproduct[Homosapiens]	GHLEAGAHLSPGRQK	4.86	1558.48	0.707192	5.54184	5.65366	5.25286	4.98222	5.29693	6.02926	5.96119	5.71024	6.38533	3.3027	5.55343	5.90103
gi|530361831	PREDICTED:carnitineO-palmitoyltransferase2,mitochondrialisoformX1[Homosapiens]	QKLMSSGNEESLR	6.23	1414.7	0.0116043	6.3408	6.10776	6.37849	6.42544	5.93685	6.0003	6.93369	5.50009	5.48099	5.67771	5.61557	5.67442
gi|54873602	proteinFAM181B[Homosapiens]	KVNHR	8.46	654.969	0.307568	5.91489	3.74093	4.93462	5.33731	6.72752	0	5.99085	6.7968	5.0397	4.30129	5.6346	0
gi|290789843	ChainD,TheFgf1-S100a13-C2aHetero-HexamericComplexStructure:ACInTheNon-ClassicalPathwayForFgf1Secretion	KKDLXIRK	1.55	690.406	0.424295	5.7879	4.81439	4.66967	5.11291	5.70986	5.79718	6.63989	6.13661	5.22107	5.45534	5.62402	5.80413
gi|119597570	hypotheticalproteinLOC149134[Homosapiens]	KAERHSVK	12.74	915.522	0.234424	7.72088	6.61124	6.19748	7.26638	6.4066	7.78095	7.34628	7.24165	6.71702	6.40342	7.46892	7.15974
gi|578823854	PREDICTED:serine/threonine-proteinkinaseTAO3isoformX4[Homosapiens]	KMSYSGK	13.76	817.394	0.00539068	5.88958	5.96727	6.46833	7.14836	5.92484	5.90996	5.64498	6.4967	5.71472	5.96801	5.77156	5.58549
gi|209862765	iporin[Homosapiens]	LSSDESPR	10.52	1475.95	0.852515	8.48975	6.5156	7.39988	8.54303	5.42511	6.634	5.71088	8.46177	7.81768	7.15671	7.28598	5.47289
gi|578800123	PREDICTED:proteinTHEMIS2isoformX3[Homosapiens]	ALDPASLPR	25.71	1049.54	0.00701002	7.13794	7.331	7.17239	7.80751	6.26581	7.42113	6.3745	5.69003	6.49919	7.39717	6.46734	6.17147
gi|62087578	NMDAreceptor1isoformNR1-2precursorvariant[Homosapiens]	AQYIKFSKPFK	3.64	1357.97	0.664396	0	6.46115	7.0952	5.95988	6.05472	6.02685	7.04156	5.16174	5.41357	5.7927	5.69465	5.13003
gi|578807124	PREDICTED:proteinECT2isoformX8[Homosapiens]	HTADENPDK	7.54	1060.36	0.914509	6.55179	5.96403	6.20569	6.98654	5.66835	6.57968	4.95439	6.27857	5.98297	5.30142	5.61553	6.1045
gi|578819678	PREDICTED:proto-oncogenetyrosine-proteinkinasereceptorRetisoformX1[Homosapiens]	KEDTVVATLR	13.24	1159.56	0.0220151	6.92285	4.10394	0	9.23985	0	8.27911	7.43067	9.06825	6.3321	0	0	0
gi|39938405	immunoglobulinheavychainvariableregion[Homosapiens]	GLECMGIIYPDDSDTR	6.52	1470.97	0.390054	6.21266	7.00368	5.18925	5.92603	4.73093	6.09415	6.32152	4.90376	5.07934	4.86143	6.34025	4.50095
gi|27694337	C19orf68protein[Homosapiens]	VAQLEDRR	19.6	985.538	0.260127	7.63395	6.77898	6.42648	5.96255	5.24061	7.09197	6.29165	5.75641	5.42526	5.57005	5.98163	5.04026
gi|119595253	hCG1775145,isoformCRA_b[Homosapiens]	MAWQMMQLLLLALVTAAGSAQPR	7.49	2550.76	0.890849	0	0	6.17389	6.26209	0	6.87852	5.54418	0	4.77996	4.9247	5.69972	4.53472
gi|530391714	PREDICTED:proteinFAM73BisoformX2[Homosapiens]	VPSVKKGYSSRR	12.85	1277.51	0.471879	4.85976	6.58744	5.59133	3.87778	5.37768	5.5977	3.08682	4.6125	3.38423	5.12058	5.92138	4.34183
gi|4507525	translocationproteinSEC62[Homosapiens]	QFFHRALKVMKMK	5.86	2542.15	0	10.5076	8.99896	0	0	8.77039	8.27076	6.33267	5.90878	6.02455	5.7857	6.08963	5.63598
gi|578823155	PREDICTED:tastinisoformX2[Homosapiens]	RVLVRGSQGGTTQR	9.24	912.402	0.64211	6.89372	9.28443	6.20597	8.24212	6.32066	7.23902	7.35217	8.62244	5.30107	6.5751	6.72086	8.01543
gi|158257876	unnamedproteinproduct[Homosapiens]	TAAGGAAR	15.05	563.273	0.00932784	6.67493	7.68374	5.35102	5.46396	5.50596	0	6.34936	0	4.90942	0	5.55007	5.92591
gi|292494883	teratocarcinoma-derivedgrowthfactor1isoform2[Homosapiens]	MAISK	0.35	646.027	0.294512	8.33496	8.40057	7.73186	5.91742	7.50956	8.32772	7.20226	5.19569	6.60661	6.28059	6.68855	7.06364
gi|247425425	immunoglobulinheavychainvariableregion[Homosapiens]	QDGSVIHYMDSVK	13.44	927.189	0.437298	0	0	0	4.87867	0	0	3.2061	0	4.75577	0	4.7923	4.93136
gi|2072162	tubbyrelatedprotein1TULP1[Homosapiens]	SPAAMFLVGEXSPDKK	10.24	1573.54	0.713447	6.84411	5.84177	6.53753	2.91067	3.22324	6.85463	3.79044	6.80568	5.03666	5.71249	3.21215	3.34731
gi|578846897	PREDICTED:putativeuncharacterizedproteinC21orf125-like[Homosapiens]	MCLSSGHIR	11.88	929.518	0.0124785	8.40678	5.74274	6.67718	7.06276	7.38912	8.1558	6.47591	5.55171	5.31781	6.1444	6.00299	5.89662
gi|194388276	unnamedproteinproduct[Homosapiens]	MALLGQALK	13.79	909.085	0.338773	4.44713	9.43518	6.75908	3.8532	2.17308	2.67742	7.1694	1.82363	1.14652	1.54999	1.76574	5.96634
gi|578811844	PREDICTED:ras-responsiveelement-bindingprotein1isoformX11[Homosapiens]	SVASKADK	12.65	804.672	0.204334	0	0	0	0	0	5.96191	0	0	0	0	0	0
gi|193785399	unnamedproteinproduct[Homosapiens]	RSNEMSNVMGNTTWTTSGLK	10.07	2245.99	0.0180205	7.39651	7.29906	6.8299	7.92753	5.92976	6.6785	7.46768	6.55641	6.86827	6.02847	6.19374	5.97454
gi|578827489	PREDICTED:talin-2isoformX14[Homosapiens]	AIAVTAQEMMTK	5.6	1251.58	0.236075	8.11193	7.44691	7.59383	7.81971	7.55288	8.3513	8.01501	6.46352	7.62566	6.86292	7.85572	5.99187
gi|578834448	PREDICTED:zincfingerprotein470isoformX3[Homosapiens]	MKSQEEVEVAGIKLCK	14.76	1863.09	0.57125	4.09335	3.92576	6.5631	7.00234	2.69888	3.67954	4.55393	3.00782	5.84145	3.28841	3.53669	3.42303
gi|530416916	PREDICTED:zincfingerprotein471isoformX1[Homosapiens]	QMGSHEMFSK	9.26	1615.89	0.218265	5.39802	4.77081	6.18471	6.08706	5.46627	5.07653	5.23237	4.13022	4.50544	5.16209	4.76332	4.45337
gi|578801449	PREDICTED:tropomyosinalpha-3chainisoformX7[Homosapiens]	MMEAIKK	7.87	773.986	0.3071	2.19589	1.41662	1.05539	1.4842	6.55758	1.98447	1.66216	0.647347	0	2.57731	7.1409	1.21494
gi|34452732	phosphatidylinositol3,4,5-trisphosphate-dependentRacexchanger1protein[Homosapiens]	AVVVKSVQR	18.93	1218.34	0.461367	3.83962	3.67786	8.48403	3.1195	3.09522	3.62094	6.37569	2.5853	2.63674	2.94983	7.75619	5.575
gi|119567922	hCG2038811[Homosapiens]	GLQITLTLK	11.77	987.454	0.477325	3.47517	3.18908	0.900447	2.78873	4.60904	2.51391	3.30298	5.39332	3.03308	0.668947	4.13804	3.73678
gi|530384596	PREDICTED:sortingnexin-13isoformX1[Homosapiens]	LHSRSKQMQKYK	4.32	1277.65	0.00434622	6.92424	8.34743	6.28215	6.5376	6.80098	6.11041	7.39997	7.30955	5.85527	5.68597	6.14443	6.12934
gi|3377539	similartoTRNA(GUANINE-N1)-METHYLTRANSFERASE(M1G-METHYLTRANSFERASE)[Homosapiens]	NTLRKRPDLIVR	11.74	1479.83	0.227235	8.63087	8.09734	7.96157	8.03084	8.14415	8.11059	7.1194	6.97676	6.75072	7.15195	7.26295	6.42927
gi|63089658	unnamedproteinproduct[Homosapiens]	RQRXDMTR	8.23	1234.86	0.393679	7.79078	5.51403	6.36611	5.65336	5.56842	5.72177	6.27745	9.11174	5.56431	6.41718	6.38264	6.05904
gi|578818453	PREDICTED:FERMdomain-containingprotein4AisoformX14[Homosapiens]	TSKLANMGSK	17.16	1053.6	2.37e-13	3.33628	2.8755	3.16014	4.60534	5.61644	5.97044	0	5.99023	3.2271	0	5.94056	5.52282
gi|40044512	unnamedproteinproduct[Homosapiens]	XIVALFTIAK	9.84	1033.59	0.0151999	7.16969	7.49128	7.78399	7.1023	6.7471	7.17512	6.48789	6.85637	6.11983	6.54441	6.71281	6.0591
gi|126116589	fibrocystin-Lprecursor[Homosapiens]	ISKIRGK	13.44	802.378	0.0185268	7.73545	7.19273	6.87896	5.24408	5.60225	0	7.38978	8.17068	5.82399	7.16897	6.53645	5.98515
gi|209862791	zincfingerprotein90[Homosapiens]	YSSALSTHK	15.15	2325.34	0.565769	7.5248	7.09634	7.02299	8.77624	6.96881	7.64222	8.35803	6.68291	8.23443	6.57243	7.9979	8.53032
gi|284813531	DNAmismatchrepairproteinMsh3[Homosapiens]	TRNVSKSLEK	11.12	1239.51	0.548577	8.09516	7.30632	5.26676	5.49901	5.29566	7.62151	6.27203	5.26126	6.02861	5.28664	5.53477	6.77239
gi|578812559	PREDICTED:midasinisoformX3[Homosapiens]	MAEVIGSKLNISRK	12.81	1189.39	0.319148	5.75231	4.92042	4.68528	4.9066	6.11055	5.32477	5.29695	7.6263	4.96116	4.52323	5.47381	6.32415
gi|530402705	PREDICTED:intraflagellartransportprotein88homologisoformX7[Homosapiens]	KVESGMK	8.75	795.663	0.363949	6.28074	4.78227	7.04737	4.81778	5.35804	5.01305	4.41376	3.18434	3.24496	3.58468	0	0
gi|40316918	5-methylcytosinerRNAmethyltransferaseNSUN4isoforma[Homosapiens]	VDLATVPR	19.01	971.174	0.679022	8.41188	7.11469	7.14676	7.00844	6.63956	7.4977	7.73014	7.2077	7.14988	6.62699	7.63373	7.3842
gi|40041680	unnamedproteinproduct[Homosapiens]	ILGAAGCLLXDE	9.64	1277.45	0.405328	6.46733	8.00719	8.72606	7.44875	7.24162	7.08317	6.60684	7.53808	6.37946	6.57094	4.92202	6.18171
gi|139394668	TBC1domainfamilymember9[Homosapiens]	SKNAKDLPK	17.34	999.845	0.450084	6.09751	0	5.59946	0	0	0	0	6.02429	0	5.21076	0	0
gi|260763963	B-cellscaffoldproteinwithankyrinrepeatsisoform3[Homosapiens]	LPAAPGK	4.77	458.222	0.00274542	7.22754	6.07607	6.42732	7.21148	6.08518	0	7.315	7.06438	6.44029	5.93618	6.85614	6.98255
gi|194378942	unnamedproteinproduct[Homosapiens]	RFPVGDHDSRLFCR	20.05	1761.86	2.35e-13	1.22448	0.842434	4.03431	0	2.68363	2.744	5.97298	0.197411	4.00648	1.77188	5.22913	6.18512
gi|537368378	immunoglobulinheavychainvariableregion,partial[Homosapiens]	GLXQPGGSLR	17.01	982.172	0.354818	1.96825	1.27237	0.810544	0	8.17527	1.93785	10.5838	7.10832	8.1455	6.89831	9.95065	8.33607
gi|119596444	KIAA1755protein,isoformCRA_b[Homosapiens]	ADPPGGMQEATR	10.06	1245.63	0.0169356	6.65283	6.1876	6.29243	6.28986	5.96621	6.30406	6.77165	5.96013	5.94224	5.98251	5.95332	6.26172
gi|34530385	unnamedproteinproduct[Homosapiens]	EMAAPGDCPAGK	2.26	1590.98	0.505581	7.31949	7.76451	6.16072	6.6829	6.15213	5.75005	7.03841	6.06187	4.98559	6.52292	6.40187	6.21438
gi|578829750	PREDICTED:dyneinheavychain9,axonemalisoformX1[Homosapiens]	WADAVQNFKQQER	14.67	1618.71	0.0126387	7.16775	0	6.47221	6.95243	7.21768	7.35123	7.50194	7.59595	7.09057	5.87444	7.13899	7.40006
gi|578817172	PREDICTED:ankyrinrepeatandSAMdomain-containingprotein6isoformX8[Homosapiens]	TRHNGKADPMK	10.98	1396.52	0.524145	8.58885	7.12542	7.36455	7.65517	7.68061	8.23307	7.09882	6.64853	6.80422	6.8163	6.83688	6.49615
gi|209915553	G1/S-specificcyclin-D3isoform3[Homosapiens]	AGPDPRLLGDQR	10.73	1010.04	0.761958	7.65917	8.36388	9.71221	1.37352	6.4654	2.24302	6.97672	10.0842	2.37048	7.17266	6.93969	6.84882
gi|578836384	PREDICTED:uncharacterizedproteinLOC102723360isoformX1[Homosapiens]	MVGVSR	9.38	647.554	0.294714	5.80129	8.40535	7.97742	5.62457	8.24166	5.36078	9.53547	7.0199	8.96684	8.59556	6.36127	6.17843
gi|11036654	protocadherinbeta-13precursor[Homosapiens]	EASGKLICR	8.43	1384.04	0.766497	8.98246	7.86134	8.19994	7.95329	7.6755	7.76481	8.54607	7.59842	7.64947	6.07497	7.23399	7.47997
gi|19570794	LTRPC6[Homosapiens]	MRNRRNDTLDSTR	11	1040.47	0.726749	7.92321	8.03075	7.25564	7.34706	6.80621	7.15087	7.60753	6.4431	5.60347	6.55502	9.04121	6.09342
gi|193786025	unnamedproteinproduct[Homosapiens]	AAEKQVPGGGGGGGIGGGGGSGGGGSGGGR	12.69	2268.06	0.652847	2.92842	6.23003	4.27117	0	3.85375	2.8799	4.41165	7.63639	0	0	0	6.27435
gi|530384124	PREDICTED:ubiquitincarboxyl-terminalhydrolase45isoformX6[Homosapiens]	KVEGVYTNARK	7.15	832.42	0.999775	6.30352	0	0	0	0	0	0	0	0	0	0	5.6193
gi|119626790	hCG22804,isoformCRA_b[Homosapiens]	RPSSGAGHKVGGPK	6.73	1217.64	0.648846	9.27036	6.77644	6.48013	7.24701	6.84848	7.19746	8.1546	6.38851	7.3732	6.74504	0	6.9172
gi|578814779	PREDICTED:generaltranscriptionfactorII-Irepeatdomain-containingprotein1isoformX5[Homosapiens]	MPPSAFSSPSSMTSQK	3.46	930.395	0.323771	5.47835	5.64636	4.51264	5.19691	4.16097	5.42522	3.18676	4.79529	4.35891	4.55865	4.51445	4.10455
gi|8922950	meiosis-specificnuclearstructuralprotein1[Homosapiens]	AAYMNKER	8	1247.4	0.238784	5.25223	5.09026	8.76286	5.94956	5.24894	4.7589	5.81996	6.61388	5.59994	6.19476	5.19375	6.00141
gi|578840867	PREDICTED:helicaseSKI2WisoformX1[Homosapiens]	DMSVVEGGLR	4.9	1269.65	0.0158501	6.81934	5.97619	7.40417	7.1608	6.46487	6.29398	7.64138	6.48617	6.05827	6.34883	5.99632	5.24578
gi|148354616	unnamedproteinproduct[Homosapiens]	APGTFHMGSGRMR	9.94	1156.4	0.344067	4.82354	8.85834	3.50841	4.19052	5.49538	4.52565	7.25755	4.44062	3.91522	0	6.9215	6.30561
gi|578794857	PREDICTED:uncharacterizedproteinLOC101930480[Homosapiens]	AGPGEDLEEK	6.94	1132.95	0.563892	9.49094	7.29398	7.35795	7.05188	8.08167	6.98217	7.98554	1.60444	8.28601	8.2209	8.80063	2.13705
gi|530402261	PREDICTED:sacsinisoformX1[Homosapiens]	GEVDK	9.97	546.57	0.288059	11.9775	6.53553	5.36521	8.18638	7.788	5.5193	11.2311	5.24224	4.88147	8.48544	11.3532	5.59755
gi|228312060	ChainB,CrystalStructureOfNativeHumanNeuroserpin	VMHPETM	11.59	859.373	0.00887574	0	0	0	0	0	0	0	0	5.31752	4.11903	6.55005	3.25491
gi|374414772	ChainF,CrystalStructureOfHumanLactb2.	SMAAVLQRVER	10.86	1275.29	0.450375	9.19863	4.8097	4.71064	0	0	0	0	0	0	5.96415	5.20285	7.91065
gi|578811200	PREDICTED:histone-lysineN-methyltransferase,H3lysine-36andH4lysine-20specificisoformX6[Homosapiens]	DRIIDAGPK	6.66	984.559	2.35e-13	7.87533	7.29306	5.98649	6.31948	5.3855	0	6.09075	6.01417	6.6353	5.67931	6.00748	6.04595
gi|119573267	Fcreceptor-like4,isoformCRA_a[Homosapiens]	RVEMMLRKR	10	1351.16	0.340918	3.67261	3.1067	7.97742	8.42211	2.28555	2.52779	2.45336	7.90512	7.68742	7.57565	7.44552	1.77052
gi|119632274	hCG1980694,isoformCRA_b[Homosapiens]	VCTNAMNK	8.24	1534.8	0.714077	9.51809	8.04467	9.18981	9.07646	6.31746	6.22694	6.63374	5.43724	6.46411	5.97362	5.57064	5.54774
gi|45268714	p53-inducibleribonucleotidereductasesmallsubunit2shortformgamma[Homosapiens]	FAVMAETTDNVFTLDADF	10.47	2020.95	7.1e-13	1.37161	2.11045	2.59486	3.20561	2.19334	3.21699	3.40988	4.35963	3.19682	1.62199	0	0
gi|14790190	msx2-interactingprotein[Homosapiens]	QQMEMEIAKSEKFGSPK	7.49	1999.36	0.70821	3.94154	3.03514	6.40211	3.38655	6.76806	3.58551	5.97372	3.28406	3.49261	6.40448	2.76223	2.22913
gi|14536654	unnamedproteinproduct[Homosapiens]	NEEVSGMVLR	11.87	1131.59	1.00472	7.32703	7.8285	5.80378	6.83864	6.38273	0	6.26391	6.00544	0	6.74548	6.8326	6.32788
gi|578831258	PREDICTED:cytosolicendo-beta-N-acetylglucosaminidaseisoformX4[Homosapiens]	AVLLYSAPA	18.68	1458.93	0.413985	8.45853	7.95131	7.20591	7.69326	10.5467	7.56646	7.46848	0	6.13672	8.69232	7.73465	6.57461
gi|119578652	hCG2010820,isoformCRA_b[Homosapiens]	LGLVSFPGFRK	3.56	1220.63	0.00695387	6.90071	5.95961	6.6488	6.94093	5.73696	6.36685	6.48631	5.97116	5.9941	4.7891	5.86298	5.87059
gi|578830273	PREDICTED:septin-9isoformX7[Homosapiens]	AMKQGFEFNIMVVGQSGLGK	9.19	2162	4.75e-13	5.63704	6.13026	4.68247	5.54108	0	0	0	0	0	2.91198	5.01179	4.69142
gi|530431061	PREDICTED:gametogenetin-bindingprotein2isoformX1[Homosapiens]	EKGYCAALYEGLR	7.54	1529.55	0.470716	4.86477	5.09149	5.16982	6.78322	4.78803	6.45968	6.80148	7.82326	6.28392	4.72513	6.78662	8.93216
gi|10434787	unnamedproteinproduct[Homosapiens]	VVGSSGR	20.06	661.485	0.00385156	7.24999	6.5341	6.16016	7.28992	5.92036	6.57141	6.75898	6.49815	6.6116	6.62056	6.44285	6.34954
gi|40981656	unnamedproteinproduct[Homosapiens]	SSSWFRPILTLPR	8.36	1558.17	0.954174	9.38641	8.90032	7.00669	3.89514	3.84256	9.3698	8.15244	6.51312	8.2395	2.58984	8.54161	6.35268
gi|300621216	unnamedproteinproduct[Homosapiens]	KRGTYASR	10.5	938.635	0.302896	6.00394	6.54123	6.00155	6.52183	5.98992	6.53577	7.29153	6.58839	6.34787	6.0908	6.48276	6.40085
gi|20147090	unknown[Homosapiens]	LLKVISQGSFAEVK	4.27	1268.9	0.449409	7.07484	2.95887	3.40197	6.60469	2.61793	7.24967	2.34375	2.46059	3.36342	3.44498	7.36826	6.41239
gi|34101290	proteinlifeguard2[Homosapiens]	MTQGKLSVANK	17.6	1189.42	0.417934	7.45678	6.07308	5.34418	6.46203	5.18454	6.54452	8.38804	5.26427	5.78473	5.70617	5.69655	5.51361
gi|578845519	PREDICTED:tetratricopeptiderepeatprotein6[Homosapiens]	VKEPPK	10.79	1142.7	0.0266815	6.93472	6.337	5.06813	6.6299	6.97601	6.71931	6.54029	5.62928	6.92577	5.41253	5.83909	4.866
gi|33186895	selenoproteinV[Homosapiens]	MNNQARTPAPSSAR	14.81	1564.23	0.653278	6.22898	5.98811	4.88341	4.99371	4.82279	7.20121	6.65643	6.99896	5.70536	5.05966	3.89444	7.18518
gi|168176981	ChainA,SolutionStructureOfThreeTandemRepeatsOfZf-C2h2DomainsFromHumanKruppel-LikeFactor5	GSSGSSGPDLEKR	2.66	1448.11	0.787075	5.84584	5.32616	4.85777	5.88101	5.6082	7.97261	7.97542	5.25194	4.36819	5.49144	5.49344	5.96177
gi|119597090	hCG2041581[Homosapiens]	GRAEALRLK	15.36	1014.35	0.866802	5.82956	5.38129	6.91728	7.07991	6.59422	3.2563	5.23328	6.2961	5.13459	6.63838	6.01582	7.34335
gi|530382275	PREDICTED:magnesiumtransporterMRS2homolog,mitochondrialisoformX2[Homosapiens]	SLPCLLPR	19.72	956.182	0.611534	9.00334	6.35714	6.72156	6.15938	5.53104	9.25826	8.19792	9.04326	6.83037	7.95188	8.77936	8.6302
gi|578825601	PREDICTED:vasohibin-1isoformX1[Homosapiens]	MPGGKKVAGGGSSGATPTSAAATAPSGVR	22.35	2527.31	0.00438189	0	5.15287	7.60326	0	0	0	0	0	0	0	0	0
gi|226246554	coiled-coildomain-containingprotein168[Homosapiens]	LEMDNDSTVNQK	12.57	1194.59	0.59914	10.0453	8.19537	8.28642	9.41182	8.74764	7.9632	7.98067	6.80543	6.58151	5.01445	6.95318	8.03043
gi|578804347	PREDICTED:microtubule-associatedprotein2isoformX19[Homosapiens]	ECGAAKSSDQPK	8.43	1274.45	0.633198	5.58502	5.27344	4.50425	5.16591	4.48088	4.64971	4.88712	5.71687	7.70901	4.74536	5.18338	5.16616
gi|112698064	immunoglobulinheavychainvariableregion[Homosapiens]	VQCEMQLLESGGGMVQPGGSLR	12.04	1994.84	0.478076	7.67133	7.10238	5.39714	6.97184	5.83944	6.94472	7.98097	7.07392	6.65198	3.49645	6.40314	5.9737
gi|71037389	transcriptionfactorSOX-6isoform2[Homosapiens]	LLSKDWKEKMER	5.89	1478.24	0.84565	3.70685	5.70704	5.91582	6.05084	5.31684	5.44716	3.31851	7.5973	2.73192	5.90504	5.06033	0
gi|578831675	PREDICTED:puromycin-sensitiveaminopeptidaseisoformX1[Homosapiens]	GLVLGKLGKAGHK	3.53	712.479	0.562618	9.30224	4.13472	5.77555	5.94552	3.89844	4.80686	6.08085	5.18972	4.75745	4.93252	5.22037	0
gi|13491871	unknown[Homosapiens]	DNPVASTR	7.5	728.79	0.84737	7.71953	8.50757	5.23215	8.53692	7.84171	6.5821	6.15665	8.25489	5.43495	6.78016	8.00867	6.85099
gi|40982674	unnamedproteinproduct[Homosapiens]	ASSRENNVLTMGLR	8.19	627.342	0.0071402	6.78391	7.05469	6.34251	6.90712	6.28344	7.35808	6.50299	6.7145	6.3697	6.38467	6.67377	6.44473
gi|299782489	stathmindomain-containingprotein1[Homosapiens]	VRAPKKGWK	4.67	1013.5	0.356034	0	10.0411	8.52215	9.74887	9.56486	8.00544	7.1265	8.29337	6.52739	8.48261	6.92434	6.27113
gi|119624159	hCG1807547,isoformCRA_a[Homosapiens]	HMAREADGAGK	9.89	1159.27	0.383236	3.31226	2.86215	6.04472	3.97971	6.75448	3.62884	3.7173	9.08751	2.65798	2.74808	3.11687	8.58095
gi|578799837	PREDICTED:ankyrinrepeatdomain-containingprotein13CisoformX5[Homosapiens]	MTGEKIRSLR	10.93	879.173	0.704295	7.94178	6.51877	5.57555	3.30612	6.0788	6.13222	3.30519	6.78003	2.58126	5.20046	7.10372	6.02884
gi|22550104	ubiquitincarboxyl-terminalhydrolase32[Homosapiens]	KDLYDAVWIQVSR	14.04	1591.08	0.484292	8.3456	7.70934	7.4292	7.46828	6.99522	7.75687	6.99088	6.30401	6.49837	6.03654	7.03023	5.99114
gi|42542661	Cardiotrophin-likecytokinefactor1[Homosapiens]	KKMQPPAAAVTPHLGAHGF	10.37	1743.35	0.841691	8.87859	6.27532	5.06038	8.68612	0	5.91887	8.11843	5.94419	6.64621	6.14077	7.81077	7.29608
gi|119575636	hCG2042075[Homosapiens]	NSLKKFQGER	8.23	1205.69	0.478474	8.46287	7.28748	7.50209	7.4991	6.50881	7.51717	8.6909	6.19799	6.3546	6.19711	6.92967	5.95568
gi|15210226	unnamedproteinproduct[Homosapiens]	MGMLIA	8.68	1419.34	0.490218	6.55397	8.09549	6.3381	5.70749	7.80011	7.22092	7.76858	6.97475	6.66255	5.98641	7.01183	6.46293
gi|119582998	chromosome9openreadingframe65[Homosapiens]	VAISTVSMNLEVRVGMLF	12.64	1964.63	0.447476	8.36254	9.0607	5.54955	6.24099	7.38355	7.35098	8.18182	5.10661	4.42405	0	7.09432	6.74013
gi|530378111	PREDICTED:proteinFAM160A1isoformX1[Homosapiens]	SLYQVLASVKNK	9.55	1349.82	0.334162	7.20098	4.83257	4.71942	4.26287	4.88666	7.15327	5.52022	7.07835	4.94502	4.97165	5.03576	4.68832
gi|578821239	PREDICTED:lysine-specificdemethylase2AisoformX3[Homosapiens]	KELSEVEKAK	15.05	1447.96	0.670006	8.18915	6.51137	5.73488	6.28094	4.83865	6.80861	7.80859	6.32147	6.1717	5.48455	5.84388	6.11934
gi|529281080	ChainF,Ptpn18InComplexWithHer2-py1248Phosphor-peptides	PEXLGLD	9.81	796.339	0.00540884	6.57002	6.08288	5.28218	6.34076	5.55102	6.39541	6.0087	5.82667	5.53896	5.72499	5.94986	6.03538
gi|6031162	calretininisoform22k[Homosapiens]	GSGMMSK	20.35	713.407	0.00586107	7.46354	7.28677	6.86163	7.99385	7.16216	7.63362	7.47433	6.75115	6.66556	5.91523	7.56173	8.15777
gi|119608546	ficolin(collagen/fibrinogendomaincontaining)1,isoformCRA_d[Homosapiens]	AGPVGPKGDAGQSQSCATGPR	7.89	1995.89	2.34e-13	4.2963	4.93342	2.9427	4.18615	1.80121	2.77042	3.75057	7.27994	4.29913	0	2.54115	2.24287
gi|119581789	HMP19protein,isoformCRA_b[Homosapiens]	LQVPGVQAGGCSK	11.49	1563.53	0.408781	5.96436	5.54242	5.79128	6.92298	3.62667	6.17818	6.39752	5.93293	3.90566	5.17267	6.23705	5.82463
gi|119595361	hCG1644513[Homosapiens]	AAITKIMSQ	14.96	961.464	0.00647597	7.54604	7.5009	6.29903	6.70855	6.54853	7.50361	8.19272	7.64825	6.67441	6.08854	6.73026	6.74139
gi|19575443	unnamedproteinproduct[Homosapiens]	NGAENSHPTPTMDTRRSLAATGR	15.46	1774.8	0.0203449	0	7.08655	6.63304	6.94775	6.28963	7.30691	6.90218	7.50268	6.02829	6.2702	6.38964	6.47938
gi|119617486	advillin,isoformCRA_b[Homosapiens]	AEIGVIEGDK	9.79	1031.5	0.0869275	1.31778	1.89801	3.28849	3.98523	3.4232	0	3.59676	5.64464	3.82469	2.68596	3.72716	4.06158
gi|47169319	ChainD,StructureOfPitp-AlphaComplexedToPhosphatidylinositol	RQLDEXR	21.12	816.708	0.528672	8.60963	3.13253	8.29586	9.43428	9.98754	8.33609	9.53401	9.35813	3.71358	9.00589	3.80193	8.78495
gi|221043496	unnamedproteinproduct[Homosapiens]	MLVPASRQPPR	4.53	1222.25	0.650169	7.47534	6.73468	3.25756	3.85072	5.92288	10.2775	9.29378	4.22634	6.58484	9.36363	6.47141	6.49974
gi|40977426	unnamedproteinproduct[Homosapiens]	SGLFTNTEPTV	13.69	1161.84	0.405002	7.91507	8.85806	6.1815	0	8.41728	7.5343	7.41847	6.85633	6.30124	6.78577	7.19541	6.50512
gi|530425477	PREDICTED:farupstreamelement-bindingprotein2isoformX1[Homosapiens]	IGGGIDVPVPR	6.63	1164.76	0.6213	5.51068	8.96043	7.86318	6.99679	9.56709	8.24605	8.30829	8.39048	8.6001	7.27262	7.54614	5.28735
gi|215261040	ChainA,NmrStructureOfCa2+-BoundCabp1C-Domain	ADMIGVKELR	8.7	927.658	0.225214	5.72797	8.02579	7.21711	4.44559	6.54069	3.50139	3.71357	4.10268	6.1449	3.59539	4.69764	6.59236
gi|62088524	Prolineoxidase,mitochondrialprecursorvariant[Homosapiens]	ALENSSFMKGTHR	21.6	1476.06	0.326408	3.45664	2.15425	1.35758	1.87815	5.61863	1.18035	5.80508	8.16675	1.56314	6.04078	2.62537	2.38532
gi|530537368	ChainB,StructuralBasisForAutoinhibitionOfTheAcetyltransferaseActivityOfP300	AVPMQSKKK	6.24	1033.63	0.472924	7.20322	7.19329	6.23835	6.14562	5.93695	6.81014	7.20062	5.20183	6.88702	5.53447	5.54729	5.2426
gi|410170226	PREDICTED:serine/argininerepetitivematrixprotein1-like[Homosapiens]	QKDAAAGAKSR	6.99	945.573	0.411804	6.78425	7.15524	5.80595	6.01959	5.5303	6.46332	6.10483	6.09383	5.08106	3.36226	5.53998	5.07844
gi|16550156	unnamedproteinproduct[Homosapiens]	QPDVLR	8.42	726.366	0.0177001	7.35853	7.0921	6.18871	6.01909	6.60646	7.15126	7.47393	6.70714	6.48349	0	6.48336	6.51463
gi|15211552	unnamedproteinproduct[Homosapiens]	KDSSYELXVR	4.82	926.199	0.748481	6.35318	9.14985	6.41181	3.31674	0	0	10.525	10.5018	5.40705	6.27752	2.71583	6.55389
gi|530404411	PREDICTED:AT-richinteractivedomain-containingprotein4AisoformX2[Homosapiens]	RPSDGNSGLMAK	11.37	1249.6	0.487716	0.67112	1.9925	3.64244	1.67236	1.31608	2.76836	1.30336	3.27754	0.148447	1.86712	2.24999	1.01728
gi|578827509	PREDICTED:E3ubiquitin-proteinligaseHERC2isoformX5[Homosapiens]	GNSGSLIR	2.73	684.412	0.248518	7.86604	6.59098	6.21669	6.25783	5.77386	6.69676	5.69035	5.91458	6.5675	5.84193	6.26921	6.35046
gi|119586128	hCG2040805[Homosapiens]	NLSIAH	11.24	654.316	1.18e-13	0	6.45984	6.41807	0	0	0	6.89175	7.37042	6.26598	5.88067	6.90616	6.54758
gi|284813531	DNAmismatchrepairproteinMsh3[Homosapiens]	LADVPGEILK	8.4	933.372	0.0081669	8.14483	7.38784	7.03415	7.5235	6.57451	7.96389	6.94118	6.94047	7.1124	6.93686	6.69159	7.25808
gi|21359945	condensincomplexsubunit3[Homosapiens]	AKTAALEK	12.7	829.563	0.474757	7.22283	6.94363	6.41669	6.66105	5.82952	6.50237	7.12722	4.1433	6.62366	6.54933	6.59251	3.70502
gi|34527567	unnamedproteinproduct[Homosapiens]	ENWLMLKKSLEGK	2.64	943.579	0.0201457	4.25408	4.11676	3.13754	4.25937	3.2567	4.43503	4.35671	0	4.46214	2.43554	4.70995	6.55796
gi|119625286	hCG1814936,isoformCRA_c[Homosapiens]	LMALGCSQKHLR	8.69	661.494	0.00757984	6.75531	6.71606	6.152	6.83551	6.23918	6.99311	6.9293	5.98163	6.33443	6.48582	6.71128	7.21946
gi|578799784	PREDICTED:putativeRNApolymeraseIIsubunitB1CTDphosphataseRPAP2isoformX3[Homosapiens]	CSRKAAGTK	5.51	919.98	0.588718	10.4171	10.2069	8.93627	7.70388	9.06793	7.31884	10.5807	7.15424	7.83601	5.97013	10.0923	8.92737
gi|530415089	PREDICTED:zincfingerSWIMdomain-containingprotein4isoformX1[Homosapiens]	MEPPAAKR	0.53	1276.63	0.237338	6.93373	6.10618	6.4924	7.07513	6.88571	7.66509	7.59304	7.68767	7.3357	6.19728	7.29926	7.73265
gi|578806017	PREDICTED:histone-lysineN-methyltransferaseSETD2isoformX3[Homosapiens]	VSIRAAGGKMK	10.24	1136.5	0.21629	7.6804	7.03451	7.60477	7.23313	6.41231	8.02002	7.30275	7.27473	7.35569	6.98874	7.04313	6.30634
gi|40982698	unnamedproteinproduct[Homosapiens]	MVASVPGNMGRGK	9.09	1453.33	0.273704	1.7701	1.4904	7.44278	7.14289	0.397784	6.47875	1.01904	0.539342	0.12974	0.939094	0.261278	6.5773
gi|530417117	PREDICTED:coiled-coildomain-containingprotein61isoformX2[Homosapiens]	MGGRPGSLAPR	8.32	1055.85	0.564557	7.06479	6.70501	6.05297	6.95474	6.77985	7.53381	6.96647	2.85902	2.29074	7.3779	6.63086	6.63018
gi|10434198	unnamedproteinproduct[Homosapiens]	SIDPALPMLIK	14.1	1197.45	0.229505	7.72397	5.38355	5.82817	7.94511	4.76512	5.52266	5.68483	4.38572	4.88722	6.58642	5.33514	6.60519
gi|24497589	homeoboxproteinARX[Homosapiens]	AVQGSPK	8.87	1381.63	4.71e-13	5.43308	5.42098	5.22946	5.63222	4.87212	5.71981	6.43794	5.32489	0	5.28659	5.52447	5.43851
gi|74712346	RecName:Full=PutativeuncharacterizedproteinFLJ42147	GKQKAASGVLIK	30.2	1199.84	0.443561	10.8439	9.13631	9.63106	6.47763	8.02768	9.04434	9.35594	7.89018	7.61017	7.39477	8.68527	7.90553
gi|119579974	breakpointclusterregion,isoformCRA_c[Homosapiens]	AGAAGMRWSR	12.13	1747.73	0.471625	7.41165	6.88067	7.12625	8.23582	5.29992	7.9366	8.08717	7.43198	7.45539	7.50626	7.44885	7.66127
gi|119593876	hCG1988207[Homosapiens]	MVLCVLR	11.44	1219.67	0.479011	7.21659	6.58981	6.76036	7.42226	7.10179	7.97914	7.71722	6.80625	7.37364	6.75031	7.41304	8.10422
gi|578805806	PREDICTED:sterolregulatoryelement-bindingproteincleavage-activatingproteinisoformX8[Homosapiens]	DYSPPPVDSDR	13.43	1248.39	0.327894	0	3.2484	6.10037	4.90877	0	5.37522	0	7.72741	0	0.51761	2.54084	0
gi|243538	cytochromeb[human,PeptideMitochondrialPartialMutant,10aa]	GQVASMLYFT	4.6	1522.75	0.801269	6.2431	0	6.5325	5.51654	4.02377	4.7027	7.62587	6.63008	4.73161	4.87952	6.97277	6.43464
gi|119632249	hCG2044193[Homosapiens]	KDLVMPKEMVPLGDSNSHSLKK	15.58	2464.18	0.00790211	0	4.45208	2.89649	3.98524	2.05216	2.52253	3.19082	6.95571	3.56566	0.0838697	4.5537	4.17673
gi|119567920	SFT2domaincontaining1,isoformCRA_c[Homosapiens]	MGPVKQLK	6.45	1046.5	0.741219	9.41976	6.79258	7.19231	8.5764	6.87513	9.69275	8.78561	0	8.64353	7.58922	0	5.92572
gi|543871463	noelinisoform4precursor[Homosapiens]	TETILKTR	11.31	962.679	0.823413	7.60343	3.56821	5.9519	4.59586	0	0	7.36629	7.67807	5.95911	0	5.31133	0
gi|3982829	HMGboxfactorSOX-13[Homosapiens]	MSSCLPRPPSHGGPTR	8.58	835.436	0.00682508	7.16902	7.54711	6.02556	6.29075	6.64508	7.02152	7.3081	7.64411	5.83775	6.53868	7.97234	7.76164
gi|530416419	PREDICTED:V-setandtransmembranedomain-containingprotein2BisoformX1[Homosapiens]	QRHGSGTGR	5.82	830.612	0.681338	7.4134	6.60447	1.38857	7.04392	2.17039	6.69641	1.89005	6.6192	6.30512	1.61125	6.66051	2.71514
gi|224028248	non-POUdomain-containingoctamer-bindingproteinisoform2[Homosapiens]	RQQEEMMR	2.75	1399.2	0.830434	7.43101	6.76703	6.12237	7.28143	5.80342	0	7.98203	6.01893	6.14973	0	0	4.01032
gi|578825686	PREDICTED:ralGTPase-activatingproteinsubunitalpha-1isoformX15[Homosapiens]	AAVNKEDMSQK	7.43	635.23	0.00626998	7.96842	7.51951	7.05202	7.50191	6.61724	7.91671	7.17662	7.11212	7.18729	6.99509	6.78428	7.23269
gi|578846288	PREDICTED:spermatidmaturationprotein1-likeisoformX6[Homosapiens]	TPDCAPAEAPAQAQP	12.11	1700.53	0.472844	5.97456	2.06329	6.12707	1.65571	0.781207	6.80349	5.65437	7.72865	5.0895	6.47066	7.20508	0.597498
gi|12597655	centromereproteinH[Homosapiens]	MRLSTALKK	6.24	1065.36	0.355198	6.79366	7.7555	7.04129	6.24046	0	7.6139	6.03482	6.99488	7.20496	6.85459	7.042	6.92407
gi|40035727	unnamedproteinproduct[Homosapiens]	VEAGGEGLK	19.15	859.372	0.00629442	6.6764	6.47535	5.32977	7.00711	5.83372	6.63065	6.35356	6.358	6.23149	0	6.55934	6.61904
gi|40042600	unnamedproteinproduct[Homosapiens]	AMHNKAAPPXIPDTR	9.19	1650.75	0.607642	6.05597	5.34284	4.83055	6.42638	5.32303	5.95875	6.175	6.07744	5.99099	5.04846	6.14178	6.63818
gi|512462	insulinreceptor[Homosapiens]	RPRAPAAMGTGGR	13.81	1313.7	0.268436	9.67936	7.78655	8.36145	7.49286	7.48134	7.92322	7.59999	6.75487	7.73855	6.93718	6.82013	7.60267
gi|578808764	PREDICTED:proteinlin-54homologisoformX5[Homosapiens]	KTLMHLADAAEVR	5.69	1471.77	0.233237	6.96644	6.53335	5.37373	5.9094	5.57088	5.92567	6.72753	6.80626	5.46516	4.04421	5.5447	5.50917
gi|119597090	hCG2041581[Homosapiens]	AGILAR	1.16	651.086	0.368352	9.95159	4.29164	9.73774	10.7924	8.57173	3.887	9.36275	2.41082	5.90392	1.79453	2.23734	7.04156
gi|224451142	stathminisoformb[Homosapiens]	MEANKENREAQMAAK	12.66	1161.42	0.340421	7.8242	7.93268	6.11563	6.68412	10.6183	10.3268	7.15839	5.69823	7.81805	6.66385	6.77577	7.32116
gi|320339328	cytochromeb[Homosapiens]	SXPNK	15.98	502.242	0.00188617	7.63971	7.61323	7.92717	7.40935	6.64256	7.38844	0	0	6.95484	6.75819	0	5.64137
gi|113722120	G-proteincoupledreceptor98precursor[Homosapiens]	SDLHPISGYLEFR	2.2	1534.16	0.672223	5.91868	5.4553	5.54565	1.6726	5.2924	6.96593	5.74999	0.700964	5.02327	4.21779	6.66673	7.31249
gi|530437751	PREDICTED:eukaryoticelongationfactor2kinase-like[Homosapiens]	AAEAGDR	12.2	913.393	0.746528	7.27385	8.27651	0	9.3877	5.24258	10.0834	8.52869	8.25231	9.68623	9.32132	7.64168	7.42245
gi|119587594	beta-carotenedioxygenase2,isoformCRA_b[Homosapiens]	VDVVNKTLKVMK	2.4	1137.06	0.457502	8.57169	8.83722	6.38101	6.44225	8.58926	5.91263	2.72308	7.84809	7.01485	8.44403	7.81885	2.6641
gi|530400595	PREDICTED:cholinephosphotransferase1isoformX2[Homosapiens]	ALSEPLSAAQLR	9.23	717.427	0.0246361	7.47929	7.68014	6.32783	6.85864	7.29384	7.95963	7.06211	7.62486	6.71126	7.04559	6.66429	6.48767
gi|40041394	unnamedproteinproduct[Homosapiens]	DXKMSASLVR	11.78	1217.26	0.619694	7.22126	1.92182	7.8962	2.45483	5.03795	2.22202	6.62405	6.47099	1.49909	7.013	7.52353	6.67922
gi|62088078	DHX57proteinvariant[Homosapiens]	EGLRAREIEK	10.61	1068.98	0.617671	5.35406	7.67898	2.95351	9.14828	5.25411	9.19097	4.70048	6.05931	1.94688	4.43913	9.30737	5.99483
gi|68799814	AP-2complexsubunitmuisoformb[Homosapiens]	QGKGTADETSKSGK	8.52	814.47	0.00841571	0	7.74355	0	7.43194	7.01994	0	7.29759	6.07139	0	8.42788	0	0
gi|40042690	unnamedproteinproduct[Homosapiens]	XNPVDE	14.49	719.157	0.312662	1.32731	4.21045	7.67832	8.00557	3.18347	0	7.62493	5.06608	2.40199	0	7.64452	6.68211
gi|578825020	PREDICTED:intraflagellartransportprotein88homologisoformX13[Homosapiens]	FYRMALDQVPSVNKQMR	14.36	2099.29	0.88099	7.34978	6.22205	5.48897	6.5741	6.27616	6.49739	7.29024	5.50312	5.28812	0	6.52587	0
gi|119581807	hCG2038174[Homosapiens]	RKMTVPTGTGR	13.27	661.49	0.00272949	7.33056	6.53627	6.33915	6.84225	6.27585	7.31719	6.87542	7.10304	6.42674	6.34738	6.51999	6.61354
gi|260593663	xaa-Prodipeptidaseisoform2[Homosapiens]	IHSKEHFK	8.46	661.493	0.00353961	7.3142	6.94165	6.41131	6.87992	6.36957	7.1751	6.85208	6.76615	6.46063	6.68575	6.67025	6.80776
gi|119576379	hCG1820581[Homosapiens]	ESISLAICMVMETAKPK	8.12	1696.52	0.22285	8.87241	6.94831	6.39026	7.48424	10.8683	7.35114	7.80562	6.71045	8.17465	6.81043	7.44042	6.86243
gi|578808235	PREDICTED:histone-lysineN-methyltransferaseNSD2isoformX6[Homosapiens]	AQLSSSLQEGVMQK	15.09	1501.71	2.41e-13	0	0	8.07492	0	7.30425	7.51716	7.25666	7.05682	0	7.4266	7.15091	7.08859
gi|530396872	PREDICTED:cGMP-dependent3',5'-cyclicphosphodiesteraseisoformX1[Homosapiens]	EALSAVLPR	26.52	956.532	0.00523333	8.14205	8.2293	7.55588	7.7877	8.13115	7.68991	8.63535	8.55626	7.27622	7.64652	7.2694	7.78788
gi|119601117	hCG2040492[Homosapiens]	HCCGSAPRR	7.66	1383.86	0.519327	8.60965	7.35528	7.17278	7.20788	7.07779	8.00673	7.80636	7.55249	7.31482	7.01321	7.28884	6.80157
gi|371877632	armadillorepeat-containingX-linkedprotein4[Homosapiens]	KEAVTQTK	5.28	1313.72	0.0221073	7.88635	7.11887	6.88247	7.17171	5.38471	7.61093	7.794	5.35121	5.68295	4.09288	5.09716	5.4122
gi|30348954	E3ubiquitin-proteinligaseMIB1[Homosapiens]	AAANGDVAK	9.43	1303.52	0.235243	8.18567	7.9656	7.74425	7.69137	6.95514	7.5327	7.30476	6.97219	7.42159	8.77461	7.52432	7.30926
gi|181803	DRB1transplantationantigen,partial[Homosapiens]	AAVDTY	13.73	641.03	0.290821	5.19408	7.69924	3.45009	4.12335	3.43796	4.14522	5.06912	6.89153	5.48196	2.55923	4.34308	6.13873
gi|578824113	PREDICTED:CAP-Glydomain-containinglinkerprotein1isoformX8[Homosapiens]	SEMKK	5.25	599.903	0.267081	4.13567	3.04414	2.99477	2.49657	2.79432	9.20471	4.34718	5.73605	3.54766	8.7411	5.69223	3.21975
gi|119596648	acyl-CoAsynthetaseshort-chainfamilymember2,isoformCRA_a[Homosapiens]	RQGMSVSPSGVMPR	16.44	1500.85	0.631272	8.51931	8.09245	8.99649	8.41549	8.48941	8.14415	7.73496	8.01147	7.97228	9.22287	7.73191	8.09568
gi|1212992	titin[Homosapiens]	ETSTDKVVRHNK	4.93	1510.72	0.0172054	7.52675	6.12261	6.35815	6.02641	6.15873	6.54573	6.62894	6.73485	5.94437	5.54007	6.41751	6.15921
gi|119572605	hCG2040631[Homosapiens]	LPVSAAGAGAGTAR	9.37	1335.77	0.347904	8.0421	7.15528	6.92369	8.8093	6.63175	7.31491	7.19408	6.63483	6.60196	6.14099	6.4473	6.49754
gi|578813394	PREDICTED:oxysterol-bindingprotein-relatedprotein3isoformX4[Homosapiens]	LVSPSR	5.49	659.335	0.0125537	4.90053	8.32127	7.21734	4.67261	7.13882	5.76225	7.9663	0	6.59095	0	4.46435	0
gi|40042376	unnamedproteinproduct[Homosapiens]	RPAEIYXCR	10.05	1476.71	0.0138726	10.0167	8.49192	8.33659	7.76158	7.58281	8.47273	7.73883	6.33203	6.67503	6.50373	6.95033	6.68717
gi|19923935	SAGA-associatedfactor29homolog[Homosapiens]	SEHNLVNIQKTHER	12.62	1704.9	0.23277	7.73469	6.79999	7.14619	6.35799	6.33577	7.82199	6.80462	7.08601	6.59152	6.3339	5.81234	5.86492
gi|116089312	heparansulfateglucosamine3-O-sulfotransferase6precursor[Homosapiens]	KAQGGSRPR	16.62	1137.25	0.535686	7.62039	7.0753	6.45275	4.94661	6.43191	6.77008	6.8058	5.13461	6.53738	6.52696	6.67813	6.86195
gi|40044828	unnamedproteinproduct[Homosapiens]	ALGLENTVAGFK	8.22	661.493	0.00686709	7.6297	6.59339	6.29683	6.96606	5.09946	7.02005	6.08981	6.11223	5.81185	6.35902	6.56081	6.7163
gi|10092665	sushidomain-containingprotein2precursor[Homosapiens]	AGTWLAVHPNK	8.02	1451.45	0.468362	7.4253	6.01934	6.86199	7.31	6.04692	7.18551	8.04209	6.11878	6.4531	6.54062	6.38133	6.05931
gi|4557291	autoimmuneregulator[Homosapiens]	AAAPAALTPR	8.35	1446.58	0.32551	8.37645	8.66236	7.30284	9.26003	7.12921	7.48034	8.67805	6.93702	6.50076	7.52677	6.91148	7.14719
gi|578836972	PREDICTED:ENTHdomain-containingprotein1isoformX5[Homosapiens]	LPKFGRLHNK	12.73	1282.73	0.477192	7.52574	6.1661	6.15115	7.18255	6.96699	7.17332	7.32512	7.43157	6.58125	6.36382	7.05987	7.05944
gi|12597625	cyclicAMP-dependenttranscriptionfactorATF-5[Homosapiens]	DQNKSAALR	17.76	1000.58	0.594011	8.04742	7.69378	6.62387	8.64891	6.78449	7.13778	7.74874	7.39934	6.96598	7.10366	6.56016	6.7548
gi|153267492	olfactoryreceptor2J2[Homosapiens]	MMIKK	10.89	683.127	0.219082	1.81136	7.46559	0.303521	1.04008	0.0540232	0.798938	9.21014	0.794921	0.256275	1.1063	8.15723	1.4532
gi|193787405	unnamedproteinproduct[Homosapiens]	RTQVSVLPEGGETPLFK	10.39	1858.74	0.266283	0	8.22158	7.92758	8.38651	7.91915	7.91781	7.82224	7.49207	7.59469	7.34276	7.42282	6.76207
gi|40977086	unnamedproteinproduct[Homosapiens]	MRDAGXPSMAK	4.89	984.615	0.588147	8.94003	9.30937	5.67568	7.80202	5.53782	6.19493	6.63703	6.4678	8.36561	7.1362	7.59659	6.8197
gi|119625483	hCG1820578,isoformCRA_a[Homosapiens]	QVTRENSNK	19.61	1076.02	0.840313	9.26162	9.75393	5.69788	6.47427	6.00199	8.12797	8.25926	6.65278	6.36964	7.15971	8.28755	6.01126
gi|32698686	polypeptideN-acetylgalactosaminyltransferase5[Homosapiens]	IDVTLSPR	22.85	1518.44	0.745441	12.1208	9.34033	6.43878	6.67421	3.04174	6.58132	6.57301	5.3681	8.9765	4.94761	6.76609	2.20634
gi|21757141	unnamedproteinproduct[Homosapiens]	MPVGAGLPTSLTSPPSTEAPKSSLLR	11.52	2611.48	0.668275	5.83866	8.60208	8.94398	8.50977	8.72217	8.88548	6.69882	9.53425	2.82848	7.56929	8.69673	6.83983
gi|336594532	ureatransporter2[Homosapiens]	DSAGQRCICLSK	9.15	1144.55	0.423674	0	10.0165	0	0	0	0	0	8.1789	7.65626	7.46021	7.83722	7.0167
gi|40981096	unnamedproteinproduct[Homosapiens]	ERSPSPLXGNVVPSPLPTRRTR	5.61	2467.04	0.916142	4.42131	4.62349	5.77473	7.5738	4.90869	4.87107	6.73586	2.32348	5.76443	4.61097	5.51489	6.851
gi|578804347	PREDICTED:microtubule-associatedprotein2isoformX19[Homosapiens]	DLHSK	6.09	582.236	1.17e-13	7.73262	8.67766	6.35505	7.37626	5.98779	6.51028	6.94971	5.87742	6.19353	5.55321	6.91565	6.56391
gi|578827419	PREDICTED:thrombospondintype-1domain-containingprotein4isoformX1[Homosapiens]	QKLSSRHSR	8.42	868.631	0.624963	5.71568	6.61654	7.00577	7.21617	7.33974	9.95172	8.76376	6.69094	5.91022	9.589	6.94521	7.58657
gi|1063659	YRRM,partial[Homosapiens]	HXGRGR	12.71	839.313	0.391566	6.87169	6.56289	3.25679	4.85266	5.84563	7.23553	5.24223	5.82634	5.20476	5.53084	6.78525	6.04093
gi|1373019	cysteine-richfibroblastgrowthfactorreceptor[Homosapiens]	SGDPMISSCLMEHLYTEK	5.8	2041.84	0.0196779	7.36803	6.76701	5.49679	6.52313	5.78535	6.3068	7.73578	6.2089	6.3691	5.18193	6.34292	5.97071
gi|4505819	phosphatidylinositol5-phosphate4-kinasetype-2beta[Homosapiens]	MSSNCTSTTAVAVAPLSASK	4.45	1597.76	0	4.14198	4.23911	2.80775	3.86403	1.77523	2.58507	3.39863	6.01661	3.9221	0.139742	4.70649	4.48622
gi|224451053	NANOGneighborhomeobox[Homosapiens]	EEGEAGR	24.04	745.957	0.613569	10.7172	10.1247	7.82628	6.86616	7.70413	7.76565	6.83253	7.80484	6.87258	9.22163	7.17292	7.11216
gi|21703367	GTP-bindingproteinDi-Ras2[Homosapiens]	MPEQSNDYRVAVFGAGGVGK	11.71	1024.48	4.69e-13	5.30957	4.78945	5.05847	5.92633	5.11424	6.4595	6.37122	6.67653	6.3012	5.15649	5.09058	6.70325
gi|5031839	keratin,typeIIcytoskeletal6A[Homosapiens]	MASTSTTIR	14.77	1209.56	0.0241714	10.6148	9.44912	9.73471	8.41209	8.90621	8.59142	8.5541	9.13108	10.1031	8.37295	8.44868	8.85039
gi|126723501	zincfingerprotein277[Homosapiens]	TQGAVAR	5.99	1071.62	0.00752203	8.1671	8.34104	7.20546	8.45223	7.082	8.53801	8.47918	7.02163	6.91543	4.02785	6.08322	6.43517
gi|119599531	proteinphosphatase2(formerly2A),regulatorysubunitB'',alpha,isoformCRA_d[Homosapiens]	VRPNNFES	14.57	961.81	0.483372	7.39901	7.64713	5.83717	6.57257	6.16465	5.04828	6.72702	4.60486	6.00247	6.13854	4.81982	5.16064
gi|578822867	PREDICTED:lymphoid-restrictedmembraneproteinisoformX10[Homosapiens]	VTIASLPR	9.81	1517.84	0.0103855	7.764	8.09513	7.51889	7.1264	5.86418	8.2948	7.96658	8.33019	6.69307	6.71113	7.35444	5.835
gi|530437840	PREDICTED:serine/argininerepetitivematrixprotein1-like[Homosapiens]	SHLPK	7.44	776.354	0.0087806	6.01251	8.20445	0	8.09329	7.45198	8.24948	8.20404	8.12253	7.492	7.83081	8.21316	7.99838
gi|189046196	RecName:Full=WDrepeat-containingproteinKIAA1875	GPMRSRLCAGRTLDGPIR	9.86	1712.03	0.717637	7.46455	8.16238	5.74147	6.68559	7.5256	7.37095	7.92849	8.34506	5.30448	7.51208	0	6.6052
gi|21654920	histidinetriadproteinmember5[Homosapiens]	EASGDGDGEDAVVILEK	10.79	1882.3	0.794211	6.93953	8.37691	7.41561	7.39778	7.39329	9.105	7.25068	0	7.04218	0	0	0
gi|62088144	stathmin1variant[Homosapiens]	ASGQAFELILSPR	13.34	1386.19	0.751848	11.6523	6.42052	1.36475	8.12044	2.26284	2.57588	8.49247	2.02492	7.95774	7.10976	7.39102	10.9383
gi|530421010	PREDICTED:connectorenhancerofkinasesuppressorofras2isoformX2[Homosapiens]	KRPQSMLTSAPALLK	8.1	1582.54	0.41762	7.85809	7.06643	5.81473	7.09326	6.38247	6.72515	6.65293	6.41426	9.5921	7.95497	6.81725	7.56187
gi|9256600	protocadherinalpha-C2isoform1precursor[Homosapiens]	SGTAQISVR	9.16	918.181	0.787861	7.82974	0.354495	6.34292	7.13211	7.10007	7.33387	2.60169	1.35186	1.75061	6.53738	7.34212	6.58723
gi|194376792	unnamedproteinproduct[Homosapiens]	MRMLHAALSSPAPR	19.17	1554.12	0.763985	9.82108	8.12323	8.94955	8.19236	9.50031	9.79934	8.08046	6.90303	7.75607	6.84529	7.07135	6.86782
gi|578828873	PREDICTED:alanine--tRNAligase,cytoplasmicisoformX1[Homosapiens]	SIDTGMGLER	20.16	1079.43	0.327134	8.31014	7.05135	7.22293	6.79048	6.19731	7.67168	7.84174	7.66444	6.91904	6.69833	7.03482	7.14282
gi|578806816	PREDICTED:26Sproteasomenon-ATPaseregulatorysubunit6isoformX3[Homosapiens]	IGDKEGALTAFR	3.32	963.434	1.19e-13	6.17555	5.52053	7.2707	6.95896	6.4818	0	0	7.7191	0	6.03913	8.07971	0
gi|6002678	coloncarcinomarelatedprotein[Homosapiens]	HDTLSFLVDLAK	7.7	1334.6	0.277563	0	6.37333	5.77226	7.27136	0	6.97313	6.35957	6.45573	5.29846	6.08651	0	5.61638
gi|15150811	28SribosomalproteinS36,mitochondrial[Homosapiens]	MGSKMASASR	7.67	973.741	0.547397	8.9192	7.73218	7.10113	7.56671	7.03914	4.59151	8.11408	7.82447	7.29803	7.13636	3.7972	7.09791
gi|119623235	hCG2038876[Homosapiens]	QGLALSCR	11.33	1324.08	0.50731	10.4215	9.67715	8.28687	7.1913	9.90161	7.56421	10.5767	9.95263	9.84001	9.4563	7.7786	10.6789
gi|578823070	PREDICTED:liprin-beta-1isoformX15[Homosapiens]	MKKAVESLMAANEEK	2.98	970.602	0.84825	8.55459	7.69097	5.98402	7.0843	7.61583	7.47179	6.57687	6.57427	6.14258	6.26537	6.48729	6.6449
gi|578831504	PREDICTED:eosinophilperoxidaseisoformX1[Homosapiens]	GLMATPAKLNR	4.33	859.389	0.00727361	7.14789	6.69233	6.39963	6.9446	6.2073	6.69685	6.99319	6.81575	6.05037	6.81172	6.36505	6.98559
gi|119574198	hCG2041781,partial[Homosapiens]	AVMTA	3.99	491.513	0.363464	0.88404	6.03341	0	4.42446	4.89398	5.95715	5.76162	0	4.17841	0	3.67979	6.28207
gi|578824251	PREDICTED:N-alpha-acetyltransferase25,NatBauxiliarysubunitisoformX3[Homosapiens]	MAIQQADKLLK	15.44	1274.64	0.354613	8.3364	8.83662	6.556	7.6862	7.17961	6.92352	7.33678	6.2364	7.04856	6.17615	7.32174	7.4105
gi|530402273	PREDICTED:cytoskeleton-associatedprotein2isoformX2[Homosapiens]	HTIVDILTMKSQEK	6.3	1831.38	0.471326	6.91129	0	0	7.0873	5.69279	7.19823	8.36128	8.25841	6.57318	6.17195	0	8.84053
gi|118918415	sharpin[Homosapiens]	SPGNLTER	19.68	1451.14	0.683337	8.40723	7.42135	6.95059	8.1667	7.17793	7.72948	7.03101	7.75112	6.33737	7.93923	7.66388	5.90446
gi|578821286	PREDICTED:teneurin-4isoformX1[Homosapiens]	YRYDGLGR	5.16	943.692	0.504197	8.0956	7.06478	3.57004	3.35229	6.2846	6.9358	3.36854	7.15773	7.82647	6.46257	3.54719	6.3104
gi|578810792	PREDICTED:transcriptionelongationregulator1isoformX5[Homosapiens]	KMMEEAK	9.5	955.726	0.644859	8.42281	7.39347	6.83661	7.66993	6.71359	7.70142	8.1136	6.92703	6.55931	6.69998	6.89459	6.8475
gi|34527363	unnamedproteinproduct[Homosapiens]	GLEWIAHMSK	13.92	1188.66	0.230407	7.4432	6.0605	6.63134	6.98691	6.48245	7.13548	6.91435	6.80818	6.58133	6.59241	6.60309	6.88079
gi|40067835	immunoglobulinheavychainvariableregion[Homosapiens]	AAAAATLTTG	21.7	848.415	0.381114	5.72872	0	4.92129	0	4.98452	5.60603	5.59726	5.45993	5.4234	4.68269	0	6.16522
gi|119581199	hCG2036742[Homosapiens]	WWGQSGAGEGR	10.74	915.564	0.476525	7.53003	7.38763	6.77513	7.02294	6.16654	7.09913	7.55206	7.12719	6.78865	7.30077	6.95701	7.02228
gi|119574370	hCG2038711[Homosapiens]	AEMASTAPSRTQRR	13.53	2019.91	0.00878032	9.12023	8.38385	0	7.85384	7.99722	8.79335	8.64188	8.25611	7.51707	0	7.93391	0
gi|578801826	PREDICTED:centrosome-associatedprotein350isoformX10[Homosapiens]	TAKSGGHIGR	2.17	1039.49	0.39076	6.66702	7.57848	5.58654	6.24929	6.07073	7.48439	0	8.39709	6.92928	7.00464	0	7.21482
gi|119580666	GTPbindingprotein1,isoformCRA_b[Homosapiens]	VGWWVGVVR	7.37	1387.61	0.439815	0	5.10381	4.63054	9.89401	7.49567	8.26368	6.6196	5.00197	0	7.52357	0	0
gi|578843304	PREDICTED:formin-likeprotein18-like[Homosapiens]	KSSDRVK	10.99	922.157	0.42604	7.64436	3.27828	7.3061	2.81518	6.07079	2.70093	6.56916	7.01002	6.35202	2.74883	7.14011	6.89086
gi|1061424	hPMSR3[Homosapiens]	MCPWRPR	6.53	1268.51	0.774368	8.36252	8.87119	6.93623	7.6683	8.15043	8.51351	7.41978	10.5866	6.1192	7.84482	6.98522	7.95352
gi|40043102	unnamedproteinproduct[Homosapiens]	EXLKTLTGVLPER	18.31	1425.72	0.0417218	7.96029	8.96509	4.72408	7.10779	6.77169	7.44459	7.56872	6.41796	4.43196	6.31889	7.05956	6.89891
gi|1588511	hepatocytenuclearfactor4	AMELGGVETGSMK	12.3	1209.57	0.0333143	0	9.72815	10.6693	8.10429	5.77964	0	0	0	0	0	6.02386	9.14756
gi|578822484	PREDICTED:rhoGTPase-activatingprotein32isoformX2[Homosapiens]	SEPPASMGLR	6.06	829.917	0.737463	6.78971	7.09	0	7.00656	5.03101	6.96233	0.49192	6.9145	0	0	6.70742	0
gi|40980550	unnamedproteinproduct[Homosapiens]	INLCXIYRQK	9.05	957.737	0.473909	8.04747	1.63027	6.95868	2.32868	4.10244	5.9405	6.10083	4.46003	6.70613	7.17466	5.86429	6.93603
gi|11360006	hypotheticalproteinDKFZp434G0825.1-human(fragment)	HPTSPVSGC	5.43	1548.89	0.55083	8.09941	5.66275	0	8.48136	6.49388	6.69738	7.67073	7.59425	5.59087	7.44008	7.93157	7.2261
gi|530425610	PREDICTED:TBC1domainfamilymember20isoformX1[Homosapiens]	RMAISEGGLLTDEIRR	7.38	1609.86	0.0210015	7.84186	7.34191	6.92778	7.13476	6.92715	7.31644	7.22477	0	6.94624	6.71861	7.18079	7.47244
gi|578810097	PREDICTED:proteintransportproteinSec24AisoformX3[Homosapiens]	LSRDGAFLMDAGSVLMLWVGK	11.46	2282.12	0.0330385	6.18439	6.14653	4.92161	6.07582	4.36981	5.19938	5.79554	7.68523	6.65046	2.82769	6.38426	5.68745
gi|33319142	Igheavychainvariableregion,VH3family[Homosapiens]	AGGSSFYTDSVR	5.01	1053.62	0.0125176	6.40702	6.33572	7.10733	6.17458	6.33148	6.87279	6.43937	6.45058	5.4841	6.29012	5.38092	5.83271
gi|115292438	cementoblastoma-derivedprotein1[Homosapiens]	MTLMG	1.02	1129.55	0.0179654	6.54087	7.16521	4.73908	5.44062	5.08847	6.65522	7.31341	7.13598	5.58636	6.44256	7.26011	7.01965
gi|530408956	PREDICTED:28SribosomalproteinS34,mitochondrialisoformX2[Homosapiens]	AMIIAER	9.12	803.935	0.366183	1.14609	0.602544	5.16165	2.0552	2.9239	5.73503	5.93936	2.54116	1.37294	4.60826	1.70913	6.24443
gi|119589549	dihydrouridinesynthase3-like(S.cerevisiae),isoformCRA_b[Homosapiens]	QTGVTGIMIAR	11.1	1002.1	0.519588	6.61098	6.83841	6.771	6.34504	5.70662	0.887591	7.48325	5.86946	5.87909	6.36615	0.315907	0
gi|499591687	CDK5regulatorysubunit-associatedprotein1isoforme[Homosapiens]	EKMVDILAGPDAYR	7.38	1591.98	0.451785	7.59518	5.99394	5.03916	7.31003	4.85028	6.7233	5.61726	5.5857	5.53335	5.37472	5.12368	5.34084
gi|40044050	unnamedproteinproduct[Homosapiens]	DTDSXK	11.55	1551.71	0.0142609	6.62485	5.72747	5.91228	7.12659	6.01269	6.63238	6.91318	6.28186	7.035	5.67259	6.2843	6.95725
gi|187829745	bcl-2-bindingcomponent3isoform3[Homosapiens]	FGMGSAQACPCQVPR	8.56	1668.78	0.0193837	8.66207	8.02633	7.67018	7.71896	0	8.57213	8.01455	8.18131	7.23691	7.81219	8.22396	7.61312
gi|444738577	alternativeproteinIPO7[Homosapiens]	MMLKR	13.09	710.566	0.3021	5.13666	5.09126	8.00683	4.91252	2.80877	3.45142	6.01296	2.31949	6.12816	7.86413	5.43751	7.37903
gi|5901926	cleavageandpolyadenylationspecificityfactorsubunit5[Homosapiens]	MSVVPPNR	12.65	1159.46	0.343745	9.79308	7.07457	7.17513	8.66393	7.2326	9.58794	9.38438	9.36047	9.22772	7.54316	8.59022	8.88292
gi|157829419	ubiquitouslytranscribedtetratricopeptiderepeatproteinY-linkedtranscriptvariant139[Homosapiens]	EALGGXDSRLFGFVR	12.48	1636.96	0.649664	7.22017	6.98653	7.10877	8.19115	7.12358	6.76202	7.10755	8.10841	7.16134	7.0855	6.64627	8.61598
gi|119592524	zincfingerprotein415,isoformCRA_d[Homosapiens]	KTKRVGMDQR	1.72	1179.02	0.478114	8.36112	9.74173	6.33788	6.28121	8.81881	4.33872	7.65036	5.64826	4.99936	6.6737	7.44083	6.56106
gi|40040872	unnamedproteinproduct[Homosapiens]	MDKMAAAXVQGGR	7.41	1319.91	0.509103	6.47218	5.23179	4.72728	6.24423	6.10275	5.25479	2.73522	1.27215	1.76895	0.292649	2.07033	6.96742
gi|599827	serine/threonineproteinkinase[Homosapiens]	LLRRLIPNATGTGTFSPGGSPGSEAR	12.15	2611.27	4.71e-13	0	0	8.74265	6.66069	4.51573	5.45713	6.20085	5.95631	1.77256	6.15323	3.60545	3.25983
gi|190352	Br140[Homosapiens]	EQGGAVVR	10.82	815.993	0.509883	8.12529	7.37599	6.74727	6.54642	7.88815	7.22275	8.58707	7.14273	6.60342	6.38264	6.75655	6.73731
gi|119612746	hCG37408,isoformCRA_a[Homosapiens]	RSLSQNALR	6.48	1408.15	0.457415	7.57885	5.36695	7.09263	5.52088	5.75624	6.7762	8.15497	6.39273	6.98502	6.20401	6.53264	4.50745
gi|40044996	unnamedproteinproduct[Homosapiens]	QRGGPXR	12.67	720.347	0.00283728	6.12227	6.73183	5.89172	6.22423	3.20417	7.45148	7.06077	5.39855	5.96697	6.20759	6.7677	7.06858
gi|119575667	hCG1979343[Homosapiens]	ELGIKRAASSMVSKAK	4.3	1690.94	0.351634	0	6.22151	6.68081	5.98128	5.8051	6.4251	5.4699	5.10552	5.1365	5.23711	5.71775	5.43064
gi|578823371	PREDICTED:diacylglycerolkinasealphaisoformX4[Homosapiens]	KVSDVLKLFEDGEMAK	7.01	2022.4	0.766258	6.91235	9.05123	5.32157	6.75895	7.72377	8.70383	8.74437	6.03158	4.38809	7.8696	7.80564	7.29386
gi|530422801	PREDICTED:methyl-CpG-bindingprotein2isoformX3[Homosapiens]	REQKPPK	16.5	713.406	0.00343007	7.59508	7.2254	7.24738	7.84828	3.32341	7.07806	7.06428	6.4	7.00644	6.70225	5.79811	7.37676
gi|90093355	lysine-specificdemethylase7A[Homosapiens]	MSELVEVPDIAK	17.22	1329.88	0.502386	4.57548	4.23799	5.4337	6.30912	5.89286	7.06084	6.55022	6.24169	6.24829	5.5874	6.38302	6.62194
gi|28799498	unnamedproteinproduct[Homosapiens]	SGVGLPR	12.42	685.31	0.24192	7.29283	6.16234	6.3557	6.67671	6.06759	7.01215	7.36952	6.85287	6.94386	5.55854	6.84012	7.0842
gi|578844510	PREDICTED:putativeexonucleaseGOR-likeprotein-like[Homosapiens]	VASSSQRSRGSK	6.97	1249.91	0.441364	5.26426	7.74852	5.37162	1.39501	0	7.52618	0	1.74246	6.10933	6.2368	6.83101	5.60812
gi|194382122	unnamedproteinproduct[Homosapiens]	VIAAAGSGGPGR	8.82	970.494	0.256318	8.27974	7.22203	6.90522	7.66746	6.86192	7.3555	7.90075	7.76539	7.52579	6.98462	7.52401	7.09626
gi|578807453	PREDICTED:myosinlightchainkinase,smoothmuscleisoformX4[Homosapiens]	QHTEEAIR	22.62	984.273	0.43657	9.2936	9.27421	7.66301	8.47484	8.67638	9.6275	7.28134	9.80301	9.15657	9.33197	7.99744	8.9882
gi|304563946	immunoglobulingamma4heavychainvariableregion[Homosapiens]	VSMSVDTAK	13.6	1095.43	0.561892	7.36705	7.42148	5.94299	7.95878	6.98192	0	8.13186	6.91479	6.67274	6.78912	6.4459	6.24572
gi|119570587	FLJ39237protein[Homosapiens]	CPSADRPPPSPK	7.69	1308.66	0.00860782	6.35857	6.67589	6.7	6.82041	5.93284	7.07996	7.40414	6.94582	6.50921	6.25344	7.03321	7.00067
gi|119591407	hCG1818432,isoformCRA_a[Homosapiens]	LHSGCPGLEPLR	15.9	1335.27	0.295461	8.07207	9.69195	6.859	7.53613	8.44218	7.27684	7.31917	7.73956	7.59293	7.2602	8.26152	7.09946
gi|578830924	PREDICTED:lethal(2)giantlarvaeproteinhomolog2isoformX10[Homosapiens]	KSLRQSFR	30.99	1022.45	0.250181	9.72864	7.85403	6.94255	7.72781	8.22534	8.23817	8.33992	7.74408	7.90957	8.56211	7.10601	6.80404
gi|22761077	unnamedproteinproduct[Homosapiens]	MVSDSLR	22.5	1029.52	0.00208247	7.53102	6.8106	6.10787	7.08118	6.40413	0	7.09	7.45782	6.64307	5.90836	6.85391	7.10663
gi|156766054	PNMA-likeprotein1isoformb[Homosapiens]	EPGLAAEVGSALK	7.12	1240.77	0.390982	7.61726	6.69029	5.94467	6.74257	6.40117	7.3986	7.63033	7.51856	6.7384	6.12578	6.78718	7.22021
gi|736404	BTF2p44[Homosapiens]	KXISS	7.56	520.561	0.345123	6.91802	0	5.24417	6.62328	0	5.57108	0.378195	5.68206	5.18835	5.64766	5.86626	4.98865
gi|119630653	hCG2019382[Homosapiens]	KSDQALR	13.91	1078.12	0.810836	4.21455	2.72804	4.46413	6.90733	6.52389	4.863	1.48471	6.85371	1.82504	5.25896	4.49642	1.52779
gi|558757337	Golgi-associatedplantpathogenesis-relatedprotein1isoformf[Homosapiens]	KMGVGK	14.12	933.32	0.208288	8.06607	6.93207	7.32048	8.20438	6.3983	7.62781	7.16669	3.20279	7.05683	6.87786	7.46535	7.29342
gi|578834430	PREDICTED:potassiumvoltage-gatedchannelsubfamilyCmember3isoformX1[Homosapiens]	ITFCPDK	11.61	1359.43	0.512421	5.75214	8.13218	5.87262	6.70257	7.39395	10.8389	10.6321	5.21315	7.43571	6.94467	5.40788	5.3652
gi|40977138	unnamedproteinproduct[Homosapiens]	MNLIRTXEKK	10.54	1569.74	2.41e-13	0	7.12254	6.18124	0	0	7.52919	0	7.91396	0	0	0	7.1127
gi|578844357	PREDICTED:rhoguaninenucleotideexchangefactor5-like,partial[Homosapiens]	KPKEVMGGFSR	4.61	1124.64	0.0125616	7.0784	6.486	7.17205	6.82171	6.35487	6.74049	7.02305	6.06079	5.41641	6.50162	6.23135	6.66909
gi|194097484	ELMOdomain-containingprotein1isoform2[Homosapiens]	QWCEIGFQGDDPK	7.32	1411.57	0.592877	8.17045	8.57675	4.79718	6.93033	5.29335	5.72988	6.56394	0	6.03545	4.91547	9.3299	5.68903
gi|915451	T-cellreceptoralphaV-Jjunction,partial[Homosapiens]	TGANSKLTF	12.7	938.547	2.4e-13	0	7.20861	6.88877	6.75476	0	6.96367	6.88826	0	6.2846	0	0	6.81732
gi|119631763	glucagon,isoformCRA_c[Homosapiens]	MQMSKVSGRGK	13.07	930.633	0.389796	7.56362	6.4226	6.88617	7.06108	6.68257	7.72897	8.39764	7.269	6.98824	6.29097	6.75068	6.75853
gi|119623191	hCG1811335[Homosapiens]	LSMVTLLTEKK	9.59	1449.85	0.477961	8.66025	7.87917	7.73262	8.15425	7.53285	8.25405	7.38168	7.1132	6.85027	7.258	7.36855	6.74987
gi|1063663	YRRM,partial[Homosapiens]	MVEADHPXK	21.63	1153.37	0.586036	7.44666	6.87429	5.62712	6.8233	4.99925	6.97159	5.84589	6.57134	6.5423	5.33079	5.04156	6.04922
gi|530432963	PREDICTED:SH3andmultipleankyrinrepeatdomainsprotein2isoformX3[Homosapiens]	KSLLNAFTK	20.94	1022.99	0.519418	6.8597	7.55298	6.50809	6.03933	5.34276	6.53695	5.55739	5.4347	5.31912	5.48576	5.85421	5.25864
gi|217272851	prolyl4-hydroxylasesubunitalpha-1isoform3precursor[Homosapiens]	YFEYIMAKEKDVNK	20.7	1792.82	0.0335353	6.96007	6.60862	5.07884	8.49608	6.62074	7.23328	7.26414	6.41504	6.13516	6.06578	6.03951	5.66993
gi|224586773	cTAGEfamilymember9[Homosapiens]	GPPFPPPPPGTMFGASR	22.84	1726.82	0.549779	7.96028	7.98921	7.04702	8.39719	7.99917	7.84597	8.63912	8.85	7.08971	0	7.10673	0
gi|1816576	Tcellreceptorbetachain[Homosapiens]	TIQRTEQRDSAMYR	0.92	1345.35	0.482686	5.3815	4.61062	5.36272	4.15453	4.05579	9.36572	7.16775	6.99644	7.14022	8.90496	7.86985	4.02113
gi|301336155	tRNA(cytosine(34)-C(5))-methyltransferaseisoform2[Homosapiens]	NVLLNNSEK	9.44	1127.7	0.470465	9.94162	8.92828	8.95307	9.6776	8.42778	8.76373	8.47321	9.17598	8.85543	8.92733	8.161	7.68602
gi|119573775	hCG1642996,isoformCRA_b[Homosapiens]	KGRNSSCAAK	10.48	1079.54	0.00127991	7.87054	0	0	7.17476	6.61458	0	0	0	0	7.81542	0	0
gi|578808579	PREDICTED:WDrepeat-containingprotein19isoformX3[Homosapiens]	MGDIRR	9.75	763.857	0.256084	7.9328	8.93392	6.58267	7.52762	6.61976	7.60439	7.85806	6.30291	6.33683	6.71443	7.82153	7.31621
gi|50949343	hypotheticalprotein[Homosapiens]	TMLTPGPALK	7.65	720.299	0.244821	8.02436	5.37573	7.05345	7.45644	5.80137	7.98627	6.12321	7.48944	7.02175	6.80202	7.22513	7.78197
gi|40977618	unnamedproteinproduct[Homosapiens]	VVGLXIC	6.73	565.906	0.334169	7.45318	7.39875	1.41482	1.98433	6.26794	2.24553	2.42589	7.43445	6.2904	2.04636	6.10093	7.13206
gi|530384997	PREDICTED:F-box/LRR-repeatprotein18isoformX2[Homosapiens]	SLSLANLGMMGK	12.58	1237.11	1.09218	8.45228	0	5.8975	6.83255	6.00474	7.59539	6.81126	0	7.33856	7.04399	6.85558	0
gi|10636795	immunoglobulinheavychainvariableregion[Homosapiens]	VMISVDMSK	21.86	1026.52	0.00456761	6.98507	6.10051	6.63603	6.61466	6.37448	6.05257	6.46675	5.83379	6.68721	6.21908	6.08578	6.27733
gi|388490152	la-relatedprotein7isoform2[Homosapiens]	ENRDIEISTEEEK	4.33	1591.06	0.395851	1.0011	3.12672	1.65325	4.24562	2.38444	2.32895	3.26928	5.13618	1.54933	0.223636	1.86571	1.69841
gi|428698235	ChainB,TheCrystalStructureOfHumanFascin1S39dMutant	VNASASDLKK	7.98	1064.04	0.597007	8.19529	8.1669	5.0272	5.65058	5.51176	3.67305	7.55615	7.05245	5.57485	7.20319	7.16932	4.25539
gi|444738301	alternativeproteinZNF132[Homosapiens]	SAMNVGNSLAKTPFSLSIRK	14.21	2291.06	0.0138942	6.87143	5.88386	5.05804	7.15037	5.07088	6.61115	7.00614	7.38495	5.87514	3.26965	6.43709	5.83737
gi|578804640	PREDICTED:E3ubiquitin-proteinligaseHECW2isoformX4[Homosapiens]	KLVSFTLSDLR	17.15	1277.68	0.00784404	9.18273	7.90989	7.2204	8.23037	8.3569	9.34263	9.40163	8.86349	7.91213	8.04248	8.01942	8.0451
gi|257900451	piezo-typemechanosensitiveionchannelcomponent2[Homosapiens]	APSDSNSKPIK	12.07	1141.72	0.537182	8.05319	7.34229	6.89619	7.82466	6.49837	7.09751	7.57656	7.0361	6.12535	7.04278	7.25541	6.83341
gi|578811024	PREDICTED:drebrinisoformX4[Homosapiens]	RMAPTPIPTR	8.78	1065.05	0.71683	0	0	0	7.80509	6.54364	0	7.73407	0	7.14357	7.23531	6.95848	6.77798
gi|575403215	ChainB,StructuralBasisForTheMicrotubuleBindingOfTheHumanKinetochoreSkaComplex	KSXNSVTR	34.47	904.665	0.541241	8.21456	6.70874	7.18028	8.96385	7.13337	4.68696	9.12278	7.30673	6.76061	7.03792	6.49205	6.95101
gi|578814183	PREDICTED:motorneuronandpancreashomeoboxprotein1isoformX1[Homosapiens]	AESPSPPR	22.08	1460.23	0.302532	9.29259	1.51258	2.80973	3.72136	7.12629	3.46855	4.36491	8.63868	4.01317	4.29669	3.30854	7.44585
gi|62088914	Putativep150variant[Homosapiens]	ISIPK	4.14	559.132	0.320394	5.48425	4.80699	1.44695	6.42593	5.65562	5.26906	5.32175	1.63393	4.95148	4.60366	4.92044	5.44435
gi|578816553	PREDICTED:centleinisoformX2[Homosapiens]	EEHIKEMHEK	13.08	905.674	0.0093781	9.10688	7.78966	7.9063	8.14684	7.9191	8.57783	7.91243	7.80429	7.50547	7.23882	8.3171	7.41244
gi|530373927	PREDICTED:collagenalpha-6(VI)chainisoformX1[Homosapiens]	MISSLPIEADK	5.39	1221.68	0	5.94363	6.67517	5.92615	6.16732	5.35847	0	0	6.45828	5.25983	5.98558	0	4.9189
gi|71274140	profilin-3[Homosapiens]	AVCVGRAPR	9.01	1438.09	0.339095	4.17933	3.26898	2.11609	2.88515	8.03397	7.26767	0	0	0	5.84924	7.96676	0
gi|13185203	unnamedproteinproduct[Homosapiens]	GAPGPSPVRLPK	6.05	1174.58	0.614643	6.75534	7.47363	6.47546	7.41615	6.11886	6.82557	6.11791	6.46305	6.80273	6.89492	0	7.13503
gi|530406245	PREDICTED:proteinKIAA1199isoformX2[Homosapiens]	AMTKLGSK	7.82	1159.69	0.472346	7.5269	7.18508	6.04616	7.5481	6.54021	7.51552	7.72122	7.30956	7.28907	5.76394	6.70435	6.53066
gi|355477269	PASdomain-containingserine/threonine-proteinkinaseisoform4[Homosapiens]	TTEILVANDK	12.73	1066.33	0.44547	6.21884	9.25385	4.48818	6.81708	8.16534	8.88915	7.04094	6.16614	7.40467	7.05265	8.60041	6.82905
gi|119619100	hCG1981875[Homosapiens]	FPITSMDKHGK	4.52	1278.33	0.396941	0.897389	4.11878	0.395949	1.64591	0.767741	7.4687	1.0152	1.92984	-0.222505	5.94349	1.07872	0
gi|21714877	unnamedproteinproduct[Homosapiens]	KLAAASLPR	10.79	1097.47	0.226863	7.84384	8.19861	7.06708	9.51493	8.3919	8.30031	9.26971	6.68385	7.51614	10.4603	7.48582	7.21388
gi|13249346	C-typenatriureticpeptideprecursor[Homosapiens]	KGDKAPGGGGANLK	14.51	1269.78	0.474348	7.93434	8.78831	8.50889	7.91305	5.42138	8.35336	5.60215	7.14486	4.98968	7.44871	7.97679	4.41927
gi|557948049	GTPase-activatingRap/Ran-GAPdomain-likeprotein3isoformb[Homosapiens]	KSSVSEDLGCRR	11.27	1390.69	0.738326	9.17594	8.03855	7.54356	7.85284	6.71235	8.35268	6.96573	7.6561	0	7.58868	7.65374	6.00427
gi|530376833	PREDICTED:signalrecognitionparticlesubunitSRP72isoformX1[Homosapiens]	IMISDAALGLKTLPTR	13.59	1714.45	0.389953	10.5489	10.2101	8.74434	4.38115	4.47605	4.33097	4.74072	4.1317	5.57338	7.54746	4.2683	4.28214
gi|578804983	PREDICTED:integrin-linkedkinase-associatedserine/threoninephosphatase2CisoformX3[Homosapiens]	VCKASSVIFGLKGYVAERK	0.04	1498.91	0.52586	7.30424	7.18907	5.87277	6.04838	5.94394	6.17846	7.19573	7.30045	6.40394	4.4663	6.04025	5.99387
gi|9910460	omega-amidaseNIT2[Homosapiens]	EAATQGAK	8.97	611.275	0.00556468	0	7.37151	6.65158	7.20266	0	7.30745	5.15108	6.69047	6.69522	6.20565	6.52694	6.84807
gi|49457496	ELK3[Homosapiens]	ASPGGREAHKHGLAALRSTSR	13.64	2158.12	0.0283895	6.4431	6.41559	0	5.65707	4.31654	4.75886	5.88596	7.60229	5.54492	2.16673	5.48417	5.30182
gi|530417437	PREDICTED:centrosomalproteinof89kDaisoformX4[Homosapiens]	EKDELNATLKEEMR	4.41	2086.89	4.75e-13	7.98914	7.808	0	6.92671	6.56811	6.48512	6.56232	5.72939	0	5.62515	0	0
gi|578830876	PREDICTED:junctionplakoglobinisoformX9[Homosapiens]	MAVRLADGLQKMVPLLNK	11.44	2012.93	0.24033	8.64344	9.58036	6.34029	7.22307	7.91168	7.50143	7.8419	8.03023	5.37255	6.74322	8.26668	7.39633
gi|260764007	crossoverjunctionendonucleaseEME1isoform2[Homosapiens]	QKESTLR	4.71	859.671	0.676372	7.32198	5.658	1.76492	7.55008	5.8291	6.94896	6.92429	2.0288	6.01722	6.67876	6.39205	6.38903
gi|530407585	PREDICTED:NADPHoxidaseorganizer1isoformX1[Homosapiens]	LLGQASLDAPLLGRVGR	6.01	1735.42	0.592028	8.38024	7.54912	6.81031	7.03735	5.39089	7.61489	7.70918	7.65684	6.40745	0	4.199	7.46546
gi|6912540	cytosolicFe-SclusterassemblyfactorNUBP2isoform1[Homosapiens]	KVGILDVDLCGPSIPRMLGAQGR	13.8	2467.83	0.41223	1.84446	2.951	1.3907	0	0	0	0	9.52689	2.97388	0	6.14331	5.36108
gi|578817913	PREDICTED:AT-hook-containingtranscriptionfactorisoformX8[Homosapiens]	QGRPLPR	16.52	1234.05	0.697173	7.01154	6.73912	6.32188	7.23455	6.96695	7.4718	3.22912	7.70456	7.27309	6.53187	7.4564	7.14293
gi|4502473	proteinBTG1[Homosapiens]	NYNMMTVSG	5.03	783.536	0.285566	7.96173	6.38222	5.9111	6.75339	2.65045	6.78361	5.06284	6.12486	4.91513	6.15342	6.14758	4.01685
gi|110815807	zincfingerprotein169[Homosapiens]	MSLGGSDTMLK	14.89	1153.42	0.244709	5.40308	8.91342	5.51758	8.85934	5.16261	6.5943	6.25116	6.08932	6.41291	5.96043	5.65466	5.84023
gi|300648056	unnamedproteinproduct[Homosapiens]	ASASGIMGSPKPAIK	6.1	1410.97	0.204809	9.26383	8.91769	6.77146	7.39098	7.54536	7.31168	7.52132	7.37307	5.65477	6.82672	7.66802	7.23724
gi|578810845	PREDICTED:la-relatedprotein1isoformX6[Homosapiens]	AAVPK	8.95	484.651	0.267342	0	0	0	0	2.2338	0	0	5.54499	0	0	0	3.5108
gi|190341917	immunoglobulinheavychainvariableregion[Homosapiens]	RSGGGLVMPGGSLR	16.65	1013.85	0.590263	7.60508	5.505	4.96118	5.78698	6.7546	7.26659	6.85363	7.6226	6.94705	5.08665	5.74229	6.39331
gi|112701580	immunoglobulinheavychainvariableregion[Homosapiens]	NSVKGRFIISR	10.87	1693.16	0.530586	1.93634	0	2.09192	6.21841	5.07711	8.68533	6.41564	7.67615	0	5.66549	8.59407	6.51181
gi|119619622	reticulocalbin2,EF-handcalciumbindingdomain[Homosapiens]	AGAMRLGPR	20.95	926.304	0.577176	7.30754	8.03621	7.36984	7.32983	9.43012	9.22683	7.62043	8.45214	6.91173	9.05396	7.32546	5.68672
gi|238624132	calcium-activatedpotassiumchannelsubunitalpha-1isoformd[Homosapiens]	HIVFVGSIEYLKR	10.19	1559.57	0.428763	9.90816	9.70504	8.2547	7.17293	6.33787	9.78606	7.46553	6.38329	6.58041	6.82917	8.46918	6.76002
gi|1899220	iroquois-classhomeodomainproteinIRX-2a[Homosapiens]	LWSLAEIATLSDK	16.26	1616.7	0.829016	8.16548	8.34862	7.81426	6.05521	5.20932	5.61801	7.35649	9.86279	6.39503	9.3375	8.90405	6.33849
gi|190014623	exosomecomplexexonucleaseRRP44isoforma[Homosapiens]	AGGVMKIVR	17.59	1394.33	0.344142	7.36538	8.01547	4.65345	8.97344	7.99226	8.34599	6.91952	8.52985	4.45993	8.71906	8.53975	4.99659
gi|7020043	unnamedproteinproduct[Homosapiens]	MENRLSISISIGCMLPPVMIK	5.35	1590.44	0.461501	7.53782	6.88377	6.7525	7.60698	7.20514	7.80812	7.71628	7.29417	7.25275	5.54321	7.79807	7.26281
gi|219518994	CXorf58protein[Homosapiens]	SGTRSLQK	18.38	874.702	0.475793	7.54169	7.33628	6.89905	7.35364	6.20645	7.05845	6.93583	7.3055	6.75412	7.15998	6.5947	6.79034
gi|578832727	PREDICTED:kataninp60ATPase-containingsubunitA-like2isoformX6[Homosapiens]	SKTTAGKTGDTK	6.74	1018.41	0.43628	7.68544	7.61965	6.34185	7.18211	6.15501	7.63527	7.74202	7.3356	6.97011	0	6.79555	6.35814
gi|162809334	pregnancyzoneproteinprecursor[Homosapiens]	DLFHCVSFTLPR	33.29	1588.11	0.311991	8.74277	8.72465	6.20948	7.2685	7.17111	7.80778	7.67744	7.38542	5.55813	6.84898	7.05552	6.98698
gi|578799759	PREDICTED:BENdomain-containingprotein5isoformX2[Homosapiens]	SDLENSVMQKKIK	17.63	1537.5	0.474221	7.66665	4.61959	8.98394	8.29999	6.28459	6.98426	7.76468	8.39553	5.34272	5.60572	7.21387	7.33732
gi|119628728	spasticataxiaofCharlevoix-Saguenay(sacsin)[Homosapiens]	KATTHTK	14.59	786.285	0.645596	11.5718	7.69708	6.60891	5.74102	7.09943	7.94548	6.35852	5.69752	5.7959	7.66258	6.98654	7.91423
gi|40041004	unnamedproteinproduct[Homosapiens]	RXAPNFR	11.92	987.588	0.48186	10.0236	7.32385	7.69471	8.35515	7.89322	8.27763	8.59012	7.83836	7.84806	7.17873	8.14316	7.31794
gi|40047132	unnamedproteinproduct[Homosapiens]	MXIVALFTIAK	11.76	915.345	0.465924	6.43318	6.43033	9.38314	7.37443	7.00301	7.78679	7.84439	7.42189	6.82419	6.46027	7.49634	7.34664
gi|40045020	unnamedproteinproduct[Homosapiens]	DGLTVXLVIK	17.14	1013.56	0.0120559	7.10335	5.99025	7.0703	7.16173	6.63022	6.88434	7.02755	6.17704	7.55047	7.87528	7.17009	7.36624
gi|578824474	PREDICTED:probableATP-dependentRNAhelicaseDDX23isoformX1[Homosapiens]	AGELADKKDR	6.82	873.78	0.693289	7.57816	6.77164	7.00158	7.18782	7.13962	7.63809	8.2241	7.29939	6.85116	5.68723	6.62812	7.08695
gi|119621558	RIOkinase3(yeast),isoformCRA_c[Homosapiens]	MENVGDGIGMDLK	6.37	1427.63	0.429803	7.93282	8.30782	7.71302	7.87451	7.96348	7.75174	7.13255	6.11304	6.87754	6.52051	6.62526	7.27349
gi|4502341	beta-1,3-galactosyltransferase4[Homosapiens]	ASWGGLREARGLR	19.2	1428.84	0.0182403	9.7575	6.66895	7.98468	6.901	7.01054	6.52201	6.73292	7.21726	6.64889	6.52177	7.36853	7.01157
gi|578814401	PREDICTED:neurabin-1isoformX4[Homosapiens]	KLKEMKMSLEK	3.95	1076.19	0.728093	8.76793	8.10824	7.97735	6.36008	7.45941	8.16467	6.09676	7.76424	1.32263	5.93052	8.25517	7.57418
gi|37622901	TSC22domainfamilyprotein3isoform2[Homosapiens]	LDNSASGASVVAIDNK	17.38	1561.51	0.543812	7.44947	7.64759	7.32647	8.73791	8.14086	9.08933	8.96633	9.05253	8.46672	7.10362	9.25191	8.71372
gi|119584817	hCG2041441[Homosapiens]	MGGVAQVR	11.11	1448.11	0.485747	8.52512	2.50225	7.86091	7.87094	6.45385	0	2.68329	7.61724	0	7.96663	8.47673	7.35576
gi|119572325	hCG2002986[Homosapiens]	MSLTDAFCGDK	11.33	1277.84	0.517029	9.03186	8.95413	7.64736	8.12601	5.50952	7.90628	9.07765	8.66832	8.49111	7.76842	7.97949	8.02272
gi|119576147	KIAA0556protein[Homosapiens]	EQVSDTEDKQRMR	16.37	1636.73	0.0114341	7.32943	7.26361	7.66008	8.47193	7.28451	7.30511	7.20989	0	7.25058	7.25868	7.03094	7.01447
gi|578823730	PREDICTED:E3ubiquitin-proteinligaseMdm2isoformX3[Homosapiens]	NGCIVHGK	8.29	883.201	0.534889	8.75148	7.96677	7.27506	9.06769	5.82512	7.41053	9.34992	5.59286	6.37147	8.68431	7.62799	7.19804
gi|157829395	ubiquitouslytranscribedtetratricopeptiderepeatproteinY-linkedtranscriptvariant244[Homosapiens]	MAEGXASR	4.17	1221.56	0.0116951	8.09674	6.99702	6.93384	7.44717	7.09878	7.59362	8.0997	7.58778	7.19092	6.27871	7.25348	7.12488
gi|528078341	DNAhelicaseMCM8isoform4[Homosapiens]	KGPKVYQLQTM	4.93	1664.13	0.40936	0	2.26146	7.46247	2.63239	5.46497	6.01742	0	2.67981	2.64528	6.53664	6.63827	3.64755
gi|530415708	PREDICTED:zincfingerprotein428isoformX1[Homosapiens]	LGGGRGGPSR	15.38	910.333	0.787407	7.19491	4.79939	6.27798	0	0	0	10.3548	0	9.85843	0	6.10529	5.95516
gi|119623232	XK,Kellbloodgroupcomplexsubunit-related,X-linked[Homosapiens]	HSTTSIPR	13.12	918.5	0.955839	8.27661	7.76725	7.17438	7.87153	7.52937	7.17303	7.51528	6.88494	7.10662	6.50014	6.98495	7.46662
gi|34849883	TPA_exp:spectrin-likeproteinofthenuclearenvelopeandGolgi[Homosapiens]	SMVKKTGDWK	15	1394.22	0.67362	7.96792	7.11104	8.1867	7.78051	6.57691	7.13874	8.7804	0	7.79373	3.1231	6.65543	6.45243
gi|578826781	PREDICTED:lysophospholipidacyltransferaseLPCAT4isoformX3[Homosapiens]	RVVEEVRR	19.56	1042.68	0.4279	7.15667	7.08216	4.06513	7.87197	7.01656	8.2846	7.25921	7.3274	7.00606	6.99271	7.07761	6.82255
gi|183979982	C-Cchemokinereceptortype2isoformB[Homosapiens]	MLSTSRSR	10.43	1136.65	0.00966133	9.37307	7.24094	8.01668	8.40642	8.13011	8.38868	8.61464	7.99766	7.9984	7.54999	8.54757	7.24553
gi|578812062	PREDICTED:E3ubiquitin-proteinligaseRNF8isoformX3[Homosapiens]	GEPGFFVTGDRAGGRSWCLRR	18.32	2021.95	0.0124577	5.52438	6.66274	4.10474	4.79105	3.31955	3.97565	5.10609	7.20666	4.81532	0	4.95073	4.42842
gi|431822387	tubulinpolyglutamylasecomplexsubunit2isoform3[Homosapiens]	KKGPVQPAGGQK	7.17	929.616	0.533085	6.58089	4.24944	8.23576	6.86835	7.53639	6.98508	7.19462	6.78642	6.25879	6.31129	6.01236	6.11192
gi|108250180	unnamedproteinproduct[Homosapiens]	ASTNVPK	21.37	717.75	0.434624	8.68704	7.35085	6.82308	4.53611	7.33443	7.36147	4.96603	7.11279	8.23054	7.80313	4.44701	7.37732
gi|221625547	proteinFANisoform2[Homosapiens]	IHKEAVTGITVSR	15.02	1410.66	0.010314	7.41876	8.00193	7.47209	7.34107	7.61323	8.03332	9.11167	8.85305	7.67019	0	6.73401	8.35966
gi|563320702	ChainA,StructuralOfDelta1-76Ctnnbl1InSpaceGroupI222	MAHHHHHHMLDESSVK	7.12	1612.43	0.481777	8.81214	7.05786	2.67478	7.62739	4.49116	9.2398	5.51654	4.36888	3.94325	6.55953	6.52925	5.67256
gi|578798759	PREDICTED:proteinSZT2isoformX3[Homosapiens]	MGPSMGVSR	6.16	1522.82	0.471802	8.11447	7.44902	7.06151	7.89107	6.73002	7.52628	6.88997	5.42919	6.13892	6.41294	7.78576	6.96919
gi|40041270	unnamedproteinproduct[Homosapiens]	SAAETVTKGGIMLPENGDTPWXR	14.61	2462.11	0.0171291	6.98154	6.1229	7.23006	7.96972	7.76056	7.25261	7.98771	8.48962	7.89976	6.31302	7.59623	7.41231
gi|578811443	PREDICTED:dyneinheavychain8,axonemalisoformX1[Homosapiens]	KQSEDIISFIK	5.95	1344.57	0.555005	8.26555	7.96541	8.41522	7.43509	7.50457	7.25755	8.7418	6.79582	6.63537	7.2415	7.24129	7.07757
gi|530400013	PREDICTED:iron-sulfurclusterassemblyenzymeISCU,mitochondrialisoformX1[Homosapiens]	KEGMRNISLNASMEVY	3.9	1705.59	0.956926	8.9016	7.89541	7.02321	8.2461	7.0972	8.6161	7.7336	7.43981	6.82036	6.72928	0	6.83237
gi|61966689	leucinerichadaptorprotein1[Homosapiens]	MEGTVESQTPDLR	8.93	1478.51	0.565995	7.69823	10.0408	5.95964	6.66535	10.1085	8.70801	7.25265	7.19475	6.60005	6.81678	8.42953	7.74879
gi|530402301	PREDICTED:protocadherin-17isoformX2[Homosapiens]	EALKMKTTSTK	11.62	1235.99	0.43631	1.70759	1.579	5.94127	1.71609	1.65497	5.89957	2.66007	1.96961	2.06091	0.577139	1.75188	1.7571
gi|14042966	testis-specificserine/threonine-proteinkinase6[Homosapiens]	KYKGTVAIKVVDR	8.04	1474.08	0.299093	0	0	0	0	0	0	0	4.74301	0	0	2.14677	0
gi|530373635	PREDICTED:FERMdomain-containingprotein4BisoformX1[Homosapiens]	MASVFMCGVEDLLFSGSR	15.18	2021.94	0.0156921	5.50315	6.71596	4.15709	4.75992	3.33359	3.99638	5.08761	7.25954	4.76597	0.774357	4.95638	3.07857
gi|119631909	nebulin,isoformCRA_f[Homosapiens]	QGLTLSPR	34.04	1368.72	0.24548	8.71975	8.05982	7.3426	8.00277	7.85172	7.94922	8.97725	7.33823	7.16251	7.72026	7.33875	7.37418
gi|186973054	ChainA,CrystalStructureOfSterile20-LikeKinase3(Mst3,Stk24)InComplexWithStaurosporine	MSLDPEELFTK	14.83	1308.6	0.238103	10.1768	8.65002	9.51228	8.96697	9.79281	9.88476	8.79724	8.72471	8.56535	8.9876	8.25775	7.01821
gi|13624335	olfactoryreceptor12D3[Homosapiens]	LLVNLVCSR	13.41	1122.49	0.510308	10.2617	8.10931	8.85094	8.17194	7.31654	9.27158	6.06022	7.31668	6.97736	4.29806	8.21115	4.92824
gi|578814487	PREDICTED:replicationfactorCsubunit2isoformX1[Homosapiens]	RTMEIYSK	5.82	1007.48	0.0203216	0	0	0	0	0	0	0	7.61611	0	0	0	0
gi|578832676	PREDICTED:transcriptionfactor4isoformX34[Homosapiens]	MFSPPVSSGK	14.84	1036.99	0.862622	8.92943	8.68458	8.80799	7.87051	8.66974	9.15316	7.57564	6.5531	7.20083	6.69225	7.16974	6.55291
gi|40980452	unnamedproteinproduct[Homosapiens]	GSSSMK	14.43	1130.57	0.903944	7.53776	7.08209	6.41712	8.19145	6.47129	4.29889	9.98305	5.01429	3.97001	6.50905	6.39266	7.41273
gi|226437606	ankyrinrepeatdomain-containingprotein34C[Homosapiens]	KLNSSHLSLFHGSR	8.84	1535.52	0.996553	10.0602	8.49935	6.37671	8.37023	7.6483	9.23334	9.00559	8.27452	8.21841	7.66204	9.67462	0
gi|119604979	myosinIXB,isoformCRA_b[Homosapiens]	RLSLLRQNAVSTAPR	7.76	1309.21	0.454037	7.57693	4.51331	7.38657	0	0	0	9.03321	0	6.76422	0	0	0
gi|236463969	pro-neuregulin-1,membrane-boundisoformisoformHRG-beta3b[Homosapiens]	KPGKSELRINK	17.85	1269.64	0.0153778	9.28669	10.1222	9.84321	8.93778	8.30534	9.33928	8.36843	8.35921	7.88931	8.28374	9.00507	7.55238
gi|40976476	unnamedproteinproduct[Homosapiens]	GTINDISVLRVTXR	7.64	784.614	0.574028	8.31891	7.36879	7.69088	6.937	6.66365	8.98511	9.2025	6.78894	6.94516	7.10804	8.68821	7.43274
gi|530371883	PREDICTED:kelch-likeprotein40isoformX1[Homosapiens]	DMLDHGKFLDCVVR	7.43	1666.84	0.019921	6.79126	6.79288	7.54394	6.83093	5.6059	6.68348	7.58891	6.30101	6.2265	6.83925	6.98766	6.23961
gi|578812549	PREDICTED:proteindopey-1isoformX9[Homosapiens]	DLQDVTHK	5.42	1136.22	0.491615	8.34394	7.59362	7.22597	4.18269	7.95798	8.03016	8.53911	8.4393	8.05374	8.50253	8.23054	7.54525
gi|304563076	immunoglobulingamma1heavychainvariableregion[Homosapiens]	IRPDGSSAVYVDSVRGR	8.84	1835.61	0.987734	7.30051	8.32569	7.902	7.50673	7.99558	7.04381	7.89246	8.29886	7.38282	8.00645	6.7247	8.41187
gi|119572924	hypotheticalproteinFLJ22688,isoformCRA_b[Homosapiens]	GTPPNPPECKQQQMNKNK	11.19	2112	0.0256844	4.29436	5.66464	3.58136	4.91617	2.20738	3.00472	4.07648	7.84611	4.73317	0	5.91536	5.15308
gi|29160252	unnamedproteinproduct[Homosapiens]	QKSPTLLSER	6.49	1504.74	0.23652	6.53829	6.27008	6.33629	8.94237	6.44857	8.75521	8.26984	8.93642	8.104	7.12097	9.17533	7.4334
gi|4501957	alpha-1Dadrenergicreceptor[Homosapiens]	AKVSSLSHK	10.39	1106.69	0.719872	0	7.12234	6.29839	7.59395	6.02805	7.6923	7.10649	7.40476	7.0492	6.49296	7.05515	6.96905
gi|291084858	pyruvatedehydrogenaseE1componentsubunitbeta,mitochondrialisoform2precursor[Homosapiens]	TNHLVTVEGGWPQFGVGAEICAR	12.88	2497.12	0.264807	6.35262	8.21721	9.27784	7.87439	8.51632	8.54171	6.53904	9.23012	0	7.32229	8.648	6.35664
gi|4557471	AP-1complexsubunitsigma-1A[Homosapiens]	MMRFMLLFSR	7.41	1073.51	2.36e-13	9.20926	8.46203	0	8.8492	8.62557	0	8.78488	8.28961	7.55872	8.24968	7.9997	7.79832
gi|40982066	unnamedproteinproduct[Homosapiens]	EENMERIXEEVR	15.77	1579.7	0.00740783	7.62875	7.47286	7.91513	8.13469	7.55723	7.75777	7.4816	7.74066	7.402	7.62741	7.52481	7.46008
gi|4454524	similartoinsulinreceptorsubstrateBAP2	LNESLDENFKK	11.92	1335.57	0.32756	9.17855	7.84828	7.34252	7.85288	7.69619	7.97461	8.45163	7.49563	7.35905	7.23439	7.33086	7.03709
gi|119602291	hCG1802417,isoformCRA_b[Homosapiens]	MWEPMR	7.44	899.754	0.646769	12.1885	11.9413	5.86926	11.8538	5.04002	10.4238	8.32444	6.77392	11.4873	5.52895	6.43793	10.7536
gi|40030474	unnamedproteinproduct[Homosapiens]	DFMMKTPKAIATKAK	7.65	1132.18	0.557733	9.45248	8.52108	7.80754	7.78974	6.816	7.44719	7.69041	6.32136	6.30269	7.20623	6.52496	7.5118
gi|530404193	PREDICTED:YLPmotif-containingprotein1isoformX1[Homosapiens]	EMERDMDR	6.51	1414	0.461657	9.46921	7.49945	7.12339	8.05251	6.73315	8.03369	7.54412	6.92125	5.98438	6.54021	4.08396	6.95529
gi|119582254	leucyl-tRNAsynthetase,isoformCRA_c[Homosapiens]	QTGEVIICETDGLK	6.35	1791.83	0.0189822	8.45477	8.01861	7.33633	8.03021	6.65159	8.46555	8.01534	7.56288	7.7069	6.61638	7.26612	7.55167
gi|578804836	PREDICTED:titinisoformX7[Homosapiens]	VPEPPK	8.11	667.508	0.222655	2.42409	1.43619	1.00666	8.26716	1.0869	2.29467	1.68441	1.83295	7.07541	1.76369	2.07993	7.04484
gi|221043228	unnamedproteinproduct[Homosapiens]	ASKMVISAHPK	16.19	1185.79	0.475469	8.52419	8.24689	7.65137	7.72367	5.19211	7.23156	7.36716	6.89893	7.17178	6.85593	7.16566	7.52379
gi|112181200	retinoicacidreceptorgammaisoform2[Homosapiens]	RLYGAAGPGAGLLR	11.01	1994.28	0.680715	9.29903	8.37276	8.26838	9.06645	8.01547	7.43076	7.35928	7.70236	6.97292	7.38204	7.48539	8.45265
gi|578820711	PREDICTED:suppressionoftumorigenicity5proteinisoformX10[Homosapiens]	QMDDEDTLLPR	12.62	1420.66	0.00921668	8.06646	8.03763	7.66101	8.77696	7.09429	8.62942	0	8.29487	7.73199	7.18663	8.06997	0
gi|24308215	retrotransposongagdomain-containingprotein1[Homosapiens]	ASVSGSMPMPLPR	15.86	1438.72	0.0265025	8.74155	8.66148	0	8.45423	7.76667	0	8.19744	8.77244	8.005	0	7.81369	0
gi|227796	proteinTyrphosphataseLAR	SGLKDSLLAHSSDPVEMR	10.7	1966.28	0.439019	5.97592	6.81276	0	0	0	0	0	0	0	0	0	0
gi|55669939	ChainH,CrystalStructureOfTheBroadlyNeutralizingAnti-Hiv-1Antibody2f5InComplexWithAGp4117merEpitope	KVEPKSXDK	9.9	1029.66	0.47124	8.94333	6.40585	6.47033	7.03321	6.44168	8.121	8.57842	6.2821	7.77288	6.75426	6.37581	4.78939
gi|119596000	hCG2038865[Homosapiens]	AHLTTCRASDVKANK	3.91	1672.8	4.75e-13	4.10411	4.76186	3.49421	0	1.82335	2.52042	0	6.52156	4.33205	0.14777	5.60874	0
gi|53829365	BTB/POZdomain-containingproteinKCTD2[Homosapiens]	AELQLDPAMAGLGGGGGSGVGDGGGPVR	13.67	2453.2	0.0127333	7.49151	7.88539	8.19261	8.34681	7.74995	7.2165	7.88064	8.52076	7.71216	7.71537	7.62078	0
gi|23978620	ProteinC[Homosapiens]	MEKRSHLK	4.67	1056.97	0.783748	9.25675	8.01699	7.54552	7.77539	7.48662	8.57312	7.71007	7.40275	7.74219	8.00863	7.87975	7.29489
gi|40978820	unnamedproteinproduct[Homosapiens]	GAEPCCGPXK	8.93	1137.89	0.282539	5.78865	4.57815	8.28315	7.0667	0	4.82743	4.16299	3.7	3.65534	3.18723	8.51335	7.53346
gi|530387299	PREDICTED:nucleolarMIF4Gdomain-containingprotein1isoformX1[Homosapiens]	KIPGYDPEPVEKLR	7.72	1184.8	0.579362	9.54405	9.0688	8.55443	6.24412	9.15492	6.4536	9.37255	5.22629	8.96827	7.14121	6.1685	8.25493
gi|578824768	PREDICTED:spermatid-associatedproteinisoformX1[Homosapiens]	LHNLYSTPR	14.71	1100.56	0.00730502	7.87191	7.4495	6.61475	8.18944	6.83013	7.66571	7.17109	7.59481	7.28103	6.8981	7.47988	7.26635
gi|119602339	hCG1741832[Homosapiens]	VTHPHLPR	19.05	957.405	0.621702	6.96736	8.56373	6.43931	10.3255	9.42872	6.78896	6.12673	6.81396	7.70025	6.90241	9.98533	7.60115
gi|530375171	PREDICTED:helicase-liketranscriptionfactorisoformX1[Homosapiens]	AGPSYSMPVHAAVQMTTEQLK	1.72	1900.85	1.01992	0	0	0	0	6.934	0	0	0	0	0	0	0
gi|41349464	PRdomainzincfingerprotein10isoform4[Homosapiens]	KAHILK	7.88	682.323	0.00691076	9.91456	9.45035	8.94666	0	7.67883	9.96096	7.45904	8.74109	8.68862	0	8.97182	0
gi|212549546	POTEankyrindomainfamilymemberC[Homosapiens]	QIEVAEKKMNSELSLSHK	10.53	2072.01	0	0	9.65578	0	0	0	0	0	0	0	8.55639	8.3635	7.17376
gi|119575878	hCG37513,isoformCRA_a[Homosapiens]	MSSKGSMR	8.71	1030.08	0.751907	8.54008	6.18366	7.23918	1.95135	6.04311	8.14342	6.16686	8.34083	7.54082	1.14147	7.68871	6.21436
gi|578810003	PREDICTED:cleftlipandpalatetransmembraneprotein1-likeproteinisoformX1[Homosapiens]	SVAHLPWK	10.81	939.594	0.584646	7.98598	6.22785	6.18632	8.24456	0	6.34898	5.22253	9.03701	4.24104	3.19235	0	6.12882
gi|578828013	PREDICTED:transcriptionfactorE4F1isoformX5[Homosapiens]	MEGAMAVR	6.44	1028.83	0.564116	4.81979	8.22238	6.91538	7.30161	3.44686	4.85775	4.84007	4.35543	4.37237	4.16837	8.43951	6.93756
gi|30269261	gagprotein[Homosapiens]	DREAVLEGLK	11.76	1132.76	0.546539	9.39242	7.38284	8.29581	8.75837	8.09059	7.81919	7.65212	7.40961	8.15294	8.21332	8.59387	8.07613
gi|578807473	PREDICTED:phosphatidylinositol4,5-bisphosphate3-kinasecatalyticsubunitalphaisoformisoformX1[Homosapiens]	YLTDDK	10.99	753.543	0.311102	0	5.40101	-0.295747	8.05521	0.0874165	0.539027	0.463989	1.44518	0.343455	4.34362	4.83242	4.95778
gi|578798500	PREDICTED:sphingosine1-phosphatereceptor1isoformX1[Homosapiens]	SSEKSLALLK	3.49	1307.79	0.322013	9.29152	8.37256	6.63272	7.47162	7.20409	7.85579	7.17757	6.39209	5.38578	6.87796	7.46003	6.8921
gi|119608597	hCG2021576[Homosapiens]	KTEEYGTR	15.72	983.079	0.467198	11.2768	8.60108	5.04997	7.41561	8.47427	8.74691	7.96047	4.23704	7.35607	10.6684	4.69093	8.31079
gi|578826089	PREDICTED:tumornecrosisfactoralpha-inducedprotein2isoformX1[Homosapiens]	AVSTASIR	12.32	627.337	0.00550903	8.65172	7.03544	6.72498	7.67367	6.37983	7.39478	6.74724	6.65141	6.57259	5.9729	7.22826	6.43903
gi|530356284	PREDICTED:uncharacterizedproteinLOC101930355[Homosapiens]	PRLDQGLSQIIR	14.55	1394.84	0.331969	8.47203	11.3221	0	8.41985	9.29402	10.9588	8.44214	8.06759	8.71448	8.02099	9.80516	10.4847
gi|302699239	eukaryotictranslationinitiationfactor4gamma1isoform4[Homosapiens]	GGPGGELPR	32.95	840.944	0.447971	8.1879	4.05944	7.9875	8.58481	8.48838	4.10236	3.52589	8.6054	8.15893	1.92869	3.23274	8.44211
gi|530408217	PREDICTED:synaptotagmin-17isoformX2[Homosapiens]	KQVKAIKVE	10.5	943.261	0.519609	9.36524	7.8353	8.07869	7.93232	6.95544	9.04875	8.15203	8.27057	8.25283	8.68025	8.12379	8.50155
gi|38569233	insulin-likepeptideINSL5precursor[Homosapiens]	LCGLEYIR	11.62	1690.95	0.478341	7.54659	8.55759	8.5225	8.6993	6.95983	8.57312	7.98302	8.8129	8.04652	8.23631	7.98604	8.27767
gi|578812062	PREDICTED:E3ubiquitin-proteinligaseRNF8isoformX3[Homosapiens]	HEAVMNVKK	13.14	913.215	0.598345	9.68769	9.4939	8.67462	8.52419	9.2848	8.94324	9.9716	8.8603	8.52457	9.67607	9.13307	10.1911
gi|578820917	PREDICTED:neuronnavigator2isoformX9[Homosapiens]	GMTAQVGITMPR	13.98	1042.7	0.859752	5.87676	3.89176	4.84749	9.17145	3.34412	5.07689	5.03741	7.2947	6.43352	7.2657	7.60329	7.23377
gi|21751193	unnamedproteinproduct[Homosapiens]	NVFTIADISMWAAIK	14.94	654.478	0.839095	7.27821	6.7421	6.13114	6.53684	5.00753	7.33476	7.75538	6.75307	7.86318	6.25678	7.06888	7.59158
gi|578810605	PREDICTED:calpastatinisoformX17[Homosapiens]	KTEKEESTEVLK	10.99	1183.58	0.0150671	9.66981	8.42999	8.6941	7.51584	7.20033	9.0146	8.2638	8.47225	8.22858	7.38911	8.55072	7.13924
gi|31657092	ATP-bindingcassettesub-familyAmember13[Homosapiens]	ALNFTK	13.78	692.483	0.222039	10.598	4.94333	8.74953	9.60698	7.28478	9.67845	5.31769	5.49019	5.97931	9.61516	6.01853	7.71919
gi|24308458	LIX1-likeprotein[Homosapiens]	EQSVPGALSR	12.3	1508.74	0.497005	7.03728	6.99014	6.17417	8.06695	5.85564	7.48387	7.6033	6.71511	6.75376	6.27163	6.36468	6.25039
gi|578809200	PREDICTED:mitochondrialcalciumuniporterregulatorysubunitMCUbisoformX1[Homosapiens]	EQLQPLEQVK	8.93	1211.49	0.417547	7.37256	9.87978	6.93357	7.01491	7.21389	8.6146	8.19982	6.82549	8.27012	8.69746	7.67554	8.86861
gi|27438055	lactoferrin[Homosapiens]	CGLVPVLAENYK	41.57	1362.88	0.516802	8.3724	6.45377	6.99282	8.03164	7.85564	7.58561	8.0888	9.17362	6.32939	8.60715	8.93549	8.47691
gi|578820643	PREDICTED:kelchrepeatandBTBdomain-containingprotein4isoformX1[Homosapiens]	CGGSSSEESK	6.63	905.673	0.00449684	8.30493	8.17023	8.19855	9.27117	7.45019	9.11242	8.00395	8.93273	6.3167	8.41114	8.39041	7.9463
gi|119600860	hCG1649618[Homosapiens]	QQVYSGRGRAGMDSGSLVK	11.2	1826.34	0.464625	10.1669	0	6.68232	7.00685	9.17754	9.66679	10.2976	9.81625	8.78246	0	9.52024	8.64161
gi|530405188	PREDICTED:probablephospholipid-transportingATPaseVAisoformX1[Homosapiens]	QLTRKSPR	8.65	1178.16	0.549134	10.8517	8.04951	2.9611	8.44261	1.22017	9.94376	4.12199	5.24803	4.49268	5.24893	0	8.23493
gi|578810679	PREDICTED:synphilin-1isoformX8[Homosapiens]	HTLASGGRR	6.71	953.78	0.203259	3.18009	3.35521	7.71757	2.94384	1.13438	1.16579	0.841375	0.4499	0.565179	1.11546	0	0
gi|578829369	PREDICTED:zincfingerprotein276isoformX8[Homosapiens]	VSGKKSESKEAK	4.43	1277.02	0.499229	8.25967	2.44318	1.0506	5.39214	0.801331	4.74432	5.80171	1.53106	5.67303	1.13512	5.31778	8.57716
gi|40977748	unnamedproteinproduct[Homosapiens]	SGCTRCGSTRSRPEGR	8.86	1822.57	0.730887	7.03663	7.24374	7.09031	7.47676	6.68171	0	7.19763	6.53076	6.75924	7.27605	7.9719	7.59353
gi|62738406	BChainB,HydrogenBondingInHumanManganeseSuperoxideDismutaseContaining3-Fluorotyrosine	XMACK	10.16	492.447	0.212562	5.33416	0	0	0	0	0	0	0	5.67533	7.85667	0	0
gi|530429341	PREDICTED:ralguaninenucleotidedissociationstimulator-like2isoformX3[Homosapiens]	KIARALF	8.73	819.271	0.337504	7.53573	5.30555	5.80372	9.21642	7.95356	8.61377	6.58289	7.34489	7.36914	6.04031	7.69163	8.56167
gi|950506	ThisCDSfeatureisincludedtoshowthetranslationofthecorrespondingV_region.PresentlytranslationqualifiersonV_regionfeaturesareillegal,partial[Homosapiens]	ACDRLGVEDDK	11.22	1246.61	0.421529	8.74454	8.70987	8.358	8.04274	6.71474	8.22016	7.81098	7.3704	7.75719	8.90379	8.59957	8.24717
gi|62088884	Wernersyndromeproteinvariant[Homosapiens]	RSKEEVGINTETSSAERK	9.21	2339.21	0.23711	6.68563	7.06311	4.88172	6.7039	4.39214	4.87609	6.12504	8.44668	7.4245	1.64764	7.43191	6.87103
gi|2077997	single-chainFvfragment[Homosapiens]	DTSISAAYMEVSR	27.99	1445	0.509841	8.52636	7.56582	8.40002	9.65555	5.23696	7.20545	7.6995	5.09267	2.95821	8.12012	4.91203	6.73455
gi|40045256	unnamedproteinproduct[Homosapiens]	XGKPRVSNLR	18.09	1097.98	0.608466	8.12262	7.08406	7.92163	8.19041	8.35041	5.81395	8.87133	7.34746	7.66424	4.26297	8.47072	7.60569
gi|306553	ribosmalproteinsmallsubunit[Homosapiens]	KPKFELGKLMELHGEGSSSXK	14.21	2405.08	0.0141846	7.64658	7.11282	7.49329	8.76114	8.09746	8.37382	8.64923	8.92682	8.30019	6.96728	8.24089	8.52831
gi|40046362	unnamedproteinproduct[Homosapiens]	VIAKTGMXPQK	7.9	1014.12	0.616647	5.08123	5.25172	5.35885	0	0	0	5.96784	7.95826	8.22876	7.92969	5.40729	7.64699
gi|24308039	E3UFM1-proteinligase1[Homosapiens]	ATEGSGSMR	9.11	1321.67	0.260916	7.81159	9.4245	7.34655	7.6609	8.54687	7.84748	7.39631	7.60794	6.0196	7.76594	8.40343	6.86312
gi|27881501	ATP-bindingcassettesub-familyAmember12isoformb[Homosapiens]	MMELFIRLK	6.28	1145.39	0.34263	9.46701	8.43923	8.12079	8.62061	7.6521	8.64784	9.24965	9.13602	8.4493	8.29896	5.8742	8.03146
gi|530412640	PREDICTED:60SribosomalproteinL19isoformX1[Homosapiens]	LQAKKEEIIK	19.07	1202.58	0.671852	7.27512	7.18776	7.17195	6.54165	5.9415	6.44842	6.80805	6.16577	0	5.62519	5.81001	5.42434
gi|578813684	PREDICTED:trinucleotiderepeat-containinggene18proteinisoformX1[Homosapiens]	TSKDTGEGKDGGTAGSEEPGAK	15.77	2078.97	0.0129032	5.66472	6.75245	4.32605	5.07783	3.18215	3.42939	5.07291	7.93243	5.04333	0.25664	5.41155	4.90801
gi|578830092	PREDICTED:cytospin-BisoformX6[Homosapiens]	VRPLPAASSGMKSSK	12.37	1129.9	0.454425	10.3332	9.22301	9.16437	9.52578	9.2235	10.1576	8.32965	9.67453	9.3576	8.64817	7.85333	8.92303
gi|119630335	chromosome21openreadingframe6,isoformCRA_a[Homosapiens]	VYFTINMNLDVSDEKMTQK	15.93	2234.02	0.0105262	6.88525	7.49239	7.97095	9.2802	8.13597	7.80624	9.13971	6.99607	8.72897	6.64022	7.29735	7.01857
gi|115430112	receptorexpression-enhancingprotein5[Homosapiens]	HESQMDSVVKDLK	13.39	1532.66	1.12845	12.5904	7.38892	5.38226	8.22636	8.96593	6.082	5.92788	8.41519	7.85887	7.20714	5.41561	6.27639
gi|530378718	PREDICTED:tetratricopeptiderepeatprotein23-likeisoformX2[Homosapiens]	DALEPGKKMQASPIR	12.36	1072.64	0.239131	10.1145	8.38347	8.47494	9.42537	9.53509	9.3824	8.97282	9.33274	8.46326	8.92325	8.1177	8.12514
gi|530388614	PREDICTED:proteinFAM110BisoformX3[Homosapiens]	NIINSSEGSSSGSGHK	13.61	1561.88	0.51833	7.17698	7.54651	7.52877	8.73438	8.14885	9.07456	9.15151	9.48977	8.54241	7.32167	9.32668	8.76408
gi|578800603	PREDICTED:pyrinandHINdomain-containingprotein1isoformX2[Homosapiens]	RKKPSEEETGTK	11.44	1392.34	0.489198	4.66768	7.63836	6.62715	3.46136	3.41695	3.94444	2.99666	2.33834	2.19354	2.55459	7.60496	7.22728
gi|88853069	vitronectinprecursor[Homosapiens]	NNATVHEQVGGPSLTSDLQAQSK	11.35	2406.51	0.76802	4.67476	4.84641	0	4.72737	0	0	0	8.22615	0	0	3.78577	0
gi|66350807	RhoGDPdissociationinhibitor(GDI)gamma[Homosapiens]	AAPTPR	3.55	610.615	0.285588	11.1509	7.1967	6.50213	3.92238	3.60048	4.73502	4.14947	3.92326	6.86593	3.87439	3.59867	3.89118
gi|530373795	PREDICTED:multidrugresistance-associatedprotein5isoformX2[Homosapiens]	EYIIPSPGYRSVR	10.17	1537.4	0.306928	6.86027	6.32138	8.15279	8.90233	7.97567	6.13849	5.83082	5.12385	7.91272	5.9279	4.98623	6.28361
gi|283902233	unnamedproteinproduct[Homosapiens]	MXGPVPTSKPTTTGK	10.79	1533.74	0.0177814	10.5175	9.41084	8.56971	8.24524	8.40007	9.32823	8.50399	7.31486	7.72204	7.28227	7.4313	7.82462
gi|3493319	lipoate-proteinligaseB[Homosapiens]	ADAPGVYVAERK	7.22	717.434	0.0288804	7.8097	8.16077	7.82185	7.49855	6.95014	8.39506	7.91663	8.44825	7.89717	7.78412	7.3243	7.81541
gi|530414423	PREDICTED:AP-1complexsubunitmu-2isoformX1[Homosapiens]	VEIMVK	17.62	1269.63	0.00764713	7.97117	8.52572	7.0438	8.60411	6.84033	7.89963	7.9829	7.31606	8.35338	5.51439	6.91171	7.33547
gi|65506328	proteinphosphatase1J[Homosapiens]	RSVTGVPR	21.44	1093.72	0.221932	4.7138	7.66644	4.05537	4.38771	6.05855	6.79543	5.44805	4.9244	4.59063	5.26129	5.48376	5.03482
gi|221043306	unnamedproteinproduct[Homosapiens]	GAAADGGQPR	15.66	1186.63	0.00688914	8.89825	8.59376	8.43613	8.15816	7.37871	8.90055	8.74942	8.83427	8.10648	7.22941	7.59932	7.86912
gi|530393899	PREDICTED:dnaJhomologsubfamilyBmember12isoformX2[Homosapiens]	QQKEGLLYR	6.84	1135.47	0.485695	8.76109	7.9402	8.19961	8.70247	7.29913	8.35345	9.17284	8.40327	8.16203	7.99226	7.86566	8.14192
gi|4501957	alpha-1Dadrenergicreceptor[Homosapiens]	GAATGADGAHGMR	13.53	1187.52	0.534996	8.61141	7.85994	7.30994	6.93171	7.68809	7.6458	7.31187	7.13899	7.68546	6.7054	7.98584	7.69732
gi|186928839	retinoldehydrogenase12precursor[Homosapiens]	RTWVSPR	7.93	764.038	0.492071	9.09059	8.45292	5.43159	6.11373	4.89322	6.34809	6.53705	5.90894	8.27976	5.69735	8.68713	5.54111
gi|530361302	PREDICTED:ribosomalproteinS6kinasealpha-1isoformX1[Homosapiens]	MQTPADFPR	7.75	1383.85	0.466234	7.81802	6.69163	6.43011	5.2738	6.384	6.99196	6.32634	6.84823	5.18398	6.74864	6.35329	6.75004
gi|62822206	unknown[Homosapiens]	RHSKAILQA	8.66	1256.07	0.527619	8.08665	7.63689	7.65268	6.46904	6.65	7.36883	7.84147	6.81733	6.05898	6.6652	6.97825	7.09243
gi|119574701	hCG2038551[Homosapiens]	KCVQTFQSTQ	4.99	1752.63	0.390942	7.62468	7.61183	9.53537	9.92337	8.84217	9.30824	0	0	7.50057	0	0	7.56422
gi|2160388	glucocerebrosidase[Homosapiens]	TRGAGNGKGPLKGQPR	16.17	1593.78	0.0453057	9.3267	9.58083	6.61579	7.94133	8.41269	8.32628	9.10902	7.79021	6.5572	8.10349	8.20284	7.72007
gi|29477099	Thioredoxindomaincontaining2(spermatozoa)[Homosapiens]	DDIPK	8.84	588.343	0.00365531	8.18625	7.82159	7.23894	8.27961	6.85449	7.92439	7.82078	7.55197	7.07857	6.95098	7.44744	7.61856
gi|578826924	PREDICTED:alpha-mannosidase2C1isoformX2[Homosapiens]	VQLSSPR	10.87	785.469	0.244932	4.8111	7.83851	7.98908	10.3484	8.99231	8.96116	11.2349	10.9093	4.54293	8.85567	10.922	8.61996
gi|530421533	PREDICTED:metalloproteinaseinhibitor1isoformX1[Homosapiens]	VSADTSTGPTTAAR	5.08	1333.59	0.00869347	8.84416	8.88912	8.44907	8.18963	7.00259	8.23305	7.84149	7.22128	7.59626	8.69097	8.60469	8.20099
gi|578837967	PREDICTED:U2smallnuclearribonucleoproteinauxiliaryfactor35kDasubunit-relatedprotein2isoformX2[Homosapiens]	AAPEKMTFPEKPSHKK	6.47	1930.87	0.685625	9.73953	9.00828	7.22044	7.58791	0	8.62752	9.15397	7.76088	0	7.97802	8.42477	8.75829
gi|545686520	T-cellreceptorbetachain,partial[Homosapiens]	MGIRLLCR	16.3	1033.56	0.0159491	8.51917	7.65486	8.31236	9.22894	7.31661	9.28417	8.65887	8.26562	7.86298	9.58745	8.99886	8.84142
gi|119569282	hCG2041004[Homosapiens]	AALSASLLLR	24	1014.59	0.022819	10.1026	11.2934	9.46042	10.2754	10.8253	9.79443	9.24198	9.86233	8.10296	9.77612	9.78064	9.92868
gi|248240	factorVIIIlightchain=73-kdathrombincleavageproduct[human,PeptideRecombinantPartial,14aa]	TRHYFIAAE	7.24	1107.64	0.353503	8.61634	7.84501	6.51953	7.73571	7.40511	7.84853	8.44994	7.37733	7.35679	0	7.50582	7.24693
gi|530393998	PREDICTED:tudordomain-containingprotein1isoformX2[Homosapiens]	KTASLGGKPL	10.3	957.104	0.781693	7.70326	6.55126	8.23704	8.08905	10.3118	8.42053	9.94111	9.06025	8.38422	4.9705	7.62909	10.5929
gi|578832627	PREDICTED:ectopicPgranulesprotein5homologisoformX4[Homosapiens]	MAEAVKPQR	4.06	1156.42	0.566323	5.00815	8.40132	7.45937	7.69221	7.23184	8.30938	7.56292	8.1928	7.98748	6.95266	7.56299	7.42694
gi|578828053	PREDICTED:serine/argininerepetitivematrixprotein2isoformX7[Homosapiens]	SSSSPPPKQKSKTPSR	5.48	1161.48	0.25884	8.11225	8.13405	6.88428	8.88511	6.35904	6.92512	0	5.90667	5.71614	5.85386	6.19298	5.53687
gi|530404074	PREDICTED:probableRNA-bindingprotein23isoformX7[Homosapiens]	GIFEPFGKIDNIVLMKDSDTGR	22.07	2348.88	0.847993	6.48785	2.46612	2.52677	3.52857	4.52363	6.09159	6.47911	8.31491	3.71256	1.22364	7.19204	5.82161
gi|270483747	MAP7domain-containingprotein2isoform4[Homosapiens]	MEGFLKSDERQRLAK	7.02	1327.59	0.00199065	8.67746	8.10747	7.29014	8.80602	7.9603	7.73548	8.07306	8.20602	7.01587	7.9073	8.2829	8.12999
gi|40980854	unnamedproteinproduct[Homosapiens]	QKEXQKKLEELK	8.62	2296.4	0.185965	9.13371	9.58532	0	9.85012	7.66603	8.71559	9.80184	8.72826	9.39477	9.53588	9.70176	7.87816
gi|108773808	coiled-coildomain-containingprotein174[Homosapiens]	KQEEFKQEKLLK	11.34	1547.25	0.936268	3.93177	9.18278	8.07342	3.74383	7.54869	9.47178	3.77441	3.92146	4.05143	8.29562	7.53679	8.87392
gi|119613079	hCG2045581,partial[Homosapiens]	MMLER	11.92	708.357	0.00674151	9.8476	9.72513	8.60725	9.68148	8.32949	0	9.21036	8.23993	0	8.18493	8.54048	9.00812
gi|578830263	PREDICTED:synaptonemalcomplexproteinSC65isoformX3[Homosapiens]	MGRGFLGFPSLAGSAPR	5.92	1498.8	0.234732	8.03119	8.28915	6.72513	7.63818	7.45181	7.73758	8.13359	7.46395	7.11234	7.38941	7.14997	6.90699
gi|219815545	immunoglobulinheavychainvariableregion[Homosapiens]	VTMTADKATR	20.39	1108.89	0.723788	9.11701	9.55395	6.45083	7.26492	6.73747	6.95708	6.07409	7.63044	5.44846	6.11287	6.82335	6.91104
gi|14035794	unnamedproteinproduct[Homosapiens]	XLQFGVAVLDDK	6.26	1357.73	0.24549	8.31257	8.16357	6.73158	7.8003	8.46796	8.11377	8.22782	7.98163	7.14202	7.81883	9.27697	8.00029
gi|29161614	unnamedproteinproduct[Homosapiens]	KQIPKES	2.24	830.673	0.296279	7.21058	9.14855	7.49803	9.74056	7.73314	9.43553	9.40683	8.9745	8.97885	8.05916	8.82546	8.07271
gi|40976104	unnamedproteinproduct[Homosapiens]	AGAXTQASLESAPR	15.2	1636.7	0.0128248	0	0	7.34137	0	7.7608	8.58164	8.62052	7.38997	7.48926	7.62411	7.84016	8.12363
gi|218766918	ChainB,CrystalStructureOfAC2DomainFromHumanSynaptotagmin-LikeProtein4	MSLGNIFVTGR	16.42	930.153	0.605737	9.77084	8.33979	7.80916	3.46062	7.4132	3.41349	8.31046	8.15269	1.80275	2.02088	1.77444	7.48714
gi|578838123	PREDICTED:RNA-bindingprotein10isoformX4[Homosapiens]	GSGLGARGSSYGVTSTESYK	19.41	1962.89	0.0151723	8.25769	7.40991	7.64512	8.3485	8.18338	7.92647	7.95372	8.82493	7.35794	6.60633	7.89743	7.33116
gi|5031749	non-histonechromosomalproteinHMG-17[Homosapiens]	AEGDAKGDKAK	13.4	1088.61	0.338379	8.40246	8.17107	7.25186	7.78783	7.61109	8.20315	7.93829	8.01723	7.4929	6.54858	7.46036	7.86128
gi|62898379	BRCA1associatedRINGdomain1variant[Homosapiens]	MLSGLAVILK	9.48	915.127	0.375206	4.49682	2.90821	3.0128	2.48635	0	8.38916	0	8.07405	8.28924	7.97162	7.99168	0
gi|578804066	PREDICTED:metaltransporterCNNM3isoformX5[Homosapiens]	ERVLELAR	14.1	1533.31	0.772634	11.2628	9.79763	8.6269	9.8789	9.80622	8.44913	9.94516	7.01101	7.58596	8.99115	9.77038	9.11844
gi|545687684	proteinRTF2homologisoformc[Homosapiens]	MGCDGGTIPK	11.22	1050.57	0.650525	8.4931	7.57761	6.57215	7.67318	7.29977	7.27775	8.28989	6.73776	6.7426	6.94432	7.12164	7.30962
gi|440575811	alternativeproteinCSF2RB[Homosapiens]	LASIVTPR	22.25	1264.81	0.306824	8.22975	8.56161	5.74365	7.21901	7.84604	7.22985	7.13417	7.67154	5.483	8.51814	8.02729	7.2798
gi|578822124	PREDICTED:B-cellCLL/lymphoma9-likeproteinisoformX4[Homosapiens]	RREAPGSPPLSPR	8.96	1363.64	0.014692	8.78157	10.2077	8.24832	9.26253	8.92291	0	7.66911	8.54155	7.87273	0	0	7.81706
gi|225690500	junctophilin-4[Homosapiens]	REGLGVERK	3.22	1204.05	0.857122	4.10909	0	0	0	6.97646	0	0	7.43497	0	7.07081	0	0
gi|189163504	serineproteaseinhibitorKazal-type5isoformcprecursor[Homosapiens]	EKERAEPRAK	10.91	1268.92	0.663506	9.19315	10.2184	7.89117	9.46386	9.80812	7.58373	9.58688	9.67409	7.96861	8.28584	8.07112	9.66461
gi|578805044	PREDICTED:transmembraneprotein87BisoformX2[Homosapiens]	TMFNSTDIK	7.73	984.44	0.230284	9.07668	9.43634	8.76126	7.92976	7.71442	8.44456	8.06247	8.20221	8.49746	7.27051	7.66615	7.46463
gi|578820863	PREDICTED:ADP-ribosylationfactorGTPase-activatingprotein2isoformX4[Homosapiens]	AISSDMFFGR	10.07	1014.68	0.240546	9.59532	9.32376	7.86032	7.93209	8.16151	8.32143	10.0177	7.84846	7.13666	7.9694	8.09135	7.58284
gi|238859541	delta-1-pyrroline-5-carboxylatedehydrogenase,mitochondrialisoformb[Homosapiens]	RAEILAKTMVGQGK	15.59	1096.42	0.738724	8.25038	8.89864	8.67177	8.43307	7.82231	7.90556	7.49911	7.84233	7.30132	7.91752	7.2978	7.14077
gi|23957680	ral-GDS-relatedproteinprecursor[Homosapiens]	KDTAVKR	6.63	875.433	0.604965	9.92358	10.0454	8.56392	9.4148	7.23745	8.40231	7.27112	7.49119	7.08199	6.67201	9.03828	9.20142
gi|194391204	unnamedproteinproduct[Homosapiens]	SAPPSLPR	18.93	961.353	0.32131	9.51026	9.87094	9.99062	9.44512	8.37755	9.2926	9.2302	9.88323	9.46705	8.00438	9.40636	8.13848
gi|40042726	unnamedproteinproduct[Homosapiens]	MAEXSYAKSTK	5.96	1219.91	0.368017	9.72653	9.36722	1.99164	8.34967	2.6949	8.98099	1.84787	6.41629	5.40013	8.43092	8.72931	8.15603
gi|158714485	immunoglobulinheavychainvariableregion[Homosapiens]	KPGSSVKVSXK	16.56	1155.22	0.919943	8.53117	9.14627	8.20639	9.16915	7.39281	8.35081	9.19327	8.53564	8.40954	8.27948	8.22305	7.79563
gi|4096496	Igheavychain,partial[Homosapiens]	SLGMDVWGQGTTVTVS	10.88	1650.76	0.0142371	8.54	7.64205	7.84901	8.32291	7.73675	8.24021	7.52923	7.88154	7.30033	7.85066	7.89742	7.45902
gi|578814114	PREDICTED:proteinpiccoloisoformX1[Homosapiens]	VDAKVEIIK	17.55	1477.07	4.72e-13	10.1946	11.314	8.62878	0	0	9.87644	9.75225	8.37019	8.03547	7.59741	9.27787	7.88335
gi|40255071	kelch-likeprotein23[Homosapiens]	SLIYNALNPMHK	7.56	1415.49	0.378058	8.52515	10.2412	9.96775	9.38238	9.68726	9.84327	11.4291	8.46721	9.22735	10.5661	10.4561	10.3858
gi|544063489	DNAfragmentationfactorsubunitbetaisoform1[Homosapiens]	HLLFVPLVADVSDIRR	7.57	1851.01	0.045556	9.30921	9.30127	6.73341	7.51113	7.84026	8.17649	8.33446	6.73729	6.23787	7.36801	8.308	0
gi|194377812	unnamedproteinproduct[Homosapiens]	MGHQDKK	5.21	1326.59	0.240734	9.41797	8.72692	8.39347	9.65861	8.05073	9.51973	8.87412	8.45863	8.8548	6.82422	7.80129	8.17962
gi|18490702	Chromosome4openreadingframe32[Homosapiens]	MCSAGELLR	9.82	1053.39	0.458013	9.20056	8.32827	8.4965	8.25609	6.66557	8.52865	8.22891	7.83608	8.15746	7.92019	7.4188	6.92597
gi|539845980	proteinphosphatase1regulatorysubunit7isoform6[Homosapiens]	KVMLALPSVRQIDATFVR	16.67	2059.95	0.0318487	8.8864	8.55635	6.07048	7.35942	6.55532	7.97872	0	6.348	0	7.20255	7.65214	7.26387
gi|7657058	translationinitiationfactoreIF-2Bsubunitbeta[Homosapiens]	RVLKIIREEYGR	14.99	956.718	0.5143	9.8671	8.66418	8.38653	7.99737	8.22378	8.49867	8.69758	8.93741	7.91016	7.48544	9.48719	8.24625
gi|74146823	immunoglobulinepsilonheavychainvariableregion[Homosapiens]	EVQLVQSGGGMVQPGR	14.15	1656.46	0.756858	11.0721	10.9581	9.07685	9.23468	9.19911	8.54225	9.74138	7.59338	6.56799	0	0	8.16621
gi|119624108	WDrepeatdomain46,isoformCRA_c[Homosapiens]	IGSSVLRDQK	23.73	1102.37	0.528914	9.25005	8.51897	5.79486	9.19435	9.43915	11.0644	9.83732	8.26186	9.76947	7.32386	9.83716	6.10416
gi|261385249	unnamedproteinproduct[Homosapiens]	GSLSVPASR	9.95	1339.86	0.504323	7.81238	8.81116	8.42503	8.13054	7.9133	8.37429	8.45179	8.33804	8.00859	7.12271	8.46208	8.21846
gi|3970973	similartohumanHsGCN1U77700(PID:g2282576)	AMEDPGVR	11.1	1105.16	0.57789	9.23228	5.40539	8.36732	8.43403	6.4844	8.47428	8.42883	8.04381	7.8121	5.25692	8.07604	0
gi|23272834	GJD4protein[Homosapiens]	ARARELLR	12.47	1513.15	0.762766	9.99992	9.02113	7.82499	8.58297	8.62413	9.01864	8.75974	8.52023	7.45029	8.61779	8.5394	8.05885
gi|221042204	unnamedproteinproduct[Homosapiens]	MPASTR	14.19	635.221	0.00245241	8.53665	8.18647	6.62751	8.3544	7.53237	7.44143	7.0064	7.92544	7.72642	8.93289	8.01024	8.30745
gi|40043924	unnamedproteinproduct[Homosapiens]	QXGAAALAWK	18.96	1029.38	0.475922	9.13862	7.61045	9.44635	8.22848	8.68844	8.12604	8.65536	8.07119	9.2896	6.93008	8.23705	8.41073
gi|18087819	myb/SANT-likeDNA-bindingdomain-containingprotein3isoforma[Homosapiens]	KMYWER	3.23	871.935	0.600076	8.19895	10.7613	6.36894	7.24048	9.80925	7.88077	7.12991	9.99392	10.1114	9.88734	9.18364	7.27395
gi|119607172	v-yes-1Yamaguchisarcomaviralrelatedoncogenehomolog,isoformCRA_c[Homosapiens]	MVESKVPFNK	38.44	1195.35	0.504314	7.95872	7.61361	6.81541	9.19811	7.37722	7.85999	7.89474	7.34111	7.29255	6.95007	7.46009	7.29233
gi|40040810	unnamedproteinproduct[Homosapiens]	MADKPDMGEIASFDKAKLXEK	6.18	1775.25	0.694818	10.1955	7.92344	8.39129	8.43086	8.31609	8.69077	9.01127	6.97906	7.98056	5.8192	8.72549	8.42471
gi|578800492	PREDICTED:vacuolarproteinsorting-associatedprotein45isoformX1[Homosapiens]	LESIADMK	8.98	922.369	0.728748	9.15131	7.53445	8.89718	5.97064	5.24984	8.56258	8.74732	7.22233	6.27102	4.7735	8.23416	6.9871
gi|578801274	PREDICTED:histone-lysineN-methyltransferaseASH1LisoformX6[Homosapiens]	NSQPMATHK	7.36	1098.16	0.908499	7.08472	5.64218	6.16402	6.8921	4.37294	6.95752	6.31377	6.28118	6.59927	5.25756	1.46776	7.20683
gi|530420615	PREDICTED:GTP-bindingprotein1isoformX1[Homosapiens]	QEAGGRVR	15.82	1327.24	0.663668	8.95524	9.05549	9.7835	9.03073	8.63647	8.89394	4.53606	3.25175	8.82475	8.49094	5.46945	7.85509
gi|119569303	Dmx-like1,isoformCRA_a[Homosapiens]	KAVIWGLYRYVLR	6.34	1693.95	0.379613	0	8.42593	9.44712	7.94862	8.39681	8.0519	0	0	6.85115	0	8.07177	11.4717
gi|119609610	glutamatereceptor,ionotropic,N-methylD-aspartate2C,isoformCRA_b[Homosapiens]	AGRGPRLAAQTAR	12.24	1017.71	0.387681	11.194	10.2474	9.83803	10.4344	9.36473	10.6788	9.32297	9.58536	8.4858	8.79331	10.4083	9.41984
gi|317008582	dexamethasone-inducedRas-relatedprotein1isoform2[Homosapiens]	MKLAAMIK	8.99	937.501	0.00329188	0	5.47769	5.12206	5.99342	5.8231	7.56159	6.92277	7.64839	7.34938	0	6.72862	0
gi|31563374	eukaryotictranslationinitiationfactor6isoformc[Homosapiens]	ASSPIPSPWCTR	19.23	1471.67	0.030979	5.45397	4.92857	4.76514	5.25159	4.90626	5.63867	5.56594	5.0479	5.00955	4.05514	5.21193	5.96917
gi|194387834	unnamedproteinproduct[Homosapiens]	MDQVFMIDSKCESGK	12.25	1773.48	0.568281	11.037	5.94975	6.19314	6.56061	0	9.54853	11.5702	0	0	4.90575	8.68563	8.46567
gi|530366456	PREDICTED:C4b-bindingproteinalphachainisoformX2[Homosapiens]	HPGELRNGQVEIK	10.9	1476.72	0.553314	4.82474	7.03562	0	0	0	0	3.31442	8.29028	5.70358	0	0	0
gi|51094593	oppositestrandtranscriptionunittoSTAG3[Homosapiens]	QPDTKLGTQTPR	8.87	1340.64	0.550721	7.24156	8.23046	7.99377	7.2764	8.35656	8.24403	8.95061	7.57879	7.84952	8.47646	7.38121	7.21803
gi|578798528	PREDICTED:multipleepidermalgrowthfactor-likedomainsprotein6isoformX5[Homosapiens]	GLAALWCLGLLGGLAR	10.13	1287.66	0.0163345	10.2643	8.2536	7.9767	8.43219	9.42136	8.89945	7.68998	8.9278	7.55171	8.50844	8.05274	7.65851
gi|578828023	PREDICTED:WDrepeat-containingprotein90isoformX5[Homosapiens]	LAAGYGDGSLR	11.14	1752.43	0.26572	2.59474	4.87061	7.27086	2.62053	1.5641	7.20979	2.83398	3.04764	2.21461	2.84429	2.21201	6.53342
gi|27477081	interleukin-25isoform2precursor[Homosapiens]	ASEDGPLNSR	23.11	1045.59	0.566801	10.4175	7.06887	5.4402	6.94131	8.56217	11.2275	5.62067	8.74945	5.96536	8.97983	0	9.1594
gi|47678663	RPL3[Homosapiens]	KAFMGPLKKDR	7.32	1183.59	0.0145345	7.75388	7.40345	6.81426	7.86369	0	0	7.81926	0	0	7.05954	0	7.67667
gi|530434685	PREDICTED:zincfingerprotein3-like,partial[Homosapiens]	RKRVSTGVAFR	12.98	1275.67	0.00343709	0	9.3999	8.87492	8.0725	0	8.55299	0	0	0	6.12009	0	0
gi|119613206	hCG2026881[Homosapiens]	MSNNSLQK	9.05	1333.78	0.465613	10.1523	8.34824	8.73012	8.47167	7.6829	8.57223	8.78995	7.43676	7.70737	5.82904	7.65507	7.94709
gi|20379058	smallGTPbindingproteinRAB6C[Homosapiens]	TDLADKR	21.77	817.907	0.624114	8.74724	7.66896	6.61681	7.40631	8.62939	8.12239	7.59009	6.69516	6.50447	8.59351	8.65503	8.96988
gi|578800076	PREDICTED:SPOCdomain-containingprotein1isoformX4[Homosapiens]	LPASKMTHK	7.32	1518.01	0.500327	8.69858	7.94311	7.23564	7.96184	7.76597	8.5715	8.27079	8.2843	6.97003	6.74111	6.0023	8.01178
gi|299689253	ChainA,CrystalStructureOfTheDhAndPh-1DomainsOfHumanFgd5	EGTLXKVTGK	11.67	1000.99	0.262848	8.37182	4.02425	5.82995	4.81226	2.739	3.93922	3.87084	0	3.78317	2.22055	2.85461	3.94967
gi|578832281	PREDICTED:zincfingerandSCANdomain-containingprotein30isoformX3[Homosapiens]	MVAGKVLMAK	12.02	1335.32	0.448351	9.23113	8.36662	7.94348	9.27764	7.51891	3.84165	7.88875	0	7.34866	8.07769	7.66501	7.01563
gi|374433373	immunoglobulinalphaheavychainvariableregion,partial[Homosapiens]	TVSSNYMSWVRQAPGK	12.7	1826.95	0.983017	9.08543	9.39506	7.69983	8.1259	8.00836	7.99956	8.64139	7.61452	7.33143	8.2514	8.37187	8.28174
gi|578800821	PREDICTED:digestiveorganexpansionfactorhomologisoformX1[Homosapiens]	TIIGGEGEK	17.55	861.75	0.468588	10.9814	10.7298	8.94284	8.71806	9.67854	8.9734	2.86801	9.87399	8.8001	9.8022	8.23037	9.46581
gi|12751452	PDZdomain-containingproteinAIPC[Homosapiens]	QEEVGRIWK	15.36	818.293	0.48869	9.32279	9.58918	9.46906	9.90422	8.1119	8.38667	9.33797	7.88463	7.31028	7.67924	8.97164	8.74187
gi|530415046	PREDICTED:SURPandG-patchdomain-containingprotein1isoformX1[Homosapiens]	MMLAYR	10.64	994.729	0.404708	8.86462	8.79201	7.94845	6.45708	8.17601	8.49037	2.73057	8.20928	5.3993	4.13458	8.78063	2.52559
gi|530366350	PREDICTED:chaperoneactivityofbc1complex-like,mitochondrialisoformX3[Homosapiens]	AAILGDTIMVAK	10.89	1336.25	0.897172	10.6251	8.95792	8.89063	8.56761	7.13911	9.17672	9.01078	7.58694	7.7334	7.82296	8.59506	8.11074
gi|578809883	PREDICTED:PDZdomain-containingprotein2isoformX9[Homosapiens]	AEYSQGKSSLMSDSR	12.79	1647.6	0.937934	9.10737	8.83768	8.2999	7.63506	7.43594	8.17367	7.64995	7.37209	7.26136	7.00019	7.31735	6.63397
gi|578834056	PREDICTED:zincfingerprotein600isoformX6[Homosapiens]	IFGQNSALVIHK	11.31	1391.72	0.0140181	8.28571	8.23219	7.23933	7.29711	6.59352	6.95632	7.1144	6.49581	6.17966	6.24349	6.20227	6.54882
gi|187528	metallothioneinoldgenename'MT2',partial[Homosapiens]	RTSAAAAPDAG	16.91	988.529	0.424832	8.48347	7.19341	6.27251	7.53117	5.93874	7.25827	7.26094	6.06269	6.60983	6.49213	7.17594	6.87143
gi|201862587	dnaJhomologsubfamilyBmember5isoform1[Homosapiens]	RTVLSCPPPAAPPLQAR	12.81	1604.75	0.439532	0	0	0	8.90404	0	10.1798	0	8.84189	8.42165	7.75924	8.24383	7.98574
gi|119607324	chromosome8openreadingframe44,isoformCRA_a[Homosapiens]	AGRSPEVR	7.7	1250.64	0.814159	7.7306	6.6131	5.64053	7.51414	5.509	7.35884	7.1125	6.6787	7.12629	5.87511	6.32152	6.9775
gi|119593014	chromatinmodifyingprotein2A,isoformCRA_a[Homosapiens]	MMEFER	9.86	842.985	0.492422	8.08847	7.06263	6.38723	9.9874	6.65734	7.99186	7.2899	8.82659	8.4655	6.79193	6.53284	0
gi|23510391	serine/threonine-proteinkinaseNek3isoforma[Homosapiens]	KTNPSR	14.19	701.476	0.00705927	9.59727	7.92002	7.64141	9.51401	7.86452	7.94381	8.69862	7.82318	8.89144	8.64709	7.80067	7.84065
gi|519673614	immunoglobulinAheavychainvariableregion,partial[Homosapiens]	DNLQNSMFLQANNLR	9.6	1791.83	4.7e-13	0	0	-0.442127	0	0	0	0	5.70318	0	0	0.818117	0.93119
gi|194376218	unnamedproteinproduct[Homosapiens]	MAQQGQQGQMASGDSNLNLR	12.38	2148.89	0.259772	8.58433	9.20616	7.96537	9.5093	7.03246	8.21527	8.78712	8.67632	9.28101	7.55582	0	8.46737
gi|119631193	hCG2041220[Homosapiens]	YPLKVTAAMGKK	13.35	913.016	0.372686	9.22966	7.62691	8.77358	0.46618	9.27181	9.7779	1.66492	1.202	8.74314	0.928038	0.977774	1.26816
gi|578798776	PREDICTED:E3ubiquitin-proteinligaseUBR4isoformX13[Homosapiens]	ALSVLGCGHTSSTK	6.52	1415.86	0.517516	9.14251	8.82792	7.76403	8.09122	8.27239	8.54566	8.03142	8.72775	7.53498	7.3289	8.32607	8.17315
gi|238684738	MHCclassIantigen[Homosapiens]	RYLENGKETLQGA	22.14	1477.68	0.259039	4.89557	7.20547	4.35165	5.20685	2.98505	3.40012	4.56711	8.44618	5.87867	0	6.35349	6.75357
gi|578807593	PREDICTED:methylcrotonoyl-CoAcarboxylasesubunitalpha,mitochondrialisoformX3[Homosapiens]	GGGGKGMR	15.14	734.036	0.499893	6.30206	7.18719	7.48544	7.84271	6.11492	8.02937	8.38177	8.00289	7.97097	8.05214	8.81413	7.77142
gi|148362007	immunoglobulinheavychainvariableregion[Homosapiens]	VTMTRVTSLSTAYMEMR	13.13	1994.62	0.842397	6.39124	9.08745	8.68592	0	8.13913	9.50021	10.2299	10.1823	7.90716	7.95082	5.43632	7.93534
gi|530409697	PREDICTED:myb-bindingprotein1AisoformX1[Homosapiens]	QLMGQVLAK	15.08	1394.67	0.543044	0	8.89998	8.06912	0	9.23103	9.06187	8.59384	0	7.5327	0	8.24569	8.57903
gi|530403295	PREDICTED:pecanex-likeprotein1isoformX8[Homosapiens]	AGTKSGRK	12.5	1577.03	0.463846	8.56523	9.56752	5.23386	6.01924	9.19275	7.33361	5.95706	6.59781	9.18992	6.39513	7.20843	6.77451
gi|63477962	delta-typeopioidreceptor[Homosapiens]	LRSVRLLSGSK	15.96	1215.74	0.384715	8.89221	8.57379	7.96836	8.63193	7.55024	8.91747	7.83494	7.75283	7.57093	8.36927	9.1046	8.69516
gi|530387360	PREDICTED:diskslarge-associatedprotein2isoformX1[Homosapiens]	KVPPPIPKKPPK	16.53	1326.5	0.325481	8.08029	8.76966	3.89386	9.67031	6.81769	10.0253	3.91292	7.78402	9.09566	8.82818	8.89492	8.14399
gi|530413844	PREDICTED:regulationofnuclearpre-mRNAdomain-containingprotein1AisoformX2[Homosapiens]	MSAFSEAALEK	13.25	1199.98	0.575688	10.2331	7.54165	3.69551	8.81791	6.33319	9.04125	8.56697	8.53339	6.1939	8.33278	8.20343	7.65945
gi|578845138	PREDICTED:WDrepeat-containingprotein87-like[Homosapiens]	LRSSKEK	17.51	848.049	0.570669	6.50152	9.23113	8.24586	11.3044	7.85317	6.03505	9.0134	9.77562	9.31162	9.29314	10.4337	8.44121
gi|578815195	PREDICTED:netrinreceptorUNC5DisoformX1[Homosapiens]	ICATFDTPNAKGKDWQMLAQK	15.85	2439.18	0.0239435	6.53744	6.66416	5.21067	7.04721	4.54737	4.84417	6.25601	8.67404	6.95885	0	7.86957	7.19819
gi|121114304	receptor-typetyrosine-proteinkinaseFLT3[Homosapiens]	MLKEKADSSER	9.3	913.51	2.37e-13	11.0577	9.89295	0	0	7.44224	8.92043	6.53025	6.50189	0	0	6.3335	6.02332
gi|221042362	unnamedproteinproduct[Homosapiens]	SPRCSTGMNLLK	15.17	1359.75	0.528131	11.4076	7.24527	7.18277	10.7362	9.11929	10.677	11.1553	8.56356	9.34274	8.49054	7.23834	8.52162
gi|578800729	PREDICTED:proteinPRRC2CisoformX18[Homosapiens]	AAGSPSSSDQDEK	6.54	1279.02	0.475453	6.89026	5.40769	8.39618	8.05516	6.37578	7.29415	9.61977	7.87946	7.5544	4.78234	7.91085	6.80525
gi|183448198	ChainA,SolutionStructureOfHumanUbiquitinFusionDegradationProtein1HomologUfd1	GSSGSSGIPR	22.59	904.265	0.462261	9.04573	6.28883	8.81013	7.01413	5.79906	8.52118	8.24168	5.55749	5.47989	4.99413	6.97666	4.56346
gi|153791502	transportandGolgiorganizationprotein6homolog[Homosapiens]	ATEVLSAVLK	13.22	1221.9	0.498362	8.99071	8.99672	8.21206	8.54165	8.07635	7.10659	7.64962	8.31468	6.98667	6.48815	7.15452	8.95334
gi|530373892	PREDICTED:arylacetamidedeacetylaseisoformX2[Homosapiens]	AAPLLADDNK	10.35	717.447	0.00654953	9.23413	8.66528	8.05626	8.50352	7.96635	8.62285	8.3957	8.45511	8.14564	8.11352	8.35793	8.37108
gi|881919	similartohumanHLA-DMBgeneexon3,GenbankAccessionNumberX76776,partial[Homosapiens]	NGKLVMPHSSVHK	8.18	1221.37	0.611193	9.7724	9.21366	8.18785	6.77245	5.80254	5.371	9.3685	5.11802	9.09759	9.00302	7.61995	10.3264
gi|119630847	solutecarrierfamily23(nucleobasetransporters),member2,isoformCRA_d[Homosapiens]	STPHHLVMGIGK	2.87	1198.7	0.805686	8.05376	8.62351	9.25901	9.9444	6.78422	8.22709	6.75641	7.3692	8.43704	7.15205	8.80084	7.86891
gi|578827245	PREDICTED:stAR-relatedlipidtransferprotein9isoformX1[Homosapiens]	EQDSLNAK	23.15	872.54	3.52e-13	7.79308	7.89233	7.22277	8.14968	7.4336	7.73526	8.62066	8.56549	7.09069	0	6.86114	7.26903
gi|168229214	C-typelectindomainfamily2memberL[Homosapiens]	SPAEAEARGPEGLLR	10.86	1554.43	0.692882	6.48439	9.46331	0	8.96722	7.34661	5.99567	5.93154	7.93095	5.20789	6.18283	5.82989	5.87355
gi|119599040	hCG2022242[Homosapiens]	SLYSTPR	23.68	826.071	0.563152	8.72983	10.8154	9.69439	1.28893	4.47889	8.73574	7.73714	7.33059	8.28095	9.35282	9.54744	1.32044
gi|530420149	PREDICTED:beta-ureidopropionaseisoformX1[Homosapiens]	MLGEAPAAPR	17.31	1029.3	0.556733	9.06687	10.4051	7.69635	7.9873	8.53917	10.0561	8.22446	9.83695	7.94812	8.46022	8.90142	8.62533
gi|38455388	secretedfrizzled-relatedprotein3precursor[Homosapiens]	AAACEPVR	21.99	1065.64	0.322178	8.46046	9.39892	8.17984	8.77476	8.23053	8.93612	8.0206	8.4363	9.01547	6.15611	8.76478	9.85924
gi|119586745	hCG1792757[Homosapiens]	QGSDEQNAKSGR	16.8	1276.69	0.348887	9.24393	8.94183	8.11133	8.55108	6.97709	8.48744	8.81818	6.79497	8.21325	7.67618	8.9188	8.63462
gi|119627577	hCG2031728[Homosapiens]	VFEPACGMSHTGPGIQK	6.76	1660.68	0.617787	10.3712	9.28451	8.94546	0	0	11.8503	10.6458	7.76418	9.98511	5.3487	8.69286	0
gi|119595867	GNAScomplexlocus,isoformCRA_e[Homosapiens]	GCGFVFGATCCFR	19.65	1535.07	0.566455	10.0416	11.4395	8.23503	6.29663	9.55847	10.5672	10.4811	7.52758	7.63232	8.31796	6.84543	8.43732
gi|578820496	PREDICTED:amyloidbetaA4precursorprotein-bindingfamilyBmember1isoformX8[Homosapiens]	AATAHR	12.3	630.049	0.400765	9.8312	9.208	3.83183	4.25547	8.73593	8.43643	8.39177	9.16482	9.04428	8.69725	9.29772	8.99772
gi|167555119	thymosinbeta-15B[Homosapiens]	MSDKPDLSEVEK	10.48	1934.54	0.701959	8.10552	10.3259	7.35219	9.34988	7.18554	8.88269	10.0668	8.85976	8.07118	10.0468	6.91481	8.43643
gi|578819773	PREDICTED:UPF0668proteinC10orf76isoformX2[Homosapiens]	MAQVEKRGGLLR	8.51	1466.86	0.932095	10.1991	8.10039	7.1399	10.2757	8.49487	6.90754	10.3308	7.50537	7.2985	6.32339	10.0001	8.94747
gi|10863949	angiopoietin-relatedprotein7precursor[Homosapiens]	AQVANLSSLLSELNKK	9.93	1881.67	0.787655	9.67629	8.47973	7.48936	8.19269	8.78391	8.12065	8.67278	8.15808	6.24793	8.489	9.11009	8.59388
gi|112697193	immunoglobulinheavychainvariableregion[Homosapiens]	GLEWVSAISASGVGTYYADSVK	25.41	2259.13	0.358456	9.70569	10.1717	9.07428	9.66178	8.40506	9.5676	9.78778	8.99368	7.73579	8.25232	9.30979	9.09823
gi|4567068	tumorsuppressingSTFcDNA4[Homosapiens]	XPSSVAHTSMSDNGGFK	7.67	2205.99	0.016436	8.03891	8.57545	7.67753	9.1025	6.25519	7.57554	8.03683	7.92052	8.37755	6.67504	6.47996	7.5953
gi|145554250	insulinreceptor[Homosapiens]	RYGDE	7.83	1035.72	0.467009	1.9284	1.65231	3.68489	5.31294	3.79882	4.06507	4.05948	8.29996	4.0887	8.20276	3.47334	2.82481
gi|100913206	ATP-dependentRNAhelicaseA[Homosapiens]	AAMEALVVEVTK	5.62	1406.18	0.440112	3.56929	1.79517	0.824641	0	4.69296	1.08287	0.411048	1.42987	0.508441	1.27575	0.0272879	0
gi|444733557	alternativeproteinLOC283486[Homosapiens]	DAIGAGAPSWEVKLS	6.96	1689.4	0.844902	8.84713	9.02268	7.81691	9.37116	7.42797	8.08781	6.3731	8.40355	5.71104	5.74465	6.16725	5.50472
gi|578802166	PREDICTED:39SribosomalproteinL55,mitochondrialisoformX23[Homosapiens]	QDGSTIHIRYREPR	14.12	1881.37	0.805171	8.72037	8.19006	9.85847	10.4341	9.41249	10.0717	10.1248	9.45982	9.42136	9.09947	8.99252	9.58102
gi|119599893	coiled-coildomaincontaining58,isoformCRA_a[Homosapiens]	KELVSVMDLSLAK	10.67	1448.97	0.365828	6.61894	8.08965	7.54001	5.19319	8.7991	8.08869	7.15344	3.27103	6.65819	7.69214	8.24899	7.99744
gi|119606309	hCG25653,isoformCRA_b[Homosapiens]	KDIAGGGAK	11.72	1163.02	0.523795	9.17261	7.89528	7.02598	8.32389	7.18647	8.17434	8.12399	7.78538	7.04274	7.43221	8.22459	7.57097
gi|156104891	generaltranscriptionfactorIIFsubunit1[Homosapiens]	KAPLAKGGRK	29.79	1325.03	0.486644	7.3204	2.79867	2.46581	6.29857	3.83088	6.67341	2.71409	4.17677	2.81886	3.32333	4.59504	7.49318
gi|444302133	ChainA,TheNf-yTranscriptionFactorIsStructurallyAndFunctionallyASequenceSpecificHistone	MEEPLYVNAK	11.11	872.695	0.646441	10.4325	6.75705	5.2308	8.02351	0.0678426	10.0201	2.81507	8.96474	6.74841	7.92383	9.00399	9.69292
gi|56675644	unnamedproteinproduct[Homosapiens]	EKYGINTDPPX	12.44	1269.01	0.583191	8.91428	5.90336	6.63017	7.99039	7.68037	8.85454	6.91183	6.76467	6.8014	6.96831	7.58604	8.61418
gi|530390981	PREDICTED:inversinisoformX2[Homosapiens]	QLGAGDVDR	21.16	1031.83	0.486364	9.65011	9.07913	8.98682	9.58804	8.9387	9.15449	8.99157	9.10649	8.49052	8.2621	9.30075	8.14459
gi|219521238	KRI1protein[Homosapiens]	KQEQLKQLK	23.35	1142.71	0.00814596	7.41755	7.7805	7.47599	9.13695	7.0485	8.22107	9.67374	8.1368	7.45111	7.28158	6.94163	8.79744
gi|119580860	hCG2045115[Homosapiens]	MLSSPAR	11.78	1100.44	0.546566	8.9219	8.06996	5.82945	8.33316	4.38017	8.52529	10.0676	10.0833	9.71983	8.74225	5.00293	8.66636
gi|578805769	PREDICTED:proteinDENND6AisoformX4[Homosapiens]	QFLPEEFMKTLEK	9.57	1603.65	0.713583	8.66276	10.15	7.28641	0	9.57056	5.83307	8.70926	8.6095	7.20676	0	8.96783	7.18593
gi|119609526	chromosome17openreadingframe80,isoformCRA_a[Homosapiens]	MSSLGKIQVMEKQEK	13.82	1753.35	0.588283	8.81717	8.0914	8.58888	8.54505	7.18006	8.3645	11.0227	8.26031	7.87949	7.97764	9.68772	8.07766
gi|270209680	microcephalin[Homosapiensneanderthalensis]	QAAGMSQETF	5.45	954.245	0.432157	9.32041	9.3668	7.89797	1.93979	10.0157	5.74498	2.59287	2.52121	9.16016	8.39594	7.47055	9.28224
gi|530403137	PREDICTED:serpinA12isoformX1[Homosapiens]	VVDVSVPR	16.11	1517.9	0.322664	6.03483	6.0893	5.31098	5.39888	5.59426	5.28831	6.55543	5.52504	4.9344	5.20963	9.2988	4.57342
gi|578817937	PREDICTED:GTPase-activatingRap/Ran-GAPdomain-likeprotein3isoformX3[Homosapiens]	SLHQDLMPDLHK	18.19	1449.66	0.252174	9.55047	8.06608	8.39922	9.19888	8.80162	9.03995	8.78272	8.10498	8.39509	9.20189	8.87025	9.19736
gi|530395132	PREDICTED:anoctamin-5isoformX2[Homosapiens]	LRDQLPSR	18.27	1531.83	0.0274105	11.3526	10.425	10.1129	9.98293	9.99305	10.8384	10.0313	10.0253	9.96329	9.58305	9.82011	9.02242
gi|145386566	zincfingerprotein148[Homosapiens]	QEITFTDVSEQLMRDK	12.44	1956.96	0.601636	11.313	0	8.91831	9.27373	8.68311	9.84647	9.63626	9.8213	0	9.34807	9.8395	9.61509
gi|578804440	PREDICTED:ankyrinrepeatandMYNDdomain-containingprotein1isoformX10[Homosapiens]	KKGPSLPR	22.14	790.006	0.770071	8.98842	8.77685	7.78055	9.37964	9.49124	9.79576	8.05065	9.63936	8.22867	8.56599	8.38214	9.88443
gi|211825727	FAM62Bprotein[Homosapiens]	KTAVQRALK	17.83	1479.75	0.0200507	10.2112	11.2414	8.814	9.73046	10.4878	10.5302	9.75077	8.92283	9.25339	10.0385	10.1445	9.31486
gi|219520798	KIAA1671protein[Homosapiens]	AGAMDQRMDR	5.72	1022.39	0.345256	9.83248	7.96826	8.44916	7.24163	8.16404	8.78916	7.94592	7.99343	7.10622	8.18189	8.78285	6.99018
gi|48255933	non-histonechromosomalproteinHMG-14[Homosapiens]	RKVSSAEGAAK	12.05	903.302	0.54837	6.612	3.73729	4.81843	5.06785	6.05848	5.61161	5.67233	5.67218	4.95508	5.44984	6.74232	5.31803
gi|573017140	signalinglymphocyticactivationmoleculefamilymember1transcriptvariant3[Homosapiens]	KKALRSMPK	12.01	1414.77	0.25425	9.7312	9.28117	7.41803	8.45974	8.70961	8.42186	8.49576	0	7.72052	7.91496	9.26479	8.60084
gi|332356380	albumin[Homosapiens]	LVTDLTK	37.45	790.513	0.763591	7.981	10.7695	9.77316	11.4975	11.2965	8.76532	7.80831	11.4637	7.96547	11.2397	10.2164	8.43221
gi|440546401	vonWillebrandfactorAdomain-containingprotein2precursor[Homosapiens]	MVFKGGR	12.1	456.443	0.19135	0	2.66323	0	0.531427	0	0.410178	0.644858	0.380277	0.0916258	0	6.60698	1.05676
gi|578824487	PREDICTED:separinisoformX1[Homosapiens]	AAFAARLK	23.3	847.147	0.57826	12.1362	12.1836	10.2914	8.75867	9.27832	9.0146	9.1384	10.2	9.54344	10.3287	9.26602	10.1347
gi|545479138	celldivisioncycleandapoptosisregulatorprotein1isoformb[Homosapiens]	GLKSQLIAR	16.09	1696.02	0.789594	11.4299	10.1191	10.49	10.4984	10.6718	10.4226	9.90419	9.34678	9.14787	10.1403	10.0311	9.18239
gi|40039434	unnamedproteinproduct[Homosapiens]	XSAVSCLGVAAAMARK	11.35	1606.08	0.777939	8.92145	7.4712	7.50265	9.10166	7.05181	9.68021	7.63753	7.77305	7.51704	7.93137	8.6889	8.61918
gi|119612591	hCG1779492,isoformCRA_c[Homosapiens]	KELNSGK	22.67	1189.36	0.387634	9.32615	8.29144	8.45592	8.79569	7.03112	8.55809	8.78999	7.10919	7.66402	8.01841	8.56076	8.83455
gi|40040118	unnamedproteinproduct[Homosapiens]	XASWEVAEICTSARAMAGS	7.7	1994.49	0.48968	5.77118	10.8247	3.94885	4.86032	8.73291	5.25734	5.12765	5.30125	8.38295	9.46066	10.0979	8.66993
gi|49259004	ChainA,CrystalStructureOfThePazDomainOfHumanEif2c1InComplexWithA9-MerSirna-LikeDuplex	KLTDNQTSTXIK	12.07	1361.39	0.374829	4.28843	3.76123	2.96459	4.67334	8.54231	8.77587	9.43833	5.76405	5.19944	4.69674	8.46518	3.36923
gi|530427257	PREDICTED:generaltranscriptionfactor3Cpolypeptide5isoformX1[Homosapiens]	VRTRVQSPR	8.33	1701.73	0.0106587	8.96281	8.72729	8.21704	9.22503	7.69613	8.86381	8.55921	8.40233	7.0767	0	8.55102	8.83897
gi|119602854	hCG1981358,isoformCRA_b[Homosapiens]	KKPSGGSVTLSK	2.32	1075.49	0.00908775	9.33075	7.59628	6.40886	7.80355	5.69748	7.82092	7.84001	7.10785	7.10912	5.15763	7.91817	7.50388
gi|14036150	unnamedproteinproduct[Homosapiens]	SLVVKQF	7.41	834.177	0.742256	9.86541	8.98764	8.28233	8.9566	7.34212	8.72185	8.42623	8.23935	7.71586	7.84587	8.32122	8.71414
gi|40042360	unnamedproteinproduct[Homosapiens]	LTTTTV	15.82	635.23	0.00328228	9.37642	9.23586	8.17123	9.39043	8.87975	9.44282	9.0914	9.19238	8.55712	9.26221	9.27088	8.8144
gi|16305083	immunoglobulinheavychainvariableregion[Homosapiens]	VPWPQLSNSVLR	3.76	1644.99	0.457073	8.82328	9.24972	7.88167	8.72006	7.54944	7.46756	8.71619	8.9795	7.26224	0	8.42686	9.47765
gi|578815227	PREDICTED:exostosin-like3isoformX1[Homosapiens]	LSTFALIITPGDPR	8.9	1499.08	0.446442	0	0	6.84227	2.83758	0	0	6.41625	5.90131	5.82172	0	6.58022	2.65239
gi|119607021	hCG2038516[Homosapiens]	QCVVGNSEPR	13.62	812.507	0.243887	10.3001	9.34965	10.1938	9.06572	9.13957	8.82189	9.61891	8.24469	8.16961	4.87892	9.61957	10.0565
gi|530392197	PREDICTED:phytanoyl-CoAdioxygenase,peroxisomalisoformX1[Homosapiens]	MGQRPGGVGVPR	5.15	1226.88	0.743746	8.04132	8.74286	0	0	0	0	0	8.50582	8.9702	8.0997	9.4803	8.25589
gi|2246558	talin-relatedprotein[Homosapiens]	AEASXLGHK	13.27	925.873	0.338537	2.14357	6.33683	9.56155	2.04596	2.05507	0.911496	9.06271	0	8.98015	0.123344	9.50491	1.6628
gi|323432478	immunoglobulinvariableregion[Homosapiens]	VEEXP	10.88	435.64	0.262939	2.42393	2.75448	0	0	0	0	7.72559	6.63618	4.38138	0	0.0566761	0
gi|47678557	LIMK2[Homosapiens]	MHISPNNR	11.63	956.645	0.471381	9.02403	8.88943	6.12889	6.43244	8.5141	6.14246	8.33553	7.27276	8.3152	8.07393	8.59988	8.91468
gi|530372204	PREDICTED:F-box/LRR-repeatprotein2isoformX4[Homosapiens]	DGIEALVR	22.95	1465.36	0.527098	9.95066	8.78725	7.67756	7.85854	8.96608	8.58175	8.55778	8.57698	8.11085	7.40883	8.26417	8.84093
gi|119610617	hCG2036610[Homosapiens]	EAANHSLGSGR	12.39	1098.6	0.253041	9.86805	9.05286	7.57106	8.10895	7.31517	7.97652	7.32504	6.94729	7.38309	6.89907	7.51349	8.11027
gi|532721	immunoglobulinheavychain,partial[Homosapiens]	GNLDYWGQGTLVTVSSGSASAPTL	19.08	2380.39	0.197508	6.53837	6.64795	4.89095	6.92242	4.21243	4.309	5.03326	9.10331	4.51735	0.630182	5.10169	4.13297
gi|444739091	alternativeproteinTMCO1[Homosapiens]	VMTFNGLFSISLTTLSKIIIR	18.09	2371.13	0.252251	10.3884	8.39984	8.7212	9.83994	0	0	9.11865	8.39656	0	9.30659	8.6529	9.18857
gi|578822479	PREDICTED:centrosomalproteinof57kDaisoformX1[Homosapiens]	ATPCVPNAR	14.87	1531.84	0.543717	11.8188	10.5459	7.46437	10.9834	8.24906	11.1928	9.34822	8.12134	7.13163	7.78114	7.7231	11.4543
gi|578804821	PREDICTED:signaltransducerandactivatoroftranscription1-alpha/betaisoformX1[Homosapiens]	EAPEPMELDGPK	10.86	1313.75	0.0428445	9.79203	9.79493	9.01638	8.62068	8.11713	9.11332	8.90994	0	6.72787	8.23358	8.00022	9.58155
gi|4505471	endonucleaseIII-likeprotein1[Homosapiens]	MCSPQESGMTALSAR	10.65	1499.75	0.860703	9.83971	9.42577	7.48115	8.89593	8.99977	9.42506	9.44115	7.83363	7.81176	8.35674	8.77969	8.96004
gi|578807632	PREDICTED:coiled-coildomain-containingproteinKIAA1407isoformX5[Homosapiens]	KMDALLQAASLGK	19.15	1306.73	0.237272	8.95646	9.55428	8.87375	10.7525	10.3688	7.80485	7.47629	9.16417	9.02831	9.87028	9.48024	8.32621
gi|70798101	immunoglobulinheavychainvariableregion[Homosapiens]	VQLVESGGGLAKPGGSLR	8.62	1729.27	0.892108	0	6.71192	6.2799	0	0	0	9.18708	0	8.43855	0	6.89691	9.61764
gi|38492557	ChainD,CrystalStructureOfStaurosporineBoundToMapKapKinase2	EEXTSALATMR	11.03	1219.72	0.3136	10.2035	8.94695	9.10124	8.96011	8.63613	9.06823	8.83007	7.32188	8.52242	8.65425	8.30175	8.68162
gi|40041618	unnamedproteinproduct[Homosapiens]	WKGPQXVVLSTPTAVK	9.72	1777.06	0.815972	11.2043	7.58831	7.79598	8.58047	5.71956	8.39363	4.82632	8.82563	5.62617	6.3638	6.11453	8.91298
gi|112699304	immunoglobulinheavychainvariableregion[Homosapiens]	GLEWVSAISGSGDSTSYADSVK	21.6	2215.28	0.354043	5.30016	7.06017	0	0	6.51113	7.34914	10.4472	9.47521	8.84907	9.21297	6.20768	9.89594
gi|119583646	ankyrin1,erythrocytic,isoformCRA_b[Homosapiens]	FLARGGHAR	16.43	1532.92	0.938836	9.19188	9.40369	10.0582	8.24043	7.23168	8.02933	7.24033	7.31612	9.8797	7.2845	7.43874	6.08276
gi|530393292	PREDICTED:cytosolicpurine5'-nucleotidaseisoformX5[Homosapiens]	MSTSWSDR	10.34	1129.7	0.245545	10.6075	8.1346	8.30536	6.53782	6.83699	7.96501	10.1022	6.58308	9.44102	9.41855	9.50244	8.85067
gi|578805993	PREDICTED:GolginsubfamilyAmember4isoformX8[Homosapiens]	EAAISSLR	19.34	971.721	0.502492	10.0681	10.4783	9.03563	8.03277	8.4784	9.80188	9.44771	5.28217	7.64506	9.33853	8.65091	8.28266
gi|119600989	hCG1781072[Homosapiens]	KKKSVEGK	18.13	868.442	0.688546	5.73945	6.1403	5.42905	5.21859	9.23375	7.99435	6.99259	5.58557	3.76885	5.97765	7.36414	5.14386
gi|187828635	putativemethyltransferaseNSUN7[Homosapiens]	IEKSAQKVLIK	15.35	1256.77	0.136172	9.54299	7.89395	8.13618	8.6462	7.98332	9.82436	9.33609	9.05062	7.16092	9.67677	9.49999	9.46712
gi|578811581	PREDICTED:N-acetyllactosaminidebeta-1,6-N-acetylglucosaminyl-transferaseisoformX6[Homosapiens]	ATDAFK	14.59	651.39	0.24061	10.4719	10.3421	8.07174	9.67077	8.17356	9.9895	9.84653	9.14025	8.09143	8.89079	9.6653	9.32568
gi|483594	fast2amyosinheavychain(3'end)[Homosapiens]	NAEAVRGLR	14.42	1000.63	0.419875	5.81961	4.96407	6.4629	5.11659	4.92364	5.19568	5.17785	4.14872	3.85511	4.37053	8.93025	4.01677
gi|34533832	unnamedproteinproduct[Homosapiens]	FMLLLKTVSIPR	18.33	1070.03	0.763945	8.69627	8.64469	3.87421	4.64834	10.4674	9.51949	9.74385	8.93864	9.04299	6.49751	9.58335	8.98114
gi|578812756	PREDICTED:mitogen-activatedproteinkinasekinasekinase5isoformX1[Homosapiens]	DSGFFMLR	16.24	1240.77	0.38037	11.0756	10.5504	9.68731	8.79177	9.4073	9.63285	10.0215	8.16183	9.41179	9.25592	9.5338	9.23252
gi|119605534	hCG1983896[Homosapiens]	QASEPALR	17.18	856.39	0.337891	10.5353	10.321	9.22115	10.1178	9.363	9.48811	10.4271	9.7747	8.8956	10.1154	10.01	10.0363
gi|578819267	PREDICTED:R3Handcoiled-coildomain-containingprotein1-likeisoformX2[Homosapiens]	RLNINPDR	17.44	996.392	0.485155	9.99104	9.17932	7.32649	7.89624	8.34999	7.75643	7.80032	7.06416	8.78356	7.28448	8.84887	7.54729
gi|40046904	unnamedproteinproduct[Homosapiens]	GTRRGRS	4.18	760.387	2.37e-13	0	0	8.01464	0	0	8.86459	8.75286	8.17937	9.08021	8.61003	9.19731	8.99313
gi|28801079	unnamedproteinproduct[Homosapiens]	VAGTTGTHR	27.22	842.305	0.427621	11.0976	9.52815	10.5706	9.34831	8.42437	10.705	8.25501	10.4743	9.35403	9.35124	10.877	9.00805
gi|260306182	urocanatehydrataseisoform2[Homosapiens]	QAGVPHAPVR	13.23	1150.75	0.380567	10.613	9.14191	8.99213	9.51364	9.67255	8.56702	9.39546	10.4953	9.21899	9.4984	9.64265	9.14396
gi|119616704	KIAA1467[Homosapiens]	ATVLSRALK	14.57	956.038	0.510226	10.3592	9.95149	7.48822	8.35755	7.96785	9.40049	9.85841	8.76058	10.8884	7.76121	9.6668	10.8059
gi|578812980	PREDICTED:coiled-coildomain-containingprotein170isoformX1[Homosapiens]	LQKELNTCR	11.23	1590.52	0.648963	9.59273	9.85568	8.53927	8.92139	9.44428	9.79677	9.40523	7.81958	8.42285	8.52856	8.15939	8.05052
gi|578810781	PREDICTED:rasGTPase-activatingprotein-bindingprotein1isoformX2[Homosapiens]	AAREGDRR	21.61	998.29	0.675916	5.62897	5.23016	7.38552	7.91303	5.57009	3.99346	8.0813	5.50881	7.21087	3.43439	3.76162	3.57584
gi|40980698	unnamedproteinproduct[Homosapiens]	AKAGGLLEAR	19.76	985.373	0.418793	9.90406	8.59722	6.31548	8.0155	8.21134	8.97352	8.92502	7.40532	8.87406	8.48661	10.7665	9.15624
gi|40030637	unnamedproteinproduct[Homosapiens]	ETEHLLHGKGR	16.52	1045.27	0.44574	9.43273	9.11066	8.59234	9.37326	7.73542	8.76017	9.84211	8.7343	9.26867	8.75714	9.19514	9.22516
gi|7662158	F-boxonlyprotein28isoforma[Homosapiens]	TNGAGVTVLR	14.2	1257.43	0.352304	9.9894	9.66007	8.40808	9.10252	9.13204	9.28912	9.17808	0	8.85731	0	9.37671	8.87177
gi|4557777	myosinlightchain3[Homosapiens]	KPEPKKDDAK	8.01	802.184	0.422016	2.74914	0	0	0	5.6732	0	7.75347	8.16301	6.69271	6.19618	7.02271	0
gi|270053286	immunoglobulinheavychainvariableregion[Homosapiens]	DFWTMVR	7.08	867.711	0.313328	7.64109	8.84127	0.703253	8.10831	7.41513	1.60509	7.15566	1.17646	0.180187	1.74324	2.65922	10.033
gi|119618313	ATPase,Ca++transporting,cardiacmuscle,slowtwitch2,isoformCRA_f[Homosapiens]	TSMSKMFVKARCS	13.28	1533.6	0.591087	9.8746	10.4698	8.66888	9.81218	8.85892	10.1536	10.443	9.57746	7.39222	8.77455	9.07332	9.98718
gi|578797718	PREDICTED:collagenalpha-1(II)chain-like[Homosapiens]	EAGPEGRR	27.64	1500.78	0.470134	9.8743	8.93235	9.72738	8.67845	8.20245	9.30346	10.356	8.3275	9.19458	7.43039	9.56171	8.25196
gi|530365310	PREDICTED:39SribosomalproteinL9,mitochondrialisoformX1[Homosapiens]	GDLVSVKK	21.59	899.974	0.455352	10.7122	9.55477	9.23154	6.52807	11.1962	12.0857	8.58247	11.0627	5.6631	10.183	6.39521	12.0516
gi|28800899	unnamedproteinproduct[Homosapiens]	LSLALSPR	27.17	1026.58	0.246926	9.7797	10.2669	10.6348	10.3984	8.42977	9.5458	10.3979	10.0625	10.3373	8.62326	9.80509	9.45632
gi|332356380	albumin[Homosapiens]	YLYEIAR	23	1350.65	0.0145745	9.47301	10.0457	8.3777	9.33217	8.41456	8.84467	9.66132	8.66553	8.22495	8.71505	9.8588	9.524
gi|578798926	PREDICTED:F-boxonlyprotein6isoformX5[Homosapiens]	KCLREGFITK	13.95	1251.61	0.023476	9.55688	6.88342	7.20859	7.3949	7.17677	9.56628	9.7976	10.3422	6.50136	8.67565	8.97449	9.5017
gi|282721018	IQmotifandSEC7domain-containingprotein3isoform1[Homosapiens]	QQGTKTLSFKPCGAQGDPQSK	14.37	2262.82	0.394845	8.77596	8.55081	7.82078	9.55016	6.96171	8.93727	8.29481	8.04569	8.23064	7.14467	7.40022	7.84933
gi|578823039	PREDICTED:apoptosisfacilitatorBcl-2-likeprotein14isoformX1[Homosapiens]	VSAQGQR	17.19	979.06	0.506587	0	6.89348	4.23013	0	3.77978	5.76547	0	4.57759	0	3.76688	0	0
gi|54607141	vacuolarproteinsorting-associatedprotein13Disoform2[Homosapiens]	LLAESLPR	29.04	984.796	0.58497	8.9615	11.1793	9.13211	9.57874	9.86327	10.0336	11.7192	9.86257	8.89124	10.8295	9.67098	10.0882
gi|119611110	SH2domaincontaining1B,isoformCRA_b[Homosapiens]	RTTTTTTQK	10.15	984.115	0.685734	9.24238	5.76275	8.558	10.3542	7.42477	8.6444	8.37281	9.85678	8.2027	7.50434	7.4252	7.05496
gi|578830777	PREDICTED:endonucleaseVisoformX10[Homosapiens]	LLQVDGLENNALHK	10.84	1590.02	0.603966	8.14724	6.91569	7.8888	7.32625	7.95927	6.52135	6.81612	5.75136	6.82873	5.27081	9.38187	6.10628
gi|28800294	unnamedproteinproduct[Homosapiens]	GMASYVALR	8.34	1419.64	0.25413	10.9094	9.54111	9.67408	9.86209	9.28419	9.90574	9.08378	10.4471	9.65039	10.0463	9.03128	9.82621
gi|557461083	NADHdehydrogenasesubunit1(mitochondrion)[Homosapiens]	ILGXMQLR	7.13	1268.32	0.606066	0	9.59937	9.59118	9.30929	8.96158	9.20078	9.29352	8.65949	9.67758	8.92885	9.07461	8.46432
gi|530377613	PREDICTED:guanylatecyclasesolublesubunitbeta-1isoformX2[Homosapiens]	NTGTEETK	4.74	672.242	0.354853	8.30727	9.69534	8.60213	5.05018	8.51176	7.29037	9.97444	9.87243	8.53538	8.86323	9.15314	9.19394
gi|578837373	PREDICTED:T-boxtranscriptionfactorTBX1isoformX2[Homosapiens]	APVKKNAKVAGVSVQLEMK	3.21	1071.69	0.239186	9.50261	9.3028	7.9	8.75893	8.80385	7.58704	9.425	8.70405	7.59768	7.3241	8.21588	8.02839
gi|40036759	unnamedproteinproduct[Homosapiens]	SGKDLLFR	39.17	935.502	0.00727785	8.70136	8.37903	9.01291	9.47696	6.24561	9.58092	6.58627	6.85476	8.10703	9.17793	9.30554	9.88822
gi|62088584	CUBandSushimultipledomains1variant[Homosapiens]	LTGSVLPHTIK	11.97	1163.83	0.392172	3.41964	8.5609	2.49042	9.12306	6.28458	9.03581	7.72975	2.90763	11.5202	7.69067	3.2845	7.34732
gi|119572940	prostatetumoroverexpressedgene1,isoformCRA_d[Homosapiens]	SSLASSPMTR	20.47	1053.39	0.00940362	6.89113	8.51272	7.83383	7.98243	8.33142	8.81948	8.31686	6.42581	7.80737	8.82441	6.63504	7.22547
gi|530788	X-linkednuclearprotein[Homosapiens]	MVVTLLIRDSTR	10.31	1420.84	0.719847	8.96346	9.78559	9.56952	8.26566	7.99587	8.72546	8.48148	7.88966	9.50906	6.83222	8.00178	7.56902
gi|23503291	proteinAPCDD1-likeprecursor[Homosapiens]	AGRDCAR	11.1	871.522	0	0	0	0	0	0	0	10.4535	0	0	0	8.84782	0
gi|61966711	heterogeneousnuclearribonucleoproteinC-like1[Homosapiens]	QEVEVKNAK	4.08	1212.23	0.206962	6.20527	2.62355	0.969015	2.59928	9.1842	2.48889	3.35214	2.53742	1.81107	2.46257	2.67383	2.87242
gi|578813121	PREDICTED:clathrincoatassemblyproteinAP180isoformX8[Homosapiens]	GADGVMRTMAPEK	17.3	1041.52	0.0100887	11.7743	11.0157	10.5741	10.5577	10.3369	11.1203	10.7848	8.43025	10.9162	11.1713	10.0595	9.54769
gi|30425400	glucose-dependentinsulinotropicreceptor[Homosapiens]	MEHAGAMAGGYRSPR	12.43	1605.82	0.236312	9.50703	9.75101	7.72795	8.66893	8.64723	8.92263	9.26625	7.85061	6.59251	8.77402	8.93975	8.34799
gi|578816114	PREDICTED:fer-1-likeprotein6isoformX1[Homosapiens]	YYASLKK	10.59	872.164	0.774249	7.35351	6.91536	6.99228	7.48966	5.81216	6.6858	7.18206	10.3651	6.8548	0	6.06977	6.33786
gi|153791628	proto-oncogeneDBLisoforma[Homosapiens]	MQDIAFLSGGR	0.32	1498.47	0.447371	10.0704	9.047	7.22424	8.38865	8.05958	8.597	9.42863	6.96883	0	8.34556	8.48888	8.7631
gi|119616989	hCG1659581[Homosapiens]	KAAKLKF	11.35	1467.1	0.640394	5.91592	6.03446	1.13991	1.05616	7.45651	9.12963	6.9667	4.14217	1.09646	8.0969	7.06413	3.22099
gi|58257746	KIAA0018protein[Homosapiens]	GAGGSDRRR	27.83	987.478	0.0159243	10.4567	8.65302	9.41755	9.66318	9.13162	9.69685	10.0221	9.73798	9.29847	8.96249	9.33822	8.61876
gi|3043726	KIAA0601protein[Homosapiens]	AGSVKRGEAR	12.5	1006.81	0.465572	6.64972	8.75507	7.65483	9.98091	8.00558	9.52669	10.055	8.30644	5.58023	8.97779	9.32893	8.78509
gi|578809960	PREDICTED:S-phasekinase-associatedprotein2isoformX1[Homosapiens]	RCPNLVHLDLSDSVMLK	8.73	1917.43	0.576564	7.86427	7.24896	6.1807	8.24089	8.1519	9.49351	7.52675	8.29027	0	0	8.76139	0
gi|119570652	transmembranechannel-like7,isoformCRA_b[Homosapiens]	MSAGAGAPKMASSWR	8.18	957.41	0.838716	10.6518	7.9267	8.63774	9.9436	7.20385	8.7903	8.73618	10.1712	8.42369	7.73766	6.27816	7.88131
gi|119573317	hCG2042268[Homosapiens]	SGLSSSLPR	18.89	856.557	0.242075	8.63948	8.66113	8.01697	9.83229	9.31964	10.1763	9.6483	10.5125	9.24632	7.97727	9.49958	9.93581
gi|530361787	PREDICTED:proteinOSCP1isoformX2[Homosapiens]	MFNNKGEEVK	18.57	1211.91	0.561035	9.26662	9.20692	10.4806	9.70798	8.72856	8.76608	8.89038	8.68075	10.2072	4.27952	9.16691	6.98817
gi|578837988	PREDICTED:FERMandPDZdomain-containingprotein4isoformX2[Homosapiens]	SEVTLLVGPR	15.87	1069.39	0.353386	10.7108	11.3724	9.066	9.54302	10.7826	10.0255	9.76974	9.52758	10.1296	9.24312	9.15997	10.8818
gi|116812600	PCTP-likeprotein[Homosapiens]	NRDVITLR	10.41	1002.1	0.482916	10.675	10.3664	8.58599	8.87162	10.1896	8.62286	9.38554	8.40515	9.82617	8.43513	9.18125	10.5957
gi|578802227	PREDICTED:nidogen-1isoformX1[Homosapiens]	GIVTDSVR	16.83	1145.18	0.682488	10.4474	10.2759	8.86263	9.80429	9.6912	9.59849	9.80691	8.63339	9.50812	9.34123	10.1288	9.74243
gi|222831597	transmembraneprotein247[Homosapiens]	EMMEARGAGESCPTFPK	10.64	1928.42	0.725516	9.10799	9.8255	10.2542	10.6943	10.6277	10.5418	9.26238	10.5445	8.58637	10.0212	8.57221	10.3077
gi|578823289	PREDICTED:proteinFAM186AisoformX1[Homosapiens]	AEAEKLGIIK	15.32	1070.62	0.236999	11.2472	9.73797	10.5381	10.4036	8.90451	9.46599	10.0315	10.4322	9.0814	8.7682	8.96453	10.1091
gi|31317236	proto-oncogeneFRAT1[Homosapiens]	TGDGVLVPGS	30.44	900.592	0.763009	7.68772	5.15857	9.54903	11.4682	6.01307	11.4017	5.6268	7.24947	6.92192	4.87338	7.11308	6.91139
gi|4885377	histoneH1.3[Homosapiens]	KAASGEGKPK	14.3	897.187	0.392804	10.5513	2.33976	8.49833	3.05951	1.18014	10.6342	7.15343	1.69762	9.10571	3.01665	9.48606	7.52883
gi|119571842	hCG1735895,isoformCRA_a[Homosapiens]	MLRQDLPR	15.98	1041.58	0.235329	11.773	9.43579	9.70622	8.90243	9.24309	10.6484	9.62986	10.4944	9.74252	8.17736	10.2113	8.4541
gi|37655183	proteinNDRG1isoform1[Homosapiens]	SIIGMGTGAGAYILTR	17.72	1579.64	0.247615	10.2416	9.7352	10.2553	10.6978	9.5464	9.80875	10.1217	9.88503	10.2468	9.50416	9.88035	9.99184
gi|578845224	PREDICTED:uncharacterizedLOC338667[Homosapiens]	KKSVSGIR	20.11	1002.04	0.458092	7.68547	9.69464	9.63626	10.3819	9.46142	5.31311	9.39901	9.61879	9.18974	9.63378	4.36313	8.05914
gi|578834712	PREDICTED:MAP/microtubuleaffinity-regulatingkinase4isoformX1[Homosapiens]	GAPGLALARVR	16.35	1306.05	0.271957	10.8224	2.79389	1.68722	1.92952	3.58653	4.03369	6.50604	5.504	7.80605	5.06193	5.99744	5.75995
gi|567316040	excitatoryaminoacidtransporter5isoform3[Homosapiens]	MMILPLVVSR	13.23	1548.75	0.023841	10.7903	10.5811	7.9672	9.69898	9.42779	9.45556	9.52377	9.13687	7.87256	9.66644	9.57956	8.60286
gi|119576691	hCG1995905[Homosapiens]	RLGAGRDPR	16.82	846.56	0.331717	10.3616	9.97454	8.98347	9.82859	10.2828	10.771	10.1979	9.26229	9.72967	8.17411	9.34595	9.28517
gi|254934	S300-II[Homosapiens]	RLDALPR	22.98	1154.65	0.01162	11.2363	9.92075	9.64084	9.99361	9.25663	10.0513	10.1052	10.3036	9.94434	10.0369	9.77374	10.5212
gi|298217518	unnamedproteinproduct[Homosapiens]	ACPSSKMEVEXNGIK	9.88	1810.94	0.031953	11.8614	10.8214	10.3814	10.9169	10.3371	10.6868	10.593	9.44162	10.0998	10.898	10.321	9.91174
gi|578819671	PREDICTED:delta-1-pyrroline-5-carboxylatesynthaseisoformX1[Homosapiens]	MIDLIIPR	15.87	1129.54	0.25353	10.4465	9.53775	9.62923	10.1805	10.1548	10.5842	10.209	9.4111	9.60545	9.86088	9.46473	9.81185
gi|148612853	ATP-bindingcassettesub-familyFmember3[Homosapiens]	KESRLESSGKNK	6.11	1154.1	0.368505	4.16005	9.95514	2.05905	2.42035	2.908	7.17407	3.94424	3.4293	6.54453	6.57031	10.6821	2.47879
gi|578836826	PREDICTED:protein-methioninesulfoxideoxidaseMICAL3isoformX15[Homosapiens]	KASSAPSQGK	5.06	1190.38	0.394629	9.47276	9.99704	8.41392	10.0352	10.1622	8.43269	8.79338	8.51766	8.5975	9.75947	8.41248	9.22517
gi|578830723	PREDICTED:tRNA-splicingendonucleasesubunitSen54isoformX5[Homosapiens]	KRSSSSPR	18.59	1422.62	0.452045	9.08864	8.27141	9.17426	10.3305	8.86218	10.7415	9.96657	0	8.44827	8.75512	10.1458	6.89901
gi|530405423	PREDICTED:codanin-1isoformX3[Homosapiens]	ATLVADLVR	11.31	1323.21	0.549839	4.10883	5.94233	5.76168	3.65357	5.43998	8.31858	6.47114	3.96347	2.38517	2.64448	0	10.3627
gi|31542718	enoyl-CoAhydratasedomain-containingprotein3,mitochondrialprecursor[Homosapiens]	MAAVAVLR	7.41	847.101	0.338711	7.84906	11.0561	9.11557	7.9119	6.06769	6.74937	6.80665	5.14769	8.84965	8.7134	7.08873	7.62639
gi|119623322	hCG2042107[Homosapiens]	LGMTSDGRNKTGPGTLAR	15.24	1129.63	2.37e-13	6.13633	5.26223	5.82682	0	6.67577	0	6.49721	0	0	7.23971	10.0675	8.45818
gi|558026281	colorectalcancerassociatedtwo[Homosapiens]	RGRSLPR	25.65	842.436	0.263351	11.8851	10.28	9.79352	10.6954	9.25437	10.1661	11.3626	9.69125	9.82294	10.3221	11.6888	9.64692
gi|119608776	tubulin,beta2C,isoformCRA_c[Homosapiens]	VVLGTTGPR	16.88	842.483	0.00985443	9.13043	10.0206	7.20358	10.4316	9.10991	8.35986	10.0689	9.13161	9.7015	8.11861	9.05587	9.02828
gi|530365158	PREDICTED:BMP/retinoicacid-inducibleneural-specificprotein2isoformX1[Homosapiens]	LANNEVGR	12.47	1325.65	0.0163523	9.0495	9.86231	7.57608	9.47566	9.49139	8.67434	9.28884	8.80839	7.75001	8.02665	7.90028	9.05316
gi|58257684	KIAA1186protein[Homosapiens]	ATMSGRVGDLSPR	23.99	1348.61	0	0	8.43281	0	0	8.98791	9.5549	9.34264	10.1833	9.81171	9.32628	10.4299	9.50103
gi|21753899	unnamedproteinproduct[Homosapiens]	ATAQAEPR	23.37	846.407	0.244307	10.0994	10.9502	7.04092	10.2597	9.6531	8.34508	8.10976	8.43179	7.28875	10.0187	8.09121	10.0185
gi|157785668	coiled-coildomain-containingprotein39[Homosapiens]	ASLQDELR	30.95	930.458	0.349109	9.80441	8.80545	10.6819	10.3333	10.5488	9.52849	11.0225	10.8107	9.92715	9.19729	10.2071	9.6323
gi|28590	unnamedproteinproduct[Homosapiens]	KVPEVSTPTLVEVSR	18.27	1154.52	0.00786262	11.6351	10.3554	8.76666	11.1147	9.22168	10.7867	11.1332	9.26297	8.88439	9.70934	11.1166	10.2036
gi|222875774	toll-likereceptor5[Homosapiens]	EKKKXNNIPLQTVATIS	10.91	1896.23	1.02311	7.21284	10.7718	7.15202	7.32586	6.8295	6.6565	8.61797	9.54243	10.1573	8.38038	9.86899	5.91868
gi|261385694	unnamedproteinproduct[Homosapiens]	EGRGAGSQSPPR	12.26	1392.91	0.512586	7.92431	10.5287	10.1794	7.68441	9.02671	10.567	8.29427	9.33062	9.29445	7.49694	7.91365	10.5238
gi|578821799	PREDICTED:tumornecrosisfactorreceptorsuperfamilymember19LisoformX2[Homosapiens]	ENAAALEELLK	24.36	1199.71	0.0116861	10.635	11.087	9.4938	10.3428	8.88777	11.0019	10.9272	10.2834	9.1095	9.13754	9.58723	10.9838
gi|34535739	unnamedproteinproduct[Homosapiens]	KSLALSPR	28.56	927.542	0.350027	11.2198	9.1443	9.65608	10.2976	10.4314	11.027	9.16229	9.59303	10.6806	8.89773	9.95714	10.7224
gi|530398112	PREDICTED:sortingnexin-19isoformX5[Homosapiens]	IDKMVVSAIVDTLK	14.11	1547.9	1.35378	12.9938	12.5765	9.71465	10.2008	10.6937	11.0114	9.25622	0	9.60485	9.71758	10.3415	10.6281
gi|208606824	unnamedproteinproduct[Homosapiens]	GGQTREHAMFGKTAGVK	9.08	1717.66	0.477887	12.2737	10.5668	11.2409	11.8488	9.59232	11.611	11.9454	10.9622	10.1498	9.50838	10.3627	11.7095
gi|9558703	protease[Homosapiens]	WATIVGKRAK	18.23	1128.64	4.69e-13	10.7433	8.6555	8.8563	9.18025	8.27807	10.3808	10.5152	9.3464	8.50959	10.3579	9.79301	10.3456
gi|578809641	PREDICTED:bifunctionalheparansulfateN-deacetylase/N-sulfotransferase3isoformX1[Homosapiens]	MSFIMK	10.55	882.558	0.688168	8.16909	6.89255	5.91275	7.56098	0	8.07236	7.23279	6.83561	7.10202	8.12532	0	6.1612
gi|119612520	hCG2041609[Homosapiens]	ILPEMGHTR	16.26	1068.32	0.213261	11.3615	8.41086	7.28276	8.06115	7.57204	6.23266	8.20443	8.01829	7.90996	9.97416	8.1322	8.58879
gi|7705949	palmitoyltransferaseZDHHC2[Homosapiens]	APSGPGSSARR	18.29	1221.39	0.652438	8.90079	10.0519	6.1977	9.33807	10.1035	9.1052	9.8642	7.60313	8.41384	8.87568	8.15993	7.59084
gi|332356380	albumin[Homosapiens]	CCTESLVNR	48.26	955.776	0.681551	9.33752	10.0044	10.6991	11.3428	10.1498	10.5887	10.9408	10.6251	9.88756	11.4012	10.8121	10.2761
gi|4506189	proteasomesubunitalphatype-7[Homosapiens]	KGSTAVGVR	23.87	987.14	0.667595	10.8742	3.90882	9.04422	9.0883	8.92553	9.9274	7.09347	8.79024	9.29759	6.13925	9.52526	9.86694
gi|578806578	PREDICTED:cysteine-richwithEGF-likedomainprotein1isoformX2[Homosapiens]	QVAKLGSQSR	14.47	842.689	0.365601	9.6696	4.8068	9.39672	7.24413	9.52342	9.36775	9.20999	8.42352	9.37129	7.4301	10.8335	9.08872
gi|40041234	unnamedproteinproduct[Homosapiens]	RXNKAA	8.85	900.59	0.572809	7.32981	6.31506	5.02012	9.3818	7.79201	7.08903	10.9513	5.23894	8.08846	5.33777	6.00523	11.9443
gi|119220585	apicalendosomalglycoproteinprecursor[Homosapiens]	GELGTAWVR	17.35	1322.91	0.702833	10.2073	9.01922	8.55835	7.68709	8.48567	7.80004	7.79007	6.74143	6.10664	7.13287	6.99006	7.09085
gi|33338102	MSTP147protein[Homosapiens]	RPGPGTSPGAGSQGHR	16.7	956.772	0.432143	11.7944	10.6446	10.3167	9.26464	10.5761	10.1134	10.9342	11.2169	10.8545	9.68522	11.0706	9.41085
gi|578824257	PREDICTED:centrosomalproteinof290kDaisoformX5[Homosapiens]	VDPDDLPR	18.08	982.623	0.470293	7.68805	9.89888	9.43936	10.785	9.16269	10.759	10.4351	9.86547	9.83449	6.95443	9.73741	10.4205
gi|119574038	hCG22503,isoformCRA_b[Homosapiens]	RLRRPLGTGGAGLEGRSMR	2.56	868.896	0.370772	10.636	10.4409	1.90149	10.1703	2.34363	10.9907	3.76838	3.4313	2.88846	1.28465	6.36137	9.36424
gi|444737893	alternativeproteinTRIM67[Homosapiens]	QPPGPLAPPR	19.18	1030.64	0.586573	9.19124	8.2959	9.6276	9.19401	9.86317	10.4232	10.5481	9.70887	9.0544	9.86868	10.8015	10.1489
gi|151946743	ubiquitouslytranscribedtetratricopeptiderepeatproteinY-linkedtranscriptvariant271[Homosapiens]	QPXGALTR	9.3	1208.16	0.671342	10.2993	8.85209	9.19978	9.15735	10.7129	6.82345	8.381	6.24885	9.36171	10.184	10.5366	10.9008
gi|578809887	PREDICTED:NAD(P)transhydrogenase,mitochondrialisoformX3[Homosapiens]	ESGEGQGGYAKEMSK	14.39	1574.78	0.245441	10.2565	9.39461	9.21987	10.3776	9.49735	10.9596	9.66251	10.8339	9.52896	9.26494	10.5531	10.4807
gi|332356380	albumin[Homosapiens]	KVPQVSTPTLVEVSR	64.63	1640.13	0.879838	10.4108	12.2913	10.3526	10.2645	10.8654	11.7336	12.0363	11.9109	10.2873	10.7109	9.40669	10.412
gi|119024961	nonmusclemyosinheavychain10[Homosapiens]	GMFRTVGQLYRESLTKLMA	11.97	2217.48	0.967147	9.87363	10.5084	10.1737	0	10.1113	11.0658	0	10.9547	9.08663	10.0528	0	11.4991
gi|16075980	immunoglobulinlambdachainvariableregion[Homosapiens]	RPXGLSPR	36.19	881.554	0.245522	10.3638	9.83005	9.90666	11.3333	10.5385	10.366	11.2315	10.8156	9.84524	9.61129	10.2819	9.81011
gi|119569868	hCG1818126[Homosapiens]	QMQEKSDQLEV	13.19	1754.05	0.288822	10.0475	11.1858	8.47945	9.5279	9.29061	9.38316	9.53431	8.9816	8.67394	8.95834	10.6311	9.36149
gi|530380971	PREDICTED:gamma-aminobutyricacidreceptorsubunitpiisoformX3[Homosapiens]	TCIGDNKGSR	15.19	1394.89	0.521244	11.0829	11.3896	10.7345	11.2012	9.44896	9.04426	9.85916	10.0312	8.71878	8.78935	9.89753	9.77834
gi|19923665	BRI3-bindingproteinprecursor[Homosapiens]	ASGGPLAR	16.49	956.21	0.590738	12.1153	10.4488	10.9445	7.42871	9.92636	11.3863	9.94789	10.8554	9.64873	9.26106	10.808	10.587
gi|68164076	ciprofibrateboundproteinp240isoformPRIC320-2[Homosapiens]	NGLVIDTPR	15.71	1475.9	0.684854	8.84711	8.64563	9.53341	8.80214	10.4374	9.08014	8.60115	11.0453	7.02904	7.79209	8.97295	8.88712
gi|578825491	PREDICTED:acyl-coenzymeAthioesterase4isoformX1[Homosapiens]	VRATLFLPPGK	16.4	1277.65	0.0104475	11.5399	11.2496	10.2464	10.8942	10.006	11.1646	10.3129	9.74908	9.50614	9.72385	10.2128	11.0896
gi|348041283	C-typelectindomainfamily3memberAisoform1precursor[Homosapiens]	GGILVIPR	18.2	1460.8	0.0100191	11.0451	10.8185	8.84159	11.2529	9.87354	9.26219	10.0225	11.4916	10.2727	9.68705	10.7791	8.64337
gi|578817913	PREDICTED:AT-hook-containingtranscriptionfactorisoformX8[Homosapiens]	MASSETEIR	12.45	1041.66	0.338769	8.34365	9.53811	9.70622	8.9165	9.25431	10.6484	9.62986	10.4944	8.67017	8.17736	10.218	8.0485
gi|13654237	DNA-dependentproteinkinasecatalyticsubunitisoform1[Homosapiens]	IPALDLLIK	28	996.885	0.476225	10.532	11.422	11.1084	11.5742	11.071	10.6513	11.1065	11.4636	10.1026	10.6368	11.0461	10.6959
gi|269847558	ventricularzone-expressedPHdomain-containingproteinhomolog1isoform1[Homosapiens]	RDRSLPR	34.51	899.217	0.477072	11.8217	12.2836	10.4543	12.5142	11.3545	11.4662	11.4429	11.975	11.3627	11.0887	12.1628	11.1546
gi|530412093	PREDICTED:interferon-induced35kDaproteinisoformX1[Homosapiens]	IHCPLLAGSALITFDDPK	12.7	1967.82	0.697337	11.6077	11.6942	11.085	11.4607	11.1685	11.8646	12.0739	11.7743	11.3796	11.2584	11.6612	11.3671
gi|34304360	nephrocystin-3[Homosapiens]	RLRAELQALQK	8.94	1084.51	0.539802	7.76275	6.03752	5.46271	5.73772	5.60241	5.92423	5.7842	5.74278	5.66861	5.41451	6.39553	5.76873
gi|34529674	unnamedproteinproduct[Homosapiens]	GSKPATQWR	16.61	1211.73	0.474592	9.25209	10.1858	9.20466	11.3976	11.3222	11.2983	10.8815	11.8487	10.3518	9.42113	9.30147	12.1399
gi|578800724	PREDICTED:pogotransposableelementwithZNFdomainisoformX9[Homosapiens]	FQASQGENLEGK	19.64	1307.84	1.00214	8.46127	8.32488	10.8963	11.0433	9.99337	10.1905	10.2452	9.95597	11.8139	9.99627	9.98392	10.2716
gi|578833736	PREDICTED:mucin-16isoformX1[Homosapiens]	TTEVLDTSSEPK	19.44	2049.84	0.494662	13.2132	13.0965	12.4205	13.2391	12.297	13.2285	13.0715	12.5538	12.5817	13.0496	12.6423	12.8554
